# Supplementary material for: Digital Spatial Profiling Reveals Functional Shift of Enterochromaffin Cell in Patients With Ulcerative Colitis
Source: Front Cell Dev Biol. 2022 Apr 8;10:841090. doi: 10.3389/fcell.2022.841090 (PMC9023741; doi:10.3389/fcell.2022.841090)
Supplement: Supplementary file 1 [file Table2.xlsx]

## Sheet: Con-EC vs Con-Epi
	baseMean	log2FoldChange	lfcSE	stat	pvalue	padj
FABP1	199.879	-3.10833	0.480048	-6.47504	9.4788e-11	7.52933e-08
SLC26A3	37.8304	-2.4649	0.498525	-4.94439	7.63821e-07	0.000260027
KRT20	34.0881	-2.24506	0.407886	-5.50415	3.70962e-08	1.768e-05
CA1	63.5828	-2.13643	0.870308	-2.4548	0.0140964	0.473124
GUCA2A	41.2297	-2.12294	0.465888	-4.55677	5.19474e-06	0.00123791
PHGR1	206.163	-1.83164	0.388001	-4.72072	2.35017e-06	0.000700056
CA2	55.4074	-1.81628	0.398031	-4.56317	5.03877e-06	0.00123791
ZG16	26.3928	-1.70488	0.503295	-3.38744	0.000705491	0.0689098
AQP8	30.4679	-1.69766	0.394936	-4.29856	1.7191e-05	0.00341384
SLC26A2	34.0123	-1.6336	0.406378	-4.01991	5.82214e-05	0.00991011
SELENOP	29.1019	-1.62685	0.883808	-1.84073	0.0656616	0.828142
FCGBP	40.8712	-1.59145	0.443386	-3.58931	0.00033155	0.0376231
GCNT3	17.5555	-1.5627	0.413072	-3.78312	0.000154873	1
FXYD3	72.7937	-1.42519	0.438886	-3.24728	0.00116515	0.0957431
CDHR5	34.517	-1.41627	0.354405	-3.99619	6.43699e-05	0.0102262
PLAC8	33.0614	-1.39946	0.386711	-3.61888	0.000295882	0.036282
SLC9A3	11.2587	-1.33598	0.862013	-1.54984	0.121181	1
CA4	21.1699	-1.32804	0.45008	-2.95068	0.00317075	0.228967
CEACAM7	26.6635	-1.2745	0.374359	-3.40448	0.000662893	0.0689098
LGALS3	88.6878	-1.25574	0.506385	-2.47981	0.0131453	0.458257
KRT19	65.3813	-1.2409	0.920338	-1.34831	0.177558	0.996603
SPPL2C	10.7121	-1.2262	0.434872	-2.81969	0.00480707	1
GUCA2B	15.3079	-1.21557	0.480242	-2.53115	0.0113688	1
FGF21	6.21784	-1.20668	0.521201	-2.31519	0.0206025	1
TSPAN1	44.0702	-1.20101	0.446299	-2.69104	0.00712306	0.377205
KRT26	8.81566	-1.18347	0.468599	-2.52555	0.0115516	1
CKB	134.161	-1.17359	0.819042	-1.43289	0.15189	0.996603
BHLHE22	10.0673	-1.15559	0.470004	-2.45868	0.013945	1
KRT8	246.411	-1.14185	0.374328	-3.0504	0.00228536	0.170188
MT1G	27.8402	-1.13217	0.401994	-2.81638	0.00485687	0.312808
ETHE1	24.8946	-1.10967	0.432019	-2.56857	0.0102119	0.439639
MS4A12	16.2226	-1.10642	0.395052	-2.80069	0.00509936	1
LYPD8	17.186	-1.09041	0.398424	-2.73681	0.00620385	1
LGALS4	110.769	-1.08751	0.379692	-2.86418	0.00418085	0.293028
TMIGD1	12.4929	-1.08342	0.456276	-2.37447	0.017574	1
MGLL	23.1409	-1.07816	0.410993	-2.6233	0.00870817	0.406894
HOXA9	11.354	-1.06372	0.421553	-2.52332	0.0116251	1
B4GALNT2	11.9645	-1.06268	0.418112	-2.5416	0.0110346	1
AKAP5	9.49858	-1.04085	0.439092	-2.37046	0.0177657	1
CEACAM5	60.2326	-1.03415	0.436823	-2.36744	0.0179115	0.509173
SWT1	11.2416	-1.02109	0.431474	-2.36653	0.0179559	1
ACSS2	17.8784	-1.02017	0.396667	-2.57186	0.0101152	1
CD177	33.7105	-1.00539	0.437286	-2.29916	0.0214957	0.545757
HPRT1	11.6998	-1.00205	0.42758	-2.34353	0.019102	1
SELENBP1	51.3095	-0.993145	0.50392	-1.97084	0.0487423	0.759169
MIDN	21.5841	-0.992413	0.352272	-2.81718	0.00484481	0.312808
PCSK6	13.4997	-0.985497	0.403958	-2.4396	0.0147035	1
S100A14	17.5167	-0.984188	0.433337	-2.27119	0.0231358	1
TMEM270	5.19739	-0.980623	0.534205	-1.83567	0.0664069	1
PAGE1	9.65308	-0.978402	0.437321	-2.23726	0.0252691	1
KRTAP6-3	10.867	-0.977005	0.477803	-2.04479	0.0408759	1
MPZL3	6.66995	-0.97447	0.521265	-1.86943	0.0615626	1
BEST4	19.0319	-0.963624	0.448617	-2.14799	0.0317145	1
POLH	8.18976	-0.96267	0.486982	-1.97681	0.0480631	1
RPRM	6.29658	-0.962238	0.501529	-1.91861	0.0550342	1
MOGAT3	15.5586	-0.960318	0.385931	-2.48832	0.0128349	1
HSPBP1	8.44073	-0.959799	0.455976	-2.10493	0.0352974	1
LYPD5	7.05926	-0.94789	0.488901	-1.93882	0.0525232	1
PAX8	7.64365	-0.947153	0.516904	-1.83236	0.0668981	1
MS4A3	8.55162	-0.942023	0.459385	-2.05062	0.0403042	1
UGT2B15	26.538	-0.936502	0.376678	-2.48621	0.0129111	0.458257
GKN1	5.80471	-0.933552	0.521017	-1.79179	0.0731667	1
ZNF484	9.95441	-0.931589	0.446964	-2.08426	0.0371367	1
CHMP1A	11.8255	-0.928187	0.4298	-2.15958	0.0308053	1
TEX14	12.5432	-0.928035	0.418266	-2.21877	0.0265024	1
SNAP47	7.64245	-0.92087	0.471389	-1.95352	0.0507577	1
LAMB3	12.9733	-0.916994	0.453266	-2.02308	0.0430649	1
GPA33	25.6525	-0.89828	0.409744	-2.1923	0.0283582	0.592785
OPRD1	10.0011	-0.895786	0.445221	-2.012	0.0442195	1
HTN3	7.5692	-0.889392	0.49666	-1.79075	0.0733341	1
VN1R5	8.80106	-0.889203	0.442164	-2.01103	0.0443227	1
RLBP1	10.2073	-0.887884	0.469045	-1.89296	0.0583631	1
H1-7	12.3582	-0.885461	0.416686	-2.12501	0.0335861	1
TAF9B	7.9006	-0.88266	0.477169	-1.84978	0.0643448	1
C19orf33	22.2954	-0.880975	0.398509	-2.21068	0.0270582	0.575711
UGT2A1	10.4534	-0.877815	0.432489	-2.02968	0.0423888	1
TPCN2	12.6222	-0.875117	0.433561	-2.01844	0.0435455	1
OPTC	6.70093	-0.873196	0.506358	-1.72446	0.0846241	1
ADORA2A	11.5433	-0.872431	0.421908	-2.06782	0.0386566	1
MAP4K4	8.6102	-0.872223	0.452569	-1.92727	0.0539457	1
HSPB1	15.9869	-0.871623	0.42844	-2.03441	0.0419101	1
DUS4L	9.53966	-0.870932	0.451172	-1.93038	0.05356	1
C4orf48	8.79196	-0.870032	0.452362	-1.92331	0.0544414	1
SGK2	18.5858	-0.869349	0.371464	-2.34033	0.0192668	1
GIPC1	36.6317	-0.868057	0.416917	-2.08208	0.0373348	0.684375
OR52Z1	10.4142	-0.863789	0.439206	-1.96671	0.049217	1
MUC2	55.543	-0.858793	0.802659	-1.06994	0.284649	0.996603
RHOC	21.7508	-0.858408	0.460457	-1.86425	0.062286	0.828142
SH3BP1	6.82603	-0.85676	0.478765	-1.78952	0.073531	1
SH2D5	9.32643	-0.85619	0.43857	-1.95223	0.0509107	1
NEIL3	8.07452	-0.853511	0.46071	-1.8526	0.0639397	1
MCF2	10.524	-0.852732	0.430188	-1.98223	0.0474532	1
FAM189A1	12.3623	-0.852501	0.415728	-2.05062	0.0403036	1
TTI2	11.9116	-0.847915	0.439945	-1.92732	0.0539399	1
NCBP2L	10.5682	-0.847054	0.438293	-1.93262	0.0532831	1
MAGIX	7.92037	-0.844692	0.457609	-1.84588	0.0649092	1
NBDY	7.33342	-0.844465	0.475144	-1.77728	0.0755214	1
PVALEF	8.47406	-0.841212	0.459757	-1.82969	0.0672962	1
RAB3A	9.50585	-0.840531	0.445207	-1.88796	0.0590316	1
MARCHF11	8.31832	-0.838615	0.47908	-1.75047	0.0800375	1
S100A6	148.424	-0.838405	0.372964	-2.24795	0.0245791	0.555427
SPATA46	10.1429	-0.834842	0.431539	-1.93457	0.0530434	1
ZNF250	7.46832	-0.834308	0.466141	-1.78982	0.0734831	1
CEACAM1	70.275	-0.832383	0.399589	-2.0831	0.0372425	0.684375
OXT	9.44987	-0.831455	0.439837	-1.89037	0.0587082	1
PLA2G2C	7.67073	-0.830812	0.477433	-1.74017	0.0818299	1
TDP1	13.4056	-0.827345	0.410857	-2.0137	0.0440406	1
CKMT2	7.12412	-0.826403	0.48063	-1.71942	0.0855383	1
CALN1	10.1384	-0.824753	0.423306	-1.94836	0.0513718	1
LMO7	11.3306	-0.824077	0.420713	-1.95876	0.0501404	1
TMSB4X	123.355	-0.823673	0.366833	-2.24536	0.0247449	0.555427
CHRM3	11.1921	-0.822999	0.429094	-1.91799	0.0551119	1
C12orf54	14.056	-0.821987	0.473456	-1.73614	0.0825387	1
CYP2D7	12.8946	-0.821338	0.401497	-2.04569	0.0407872	1
FAM83C	10.0177	-0.819524	0.429441	-1.90835	0.0563457	1
SLC22A2	10.3683	-0.817833	0.423889	-1.92935	0.0536869	1
ZDHHC9	9.66845	-0.813673	0.436652	-1.86344	0.0624006	1
DCDC1	6.66725	-0.812282	0.488824	-1.66171	0.0965714	1
PDE9A	9.49308	-0.812118	0.46256	-1.7557	0.0791393	1
OR5AS1	9.33379	-0.808155	0.436694	-1.85062	0.0642239	1
CCL26	8.84119	-0.808071	0.45969	-1.75786	0.0787712	1
ZNF563	7.64808	-0.803131	0.482085	-1.66595	0.095723	1
TMPRSS11A	8.57437	-0.799623	0.456178	-1.75288	0.0796231	1
TBX1	7.85036	-0.799276	0.461435	-1.73215	0.0832464	1
SLF1	7.79724	-0.797759	0.458854	-1.73859	0.0821067	1
NUPR2	11.9464	-0.796773	0.408418	-1.95088	0.0510716	1
POPDC3	9.60425	-0.794823	0.429554	-1.85034	0.0642639	1
MISP	20.5226	-0.794443	0.429837	-1.84824	0.0645674	0.828142
CLDN7	64.2002	-0.792194	0.351902	-2.25117	0.0243745	0.555427
B2M	107.704	-0.791904	0.512767	-1.54437	0.122498	0.996603
BCAS1	23.5428	-0.791645	0.465965	-1.69894	0.0893309	0.873636
IL32	23.7308	-0.79059	0.381904	-2.07013	0.0384405	0.699266
ACAT1	18.1343	-0.784165	0.387169	-2.02538	0.0428281	1
SLC46A3	8.25997	-0.782353	0.45617	-1.71505	0.0863368	1
FGF9	9.58443	-0.782256	0.44479	-1.75871	0.0786267	1
ABCB1	12.9143	-0.7791	0.501514	-1.5535	0.120305	1
CCRL2	8.26971	-0.778779	0.459027	-1.69658	0.0897753	1
P2RY4	10.7622	-0.776157	0.427083	-1.81734	0.0691644	1
ODF4	10.719	-0.77594	0.419358	-1.85031	0.0642694	1
SPATA2L	26.6433	-0.771214	0.400114	-1.92749	0.0539192	0.795057
SNAI3	8.58184	-0.77092	0.448148	-1.72023	0.08539	1
MOB3B	8.85536	-0.770394	0.449538	-1.71375	0.0865754	1
SART3	10.0945	-0.769796	0.439233	-1.75259	0.0796721	1
TNFSF9	8.7934	-0.767867	0.458642	-1.67422	0.0940875	1
FAM71B	10.1681	-0.767632	0.440572	-1.74235	0.0814468	1
JAK2	7.12353	-0.766703	0.468995	-1.63478	0.102095	1
TAT	8.81628	-0.765315	0.44807	-1.70802	0.087632	1
MOCS3	16.5555	-0.764549	0.384906	-1.98632	0.0469973	1
HEMGN	8.01784	-0.764229	0.459473	-1.66327	0.0962581	1
IL20	8.53776	-0.764044	0.460892	-1.65775	0.0973677	1
ADCY10	13.1814	-0.763711	0.394956	-1.93366	0.0531546	1
OLFML2A	10.2737	-0.757691	0.44787	-1.69176	0.0906909	1
HEATR5A	12.9846	-0.757438	0.40719	-1.86016	0.062863	1
TMTC2	10.0363	-0.756027	0.440958	-1.71451	0.0864351	1
PRKG1	8.05378	-0.754959	0.45495	-1.65943	0.0970284	1
ST6GALNAC6	33.4786	-0.753919	0.507782	-1.48473	0.137615	0.996603
ISG20	10.8893	-0.753825	0.424353	-1.77641	0.0756655	1
CFAP126	9.00743	-0.753792	0.456174	-1.65242	0.0984491	1
IL22RA1	11.7653	-0.752756	0.415663	-1.81098	0.0701446	1
INTS4	6.27288	-0.752338	0.494644	-1.52097	0.128267	1
GABRD	8.63607	-0.751689	0.461824	-1.62765	0.103599	1
GABRB3	9.90589	-0.750817	0.448051	-1.67574	0.0937896	1
ARHGAP24	9.78626	-0.750307	0.451459	-1.66196	0.0965208	1
CLEC4E	9.72444	-0.749754	0.437428	-1.714	0.0865279	1
KRTAP19-3	6.47973	-0.749117	0.483326	-1.54992	0.121161	1
ZNF724	7.84747	-0.748829	0.464166	-1.61328	0.106684	1
CYLC2	5.21592	-0.748619	0.523126	-1.43105	0.152416	1
PPP1R1A	10.7314	-0.743385	0.424272	-1.75214	0.0797493	1
CSDC2	10.4941	-0.743366	0.421783	-1.76244	0.077995	1
TNP1	5.83513	-0.743034	0.510035	-1.45683	0.145164	1
PARM1	28.1943	-0.742109	0.391889	-1.89367	0.0582686	0.819313
LRRC73	9.45556	-0.740562	0.432512	-1.71223	0.0868535	1
SLC26A11	10.0865	-0.739356	0.427092	-1.73114	0.0834268	1
CHP1	20.2462	-0.73904	0.354409	-2.08528	0.0370442	0.684375
OR2T1	11.1002	-0.738754	0.41241	-1.79131	0.0732439	1
AIF1	13.186	-0.738683	0.408931	-1.80637	0.0708599	1
BBIP1	14.1448	-0.738065	0.419468	-1.75953	0.0784879	1
SEC14L5	8.23695	-0.737728	0.47394	-1.55659	0.119569	1
KHDC1L	8.37913	-0.737511	0.459949	-1.60346	0.108833	1
SRI	40.8203	-0.73584	0.421163	-1.74716	0.0806093	0.83883
PLPP3	9.80895	-0.735015	0.43191	-1.70178	0.088797	1
RPS6KA5	6.20747	-0.734408	0.517862	-1.41815	0.156146	1
TSPAN3	28.0839	-0.733384	0.466989	-1.57045	0.11631	0.996603
UPP1	13.1876	-0.731643	0.395242	-1.85113	0.0641509	1
SLC25A43	12.5195	-0.731523	0.420384	-1.74013	0.0818363	1
PIP4K2C	12.9771	-0.730199	0.398562	-1.83209	0.0669387	1
ID1	36.969	-0.730196	0.374453	-1.95003	0.0511722	0.776709
HFM1	11.7446	-0.729175	0.421791	-1.72876	0.0838521	1
OASL	8.65177	-0.728233	0.475486	-1.53155	0.125633	1
MALL	29.6739	-0.727889	0.401633	-1.81232	0.0699363	0.828142
KLF6	19.0719	-0.725621	0.392441	-1.849	0.0644584	1
HBEGF	11.5506	-0.724042	0.418455	-1.73028	0.0835809	1
TSC22D1	26.5768	-0.723416	0.418519	-1.72852	0.0838956	0.858397
ALPK1	9.99217	-0.721281	0.433606	-1.66345	0.0962229	1
CTXN3	7.42852	-0.720623	0.486966	-1.47982	0.138921	1
EMP2	10.8613	-0.718655	0.433273	-1.65866	0.0971834	1
IFIT1	9.15268	-0.717828	0.438394	-1.6374	0.101546	1
CA12	20.6308	-0.717312	0.424719	-1.68891	0.0912366	0.876681
PADI2	24.0405	-0.717309	0.483679	-1.48303	0.138067	0.996603
SDCBP2	20.4478	-0.714738	0.481368	-1.48481	0.137595	0.996603
TCEAL5	9.32385	-0.714517	0.450542	-1.58591	0.11276	1
KRT3	10.4756	-0.714129	0.487208	-1.46576	0.142714	1
UHRF1BP1	12.1982	-0.713794	0.427439	-1.66993	0.0949327	1
H3-4	7.9607	-0.713617	0.46413	-1.53754	0.124162	1
GALP	7.05367	-0.712638	0.484193	-1.4718	0.141074	1
HLA-E	48.9088	-0.712334	0.444354	-1.60308	0.108917	0.964871
C1QL4	10.3629	-0.711794	0.44268	-1.60792	0.107853	1
TGM7	10.6896	-0.710937	0.422427	-1.68298	0.0923786	1
MYO15B	21.0165	-0.710154	0.373513	-1.90128	0.0572651	0.819313
CYBB	14.1894	-0.709293	0.393773	-1.80127	0.0716598	1
ADCY8	9.21153	-0.708404	0.443461	-1.59744	0.110167	1
GNG12	10.7977	-0.707751	0.430715	-1.6432	0.100342	1
IGSF5	11.2878	-0.7069	0.413792	-1.70834	0.0875726	1
GSN	26.96	-0.706553	0.417118	-1.69389	0.0902854	0.873636
GPR142	5.92491	-0.706307	0.498709	-1.41627	0.156696	1
DCT	11.2493	-0.705431	0.414449	-1.70209	0.0887381	1
OR2F2	9.53832	-0.705329	0.453009	-1.55699	0.119474	1
SHISA3	8.59332	-0.70401	0.45846	-1.5356	0.124637	1
TINCR	14.457	-0.703152	0.396844	-1.77186	0.0764181	1
FAT2	9.27062	-0.702118	0.458479	-1.53141	0.125669	1
SCNN1B	15.6125	-0.700885	0.467546	-1.49907	0.133855	1
DOCK11	11.936	-0.700084	0.406827	-1.72084	0.0852799	1
TLL2	11.1132	-0.700044	0.41344	-1.69322	0.0904141	1
CFAP58	10.6146	-0.699953	0.425651	-1.64443	0.100087	1
ZNF385A	13.2188	-0.69985	0.409552	-1.70882	0.0874846	1
OR6C75	10.3266	-0.698181	0.435592	-1.60283	0.108971	1
SLCO6A1	8.42008	-0.697408	0.46042	-1.51472	0.129844	1
KCNE5	8.10325	-0.697027	0.455577	-1.52999	0.12602	1
PIK3R6	8.77864	-0.696092	0.439858	-1.58254	0.113527	1
C1orf68	14.3235	-0.693866	0.411587	-1.68583	0.0918283	1
DNER	10.7359	-0.693441	0.441952	-1.56904	0.116638	1
C11orf54	7.30941	-0.692971	0.502253	-1.37973	0.167671	1
ANK3	9.4462	-0.692751	0.447114	-1.54938	0.121289	1
HPGD	18.787	-0.692361	0.383364	-1.80601	0.070916	1
YIPF7	6.41124	-0.691743	0.49557	-1.39585	0.162759	1
OSTF1	9.87083	-0.691742	0.45147	-1.5322	0.125474	1
IRX1	1.95602	-0.691327	0.834946	-0.82799	0.407676	1
HLA-DQA2	9.09832	-0.691096	0.44287	-1.56049	0.118643	1
CD7	5.59111	-0.690791	0.517911	-1.3338	0.182268	1
GPRASP2	12.362	-0.689582	0.406639	-1.69581	0.0899221	1
CDH9	10.675	-0.68885	0.423612	-1.62614	0.103921	1
TJP3	19.2304	-0.68843	0.371839	-1.85142	0.0641089	1
KCNG2	7.75031	-0.687857	0.461502	-1.49047	0.1361	1
CD58	15.0227	-0.686021	0.387915	-1.76848	0.0769807	1
LHX9	7.00798	-0.684747	0.492759	-1.38962	0.164645	1
C11orf1	10.5304	-0.684612	0.427816	-1.60025	0.109544	1
CACNG7	10.1659	-0.683523	0.44474	-1.5369	0.124317	1
ODAPH	10.9455	-0.681944	0.417075	-1.63506	0.102036	1
PLEKHF2	11.8732	-0.681219	0.416944	-1.63384	0.102293	1
SS18L1	10.2956	-0.681213	0.436362	-1.56112	0.118496	1
CGN	24.137	-0.681065	0.363308	-1.87462	0.060845	0.828142
MSRB3	10.0818	-0.679964	0.433229	-1.56953	0.116525	1
TG	12.5868	-0.677948	0.440156	-1.54024	0.123501	1
PDZD3	19.104	-0.67766	0.366545	-1.84878	0.0644901	1
CDC14B	15.0112	-0.676845	0.380413	-1.77924	0.0752006	1
MUC12	79.6082	-0.676233	0.816906	-0.827798	0.407785	0.996603
GPT	12.7461	-0.676051	0.396752	-1.70396	0.0883882	1
RARA	10.5937	-0.675182	0.421988	-1.6	0.109599	1
AREG	14.5657	-0.674023	0.383609	-1.75706	0.078908	1
C12orf42	8.46161	-0.67348	0.497317	-1.35423	0.175664	1
LSMEM2	9.60202	-0.673316	0.475417	-1.41626	0.156699	1
CD200R1	11.1988	-0.672846	0.4277	-1.57317	0.115679	1
PHKA2	13.7293	-0.672707	0.405477	-1.65905	0.0971054	1
ATAD2	12.8192	-0.672486	0.451808	-1.48843	0.136637	1
TMEM54	39.6837	-0.67205	0.426865	-1.57439	0.115398	0.996603
MXD1	18.4063	-0.67146	0.409086	-1.64137	0.100721	1
RNFT1	17.502	-0.671182	0.408479	-1.64313	0.100357	1
HLA-G	13.9708	-0.67111	0.452444	-1.4833	0.137995	1
C17orf97	10.3228	-0.670285	0.437265	-1.5329	0.1253	1
HAND2	9.36506	-0.669612	0.432729	-1.54742	0.121763	1
DHRS1	225.646	-0.669363	0.472258	-1.41737	0.156375	0.996603
CATSPER4	6.86622	-0.669187	0.50235	-1.33211	0.182823	1
ANOS1	10.0775	-0.668665	0.447117	-1.4955	0.134783	1
ADAMTS3	10.4824	-0.66695	0.42159	-1.58199	0.113653	1
CLEC14A	13.1803	-0.666883	0.401161	-1.66238	0.0964359	1
TMPRSS13	9.21314	-0.666498	0.440124	-1.51434	0.129939	1
ANXA11	27.1141	-0.666077	0.412022	-1.61661	0.105963	0.948307
PAK1IP1	7.60611	-0.665264	0.468359	-1.42041	0.155488	1
ITM2C	159.739	-0.665181	0.802107	-0.829292	0.406939	0.996603
DDX58	9.52	-0.664586	0.436412	-1.52284	0.127799	1
CYP26C1	6.89581	-0.664541	0.494289	-1.34444	0.178807	1
CXorf51B	12.0734	-0.663268	0.419747	-1.58016	0.11407	1
NKX2-1	8.38252	-0.663118	0.458892	-1.44504	0.148446	1
FAM71D	12.8483	-0.662409	0.413124	-1.60341	0.108844	1
FAM205C	10.5728	-0.661958	0.429587	-1.54092	0.123337	1
TEX28	16.1563	-0.661826	0.425254	-1.55631	0.119635	1
MTUS1	20.1948	-0.661518	0.369135	-1.79208	0.0731209	0.82894
H2BW2	7.15373	-0.661221	0.482435	-1.37059	0.170503	1
ZNF37A	9.91533	-0.660666	0.435033	-1.51866	0.128849	1
CIBAR1	14.8093	-0.659702	0.394454	-1.67244	0.0944369	1
KIAA2012	10.0029	-0.658694	0.433469	-1.51959	0.128615	1
PIGZ	24.7717	-0.65851	0.386893	-1.70205	0.0887467	0.873636
IRX6	5.66434	-0.658059	0.51786	-1.27073	0.203825	1
IP6K3	10.0705	-0.657977	0.432743	-1.52048	0.12839	1
KCNE1	14.2306	-0.65668	0.417758	-1.57192	0.11597	1
CCDC112	11.4198	-0.656551	0.419659	-1.56449	0.117703	1
OR6X1	9.86655	-0.656536	0.445752	-1.47287	0.140785	1
NDRG1	23.4443	-0.655874	0.356883	-1.83778	0.0660943	0.828142
PITX3	7.96973	-0.655655	0.457185	-1.43411	0.15154	1
TRPV5	10.6317	-0.655241	0.437717	-1.49695	0.134406	1
C2orf78	10.2982	-0.654871	0.460834	-1.42105	0.155301	1
METTL18	12.3656	-0.654789	0.407073	-1.60853	0.10772	1
CARD14	13.5724	-0.654469	0.403788	-1.62082	0.105056	1
AGPAT2	21.1187	-0.654467	0.373497	-1.75227	0.079728	0.83883
PTCHD1	11.066	-0.653487	0.440373	-1.48394	0.137825	1
ADCY5	4.89681	-0.653373	0.532119	-1.22787	0.219496	1
CALHM5	10.6354	-0.653073	0.440551	-1.4824	0.138233	1
C1orf115	14.9453	-0.653052	0.40426	-1.61542	0.106219	1
XAGE1A	15.9932	-0.652878	0.420842	-1.55136	0.120815	1
PLA2G2D	11.5441	-0.652661	0.406667	-1.6049	0.108515	1
B3GALNT1	13.741	-0.652626	0.421076	-1.5499	0.121166	1
ENPP4	12.8399	-0.652165	0.436965	-1.49249	0.135571	1
RP1L1	4.41957	-0.651542	0.559019	-1.16551	0.243812	1
IVNS1ABP	14.9233	-0.65146	0.432054	-1.50782	0.1316	1
THYN1	15.0305	-0.64956	0.419392	-1.54881	0.121426	1
TRAPPC14	13.1566	-0.649279	0.410758	-1.58068	0.11395	1
NID2	13.2678	-0.649034	0.405443	-1.6008	0.109421	1
TEX13D	7.14616	-0.647306	0.480559	-1.34698	0.177985	1
CPA4	13.5912	-0.646788	0.455832	-1.41892	0.155924	1
DRD3	9.4567	-0.646222	0.455644	-1.41826	0.156115	1
WFDC6	11.1988	-0.64611	0.427967	-1.50972	0.131115	1
ZDHHC17	8.96426	-0.644917	0.439402	-1.46772	0.142181	1
LSM10	11.1472	-0.643854	0.418285	-1.53927	0.123738	1
OR5H2	8.5897	-0.643621	0.463976	-1.38719	0.165385	1
FRMD1	10.5855	-0.643159	0.43999	-1.46176	0.143807	1
SPATA18	13.3679	-0.642475	0.401932	-1.59847	0.109939	1
MT1HL1	6.82244	-0.642098	0.47485	-1.35221	0.176308	1
MGST3	21.9275	-0.642074	0.389481	-1.64854	0.0992422	0.916644
EDN3	15.4708	-0.641779	0.393712	-1.63007	0.103086	1
TRIM4	11.7595	-0.64151	0.42504	-1.50929	0.131224	1
WIPI2	11.3653	-0.64137	0.419808	-1.52777	0.12657	1
SBK1	10.4416	-0.640815	0.423641	-1.51264	0.130371	1
OR2T10	9.46974	-0.639818	0.453567	-1.41064	0.158352	1
LRRC8A	7.56741	-0.639269	0.481706	-1.32709	0.184478	1
PIWIL3	11.0858	-0.638694	0.434957	-1.46841	0.141994	1
OR12D3	9.21788	-0.638402	0.443571	-1.43923	0.150084	1
ATF3	11.4667	-0.638028	0.430792	-1.48106	0.138591	1
MYO9A	13.6465	-0.637558	0.405446	-1.57249	0.115838	1
NQO1	14.1313	-0.636992	0.423872	-1.50279	0.132892	1
SLC4A3	11.5654	-0.636589	0.408993	-1.55648	0.119594	1
CSAG1	5.02192	-0.635192	0.532906	-1.19194	0.233285	1
LAMC3	9.54437	-0.634833	0.440459	-1.4413	0.149501	1
GNA11	17.9469	-0.634793	0.376878	-1.68435	0.0921148	1
ABCA4	10.1244	-0.634448	0.421123	-1.50656	0.131923	1
ZSCAN4	12.8272	-0.63442	0.404228	-1.56946	0.116541	1
TSC22D2	7.74579	-0.634345	0.467916	-1.35568	0.175201	1
ARHGEF25	8.72147	-0.634223	0.473155	-1.34041	0.180111	1
FLNB	23.9589	-0.634087	0.351854	-1.80213	0.0715245	0.828142
OR7D4	13.2456	-0.633105	0.396721	-1.59584	0.110524	1
MTR	11.1199	-0.632737	0.437827	-1.44518	0.148409	1
SLURP2	9.32497	-0.631287	0.437615	-1.44256	0.149144	1
SPIB	21.4519	-0.631247	0.425596	-1.48321	0.13802	0.996603
SLC20A2	15.6161	-0.63089	0.400156	-1.57661	0.114885	1
HSPB8	7.61451	-0.630766	0.47435	-1.32975	0.183601	1
RIOK3	12.0274	-0.630317	0.417274	-1.51056	0.130901	1
ITGB3	8.69174	-0.629959	0.443951	-1.41898	0.155903	1
C15orf48	62.748	-0.629812	0.340167	-1.85148	0.0641004	0.828142
VPS36	12.4712	-0.629325	0.45936	-1.37001	0.170685	1
ANKDD1A	7.56339	-0.628895	0.470945	-1.33539	0.181749	1
NCF4	13.3995	-0.628283	0.416293	-1.50924	0.131239	1
C2orf81	8.35219	-0.628151	0.494158	-1.27115	0.203674	1
OPTN	17.9036	-0.62753	0.395886	-1.58513	0.112937	1
PRM3	10.0524	-0.627442	0.428946	-1.46275	0.143535	1
SH3TC1	10.1749	-0.627195	0.42836	-1.46418	0.143146	1
MFSD5	18.8656	-0.627137	0.375838	-1.66864	0.0951894	1
FBXO11	8.98294	-0.625688	0.445608	-1.40412	0.160283	1
OSGIN2	12.4508	-0.625483	0.424144	-1.4747	0.140294	1
TMEM222	9.19813	-0.625043	0.434078	-1.43993	0.149887	1
PCDH7	8.42292	-0.623872	0.5116	-1.21945	0.222673	1
SPPL3	12.6672	-0.623328	0.398153	-1.56555	0.117454	1
CERS3	10.521	-0.623184	0.43725	-1.42524	0.154089	1
GCNA	9.20561	-0.622936	0.452893	-1.37546	0.168989	1
PIAS4	12.1537	-0.622762	0.421064	-1.47902	0.139135	1
AAK1	11.9036	-0.621899	0.418919	-1.48453	0.137668	1
CFAP91	10.0537	-0.621489	0.425379	-1.46103	0.144008	1
LOX	9.06861	-0.621327	0.444023	-1.39931	0.16172	1
CCDC71	10.0435	-0.620826	0.434169	-1.42992	0.152741	1
PIM2	12.0286	-0.620419	0.423896	-1.46361	0.1433	1
ATP6V1H	14.8119	-0.620126	0.395743	-1.56699	0.117116	1
GFPT1	24.3584	-0.619654	0.405897	-1.52663	0.126854	0.996603
NLRP2B	11.604	-0.619553	0.407368	-1.52087	0.128293	1
GDA	14.7573	-0.619269	0.3938	-1.57255	0.115824	1
JCAD	10.9871	-0.618879	0.431305	-1.4349	0.151315	1
RAB39A	13.5452	-0.61874	0.418352	-1.479	0.139141	1
HAPLN2	14.0053	-0.617268	0.392169	-1.57399	0.115491	1
TULP3	9.54069	-0.617215	0.438003	-1.40916	0.158789	1
OR6B1	14.1748	-0.616984	0.388983	-1.58614	0.112707	1
B3GNT8	12.9332	-0.616807	0.397154	-1.55307	0.120407	1
NUDT8	6.40376	-0.616464	0.506831	-1.21631	0.223867	1
NNAT	13.5593	-0.615917	0.397373	-1.54997	0.121148	1
CLCNKA	10.7638	-0.61454	0.437985	-1.40311	0.160585	1
NUDT13	11.9451	-0.614443	0.423013	-1.45254	0.146351	1
PNMA8B	9.13808	-0.614046	0.453803	-1.35311	0.17602	1
REEP4	6.48529	-0.613678	0.512914	-1.19646	0.231519	1
LRRTM2	10.8344	-0.6136	0.420021	-1.46088	0.144048	1
GZMB	10.9024	-0.613477	0.423679	-1.44798	0.147624	1
PRRT4	9.4151	-0.613196	0.436945	-1.40337	0.160506	1
SLC32A1	7.71681	-0.612649	0.483074	-1.26823	0.204716	1
FAIM2	13.7887	-0.61257	0.39849	-1.53723	0.124238	1
MLH3	11.9999	-0.612399	0.409684	-1.49481	0.134965	1
GATM	9.00957	-0.612324	0.448558	-1.36509	0.172223	1
SEMA3C	13.5652	-0.611992	0.399465	-1.53203	0.125515	1
OR7A17	11.004	-0.611515	0.423662	-1.4434	0.148907	1
DAAM1	12.4931	-0.610509	0.41335	-1.47698	0.139681	1
GLYAT	8.53745	-0.609956	0.463608	-1.31567	0.188284	1
MT1E	37.2836	-0.60989	0.433367	-1.40733	0.159329	0.996603
MAP4K3	14.7155	-0.609886	0.401552	-1.51882	0.128807	1
CR2	13.334	-0.609223	0.408102	-1.49282	0.135484	1
ARPC5	16.4316	-0.608213	0.380824	-1.5971	0.110244	1
TARS1	9.12386	-0.607716	0.443936	-1.36893	0.171023	1
MYO1D	15.4129	-0.607242	0.437368	-1.3884	0.165016	1
HSFX1	10.8482	-0.607091	0.4251	-1.42811	0.153259	1
RB1	10.1256	-0.606608	0.432726	-1.40183	0.160966	1
OR4N4	11.4234	-0.606136	0.420656	-1.44093	0.149604	1
UBXN8	12.381	-0.606095	0.426985	-1.41948	0.15576	1
MYCBPAP	10.4316	-0.604837	0.41959	-1.4415	0.149444	1
ADGRA1	10.3917	-0.603635	0.42514	-1.41985	0.155652	1
MYL12B	39.6749	-0.603568	0.324172	-1.86187	0.062621	0.828142
CREBZF	12.3652	-0.603454	0.409801	-1.47255	0.140872	1
ZSCAN23	11.7762	-0.603044	0.414694	-1.45419	0.145894	1
HSD17B2	13.7633	-0.602889	0.394521	-1.52815	0.126474	1
ALDOA	69.1936	-0.602668	0.401419	-1.50134	0.133267	0.996603
OR51S1	10.3451	-0.601786	0.443499	-1.35691	0.174811	1
EHHADH	13.0038	-0.601591	0.418554	-1.43731	0.15063	1
ZNF285	9.65845	-0.600936	0.426461	-1.40912	0.158799	1
HSD17B14	8.82425	-0.600831	0.448843	-1.33862	0.180693	1
SLC45A1	9.77517	-0.600337	0.434277	-1.38238	0.166854	1
PRSS56	11.4183	-0.6003	0.4324	-1.3883	0.165046	1
BBOX1	9.09499	-0.600204	0.448633	-1.33785	0.180945	1
OTX1	13.9416	-0.600097	0.40048	-1.49844	0.134018	1
MT2A	52.3909	-0.600072	0.359527	-1.66906	0.0951059	0.906549
GNG3	11.5631	-0.599848	0.412449	-1.45436	0.145848	1
MACC1	8.57649	-0.598798	0.44915	-1.33318	0.182473	1
CPQ	8.99625	-0.597927	0.44097	-1.35594	0.17512	1
TAFA1	10.6891	-0.597889	0.43118	-1.38664	0.165553	1
FOXG1	10.1373	-0.597838	0.448012	-1.33443	0.182065	1
IFFO2	13.49	-0.597726	0.396977	-1.5057	0.132145	1
CNGA4	11.2844	-0.596994	0.407318	-1.46567	0.142738	1
SOHLH1	10.4214	-0.596375	0.42918	-1.38957	0.16466	1
OR6C65	11.3963	-0.596103	0.421133	-1.41547	0.156929	1
PTK6	25.2434	-0.595667	0.360978	-1.65015	0.0989131	0.916644
SLC38A7	8.95361	-0.595234	0.445904	-1.33489	0.181911	1
C15orf39	8.62785	-0.595183	0.450397	-1.32146	0.186347	1
B3GALT4	13.4647	-0.594972	0.398826	-1.49181	0.135749	1
LTBP2	12.5176	-0.594492	0.411969	-1.44305	0.149006	1
ACSBG2	8.87182	-0.593458	0.450179	-1.31827	0.187413	1
CXCL11	10.434	-0.593394	0.432941	-1.37061	0.170496	1
MEX3C	13.563	-0.593217	0.401335	-1.47811	0.139378	1
JAZF1	11.2484	-0.591735	0.429398	-1.37806	0.168186	1
CNTNAP5	10.9906	-0.591062	0.448025	-1.31926	0.187082	1
ANPEP	19.1105	-0.591024	0.361373	-1.6355	0.101945	1
TRPM1	10.1837	-0.58969	0.427071	-1.38078	0.167347	1
BTBD8	7.91391	-0.588914	0.465363	-1.26549	0.205695	1
SCARF2	6.72686	-0.58867	0.475323	-1.23846	0.215544	1
MYO3A	9.72796	-0.588669	0.439707	-1.33878	0.180644	1
LAMP5	10.0676	-0.588028	0.446331	-1.31747	0.187681	1
ASIC5	9.75944	-0.587982	0.429367	-1.36942	0.170869	1
TERF2IP	10.6904	-0.587711	0.42599	-1.37964	0.167699	1
ACKR4	5.20276	-0.587413	0.529776	-1.10879	0.267519	1
MAP7D3	11.2603	-0.587328	0.429778	-1.36658	0.171756	1
DNASE1L2	7.113	-0.587257	0.483784	-1.21388	0.224792	1
CHRNA1	11.6055	-0.587189	0.435144	-1.34941	0.177204	1
DLL4	9.06543	-0.586671	0.471214	-1.24502	0.213124	1
RECK	12.2719	-0.586667	0.417415	-1.40548	0.15988	1
ASIC4	6.37039	-0.586457	0.499727	-1.17356	0.240573	1
ELAVL2	10.028	-0.58592	0.42323	-1.3844	0.166236	1
SLC51B	8.29601	-0.585684	0.478994	-1.22274	0.221428	1
PNLIPRP1	6.95347	-0.584789	0.473039	-1.23624	0.216369	1
PSD3	12.8877	-0.584412	0.399374	-1.46332	0.14338	1
SERPINA10	7.97359	-0.584211	0.457682	-1.27646	0.201794	1
UPK1A	11.7282	-0.584094	0.415354	-1.40626	0.159648	1
FGF16	10.561	-0.584005	0.424334	-1.37629	0.168732	1
SECTM1	11.9105	-0.583962	0.428162	-1.36388	0.172605	1
PLA2G2F	15.4259	-0.583525	0.436668	-1.33631	0.181447	1
ASB10	11.9147	-0.583359	0.415438	-1.4042	0.160258	1
C4orf17	8.24871	-0.582481	0.455743	-1.27809	0.201217	1
MTRNR2L5	10.7501	-0.582173	0.433905	-1.34171	0.179692	1
CTSA	18.7086	-0.581907	0.481051	-1.20966	0.22641	1
TGFB1	14.4902	-0.581863	0.406344	-1.43195	0.152159	1
FHIT	7.4733	-0.581728	0.464864	-1.25139	0.210791	1
CENPH	7.66948	-0.581343	0.459344	-1.26559	0.205659	1
TRAIP	7.11041	-0.581252	0.476404	-1.22008	0.222434	1
EHD2	7.69383	-0.581246	0.456255	-1.27395	0.202681	1
MYCT1	9.2845	-0.581102	0.44118	-1.31715	0.187787	1
SLC46A2	8.4861	-0.580554	0.445399	-1.30345	0.192422	1
CLTB	34.1689	-0.58053	0.350467	-1.65645	0.0976308	0.915358
FIGLA	11.5742	-0.580183	0.41341	-1.40341	0.160496	1
KLRC4	16.9373	-0.580056	0.375171	-1.54611	0.122077	1
DERA	14.0727	-0.579927	0.411693	-1.40864	0.158942	1
LIPH	17.0375	-0.579406	0.396897	-1.45984	0.144334	1
VTCN1	11.5672	-0.57926	0.425894	-1.3601	0.173798	1
OR10X1	9.77335	-0.579135	0.444472	-1.30297	0.192584	1
GATAD2B	15.7146	-0.578493	0.38832	-1.48973	0.136295	1
SLCO2A1	11.5319	-0.57835	0.417866	-1.38406	0.166341	1
PEX26	26.6752	-0.57825	0.384509	-1.50386	0.132616	0.996603
GADL1	14.0142	-0.577957	0.395173	-1.46254	0.143593	1
AP5S1	9.60315	-0.577718	0.428553	-1.34807	0.177637	1
CLDN4	43.2252	-0.577165	0.450573	-1.28096	0.200209	0.996603
TRIM49B	16.3328	-0.57684	0.373856	-1.54295	0.122843	1
ZNF224	11.0836	-0.576781	0.427683	-1.34862	0.17746	1
SLC25A24	12.2254	-0.576686	0.426064	-1.35352	0.17589	1
PRDM1	5.80965	-0.576505	0.499126	-1.15503	0.248078	1
C2orf83	15.6072	-0.575941	0.3837	-1.50102	0.133351	1
ORC3	9.91562	-0.575367	0.436971	-1.31672	0.187934	1
AOC1	22.4957	-0.575029	0.415639	-1.38348	0.166518	0.996603
ADA	11.1897	-0.575	0.414692	-1.38657	0.165573	1
PPM1L	11.2572	-0.57465	0.433209	-1.3265	0.184675	1
SLC5A4	12.5779	-0.574638	0.413372	-1.39012	0.164492	1
DACH2	10.0733	-0.573938	0.45328	-1.26619	0.205446	1
SPNS3	13.4641	-0.573872	0.399245	-1.43739	0.150607	1
DST	15.2349	-0.573546	0.403099	-1.42284	0.154781	1
CFAP69	11.7464	-0.573505	0.418163	-1.37149	0.170223	1
SMUG1	8.38679	-0.573329	0.457454	-1.25331	0.210094	1
STK11	13.9561	-0.57269	0.393649	-1.45483	0.145718	1
SRL	9.95943	-0.572662	0.437365	-1.30934	0.190418	1
SLC35B4	10.5475	-0.572284	0.425894	-1.34372	0.179038	1
ANKDD1B	9.1523	-0.571103	0.452467	-1.2622	0.206878	1
DRAXIN	13.1055	-0.570682	0.408217	-1.39799	0.162116	1
SPINK8	5.43339	-0.570641	0.512992	-1.11238	0.265976	1
TRIM59	13.2254	-0.570476	0.397252	-1.43606	0.150986	1
SLC35D2	11.6631	-0.570385	0.431967	-1.32044	0.186689	1
FAM110C	10.183	-0.569694	0.446966	-1.27458	0.202458	1
CDHR2	18.0807	-0.569575	0.370986	-1.5353	0.12471	1
C10orf126	8.68124	-0.569283	0.445366	-1.27824	0.201166	1
GPHA2	10.5215	-0.569037	0.422331	-1.34737	0.17786	1
MAL2	22.346	-0.56889	0.39091	-1.4553	0.145587	0.996603
RSBN1L	10.6542	-0.568842	0.43805	-1.29858	0.194089	1
KRT17	15.5715	-0.568337	0.402211	-1.41303	0.157646	1
S100A10	80.4266	-0.568137	0.479521	-1.1848	0.236096	0.996603
PIGY	8.70481	-0.567758	0.460264	-1.23355	0.217372	1
DUOXA1	10.5407	-0.567385	0.434765	-1.30504	0.19188	1
CXorf66	10.1676	-0.567337	0.436157	-1.30076	0.19334	1
SHISAL2B	9.72072	-0.567065	0.439413	-1.29051	0.196875	1
CTDP1	8.3614	-0.566778	0.451956	-1.25406	0.209822	1
HHLA2	11.2513	-0.565434	0.454363	-1.24445	0.213333	1
OR52R1	13.0876	-0.565298	0.400539	-1.41134	0.158143	1
BOK	9.0106	-0.565248	0.452528	-1.24909	0.211632	1
SLC41A2	13.6144	-0.564411	0.476721	-1.18394	0.236435	1
IFNL4	18.26	-0.564215	0.375004	-1.50456	0.132437	1
C2orf66	10.5848	-0.563969	0.439937	-1.28193	0.199867	1
C1QTNF8	12.8525	-0.563645	0.396075	-1.42308	0.154714	1
OR4P4	9.94018	-0.563217	0.43997	-1.28012	0.200501	1
HSD11B2	27.8364	-0.562831	0.385937	-1.45835	0.144744	0.996603
TST	21.2193	-0.562777	0.371339	-1.51553	0.129637	0.996603
HPS5	12.1305	-0.562439	0.41575	-1.35283	0.17611	1
ELANE	7.113	-0.562314	0.48585	-1.15738	0.247117	1
NPBWR1	8.03079	-0.562292	0.46498	-1.20928	0.226554	1
TMEM213	11.5761	-0.562188	0.404993	-1.38814	0.165094	1
TMEM70	12.6074	-0.561722	0.401447	-1.39924	0.16174	1
SDSL	15.2993	-0.561571	0.388545	-1.44532	0.148369	1
FABP2	15.2039	-0.561327	0.385479	-1.45618	0.145342	1
FBXL14	12.9717	-0.560815	0.414078	-1.35437	0.175618	1
F13A1	13.335	-0.560663	0.392625	-1.42798	0.153296	1
ELF4	13.7129	-0.560056	0.396442	-1.41271	0.157742	1
SERPINF1	11.9513	-0.559614	0.410573	-1.36301	0.172881	1
KRCC1	13.0665	-0.559198	0.413903	-1.35104	0.176683	1
IQCF5	13.4735	-0.559163	0.404572	-1.38211	0.166938	1
TTN	9.79965	-0.559082	0.435441	-1.28395	0.199161	1
TBX15	8.84933	-0.558845	0.442119	-1.26401	0.206225	1
LITAF	16.1514	-0.558711	0.379769	-1.47119	0.14124	1
C5orf51	13.5087	-0.558022	0.40733	-1.36995	0.170702	1
AMBP	13.72	-0.557917	0.389634	-1.4319	0.152173	1
KCTD8	7.48375	-0.55756	0.467401	-1.1929	0.23291	1
TLK1	14.1839	-0.557507	0.398455	-1.39917	0.161762	1
RGS9BP	12.2673	-0.55699	0.410678	-1.35627	0.175013	1
FAM76B	7.11873	-0.556617	0.493494	-1.12791	0.259357	1
MNS1	10.6254	-0.556091	0.428488	-1.2978	0.194357	1
CCR8	11.077	-0.555802	0.439503	-1.26462	0.206009	1
DMTF1	13.9442	-0.555459	0.392588	-1.41487	0.157108	1
CRACR2A	11.6679	-0.555121	0.406591	-1.36531	0.172157	1
SHISA4	7.79309	-0.555067	0.462008	-1.20142	0.229587	1
OIT3	7.83586	-0.555061	0.457101	-1.21431	0.22463	1
ACSL6	10.8386	-0.554927	0.420597	-1.31938	0.187042	1
CXorf49	10.5097	-0.554698	0.420616	-1.31878	0.187244	1
CACNA1B	7.7172	-0.554557	0.480376	-1.15442	0.248327	1
CPLANE2	9.17064	-0.554498	0.45426	-1.22066	0.222213	1
ASTL	7.76155	-0.554435	0.462652	-1.19838	0.230768	1
GJB6	14.8434	-0.554378	0.384581	-1.44151	0.14944	1
ANGPT4	10.9706	-0.554304	0.424664	-1.30527	0.191799	1
ICA1L	13.234	-0.554259	0.447322	-1.23906	0.215323	1
IL1RAPL1	12.1684	-0.553756	0.436301	-1.26921	0.204367	1
RAB40A	9.41944	-0.553478	0.436026	-1.26937	0.204309	1
TMEM253	12.4973	-0.552471	0.410551	-1.34568	0.178405	1
TAS1R3	20.0384	-0.552154	0.371319	-1.48701	0.137013	1
FBH1	12.8272	-0.55213	0.399276	-1.38283	0.166717	1
SLC34A2	9.41948	-0.551918	0.448387	-1.2309	0.218362	1
PLAAT2	14.2373	-0.551848	0.403259	-1.36847	0.171165	1
TMEM87A	11.9848	-0.551535	0.442073	-1.24761	0.212174	1
ZNF7	14.0596	-0.551361	0.39	-1.41374	0.157437	1
ANO2	15.7463	-0.551344	0.38642	-1.4268	0.153638	1
KCNV1	11.3745	-0.550871	0.430189	-1.28053	0.200359	1
C6orf120	10.4312	-0.550664	0.436373	-1.26191	0.206981	1
SLC9A1	14.2131	-0.550319	0.391287	-1.40643	0.159596	1
LMOD1	12.3193	-0.550307	0.40172	-1.36987	0.170726	1
VPS13B	21.1478	-0.549952	0.372139	-1.47781	0.139458	0.996603
TMPRSS12	6.78275	-0.549739	0.509613	-1.07874	0.280704	1
CNNM3	17.5864	-0.549639	0.371037	-1.48136	0.138511	1
ASPM	9.29511	-0.549586	0.437665	-1.25572	0.209217	1
CD22	16.4027	-0.549515	0.39792	-1.38097	0.167288	1
C1QA	12.1945	-0.549468	0.407267	-1.34916	0.177286	1
PRMT5	12.761	-0.549245	0.399528	-1.37473	0.169214	1
FABP3	12.1515	-0.549215	0.414324	-1.32557	0.184982	1
OR51V1	9.23209	-0.548829	0.466026	-1.17768	0.238925	1
PDCD1LG2	8.01658	-0.548421	0.452881	-1.21096	0.225911	1
TNFRSF21	16.8696	-0.547799	0.400229	-1.36871	0.171089	1
DPEP1	14.8248	-0.547719	0.387152	-1.41474	0.157145	1
IFNA13	16.948	-0.547662	0.38229	-1.43258	0.151978	1
MECP2	10.0483	-0.547222	0.421799	-1.29735	0.19451	1
C6orf201	11.7385	-0.54645	0.430848	-1.26831	0.204686	1
MVK	15.6021	-0.545793	0.392991	-1.38882	0.164888	1
HMHB1	10.2816	-0.545717	0.419609	-1.30054	0.193416	1
TEDDM1	11.1101	-0.545697	0.413683	-1.31912	0.187129	1
CD53	10.3825	-0.545426	0.427499	-1.27586	0.202007	1
GSK3A	10.7597	-0.545154	0.44821	-1.21629	0.223874	1
ACTR8	15.9821	-0.544474	0.389566	-1.39764	0.162221	1
SMPDL3A	16.0581	-0.544282	0.394465	-1.3798	0.167649	1
CCDC13	58.4703	-0.544112	0.502237	-1.08338	0.278641	0.996603
TMEFF2	9.18445	-0.543903	0.448894	-1.21165	0.225646	1
CAV2	6.74377	-0.543713	0.482232	-1.12749	0.259535	1
AMTN	9.86039	-0.543285	0.441114	-1.23162	0.21809	1
JAML	12.0986	-0.543219	0.417271	-1.30184	0.192972	1
ZNF283	6.35685	-0.543205	0.483232	-1.12411	0.260968	1
GPR27	8.02942	-0.543175	0.46589	-1.16589	0.24366	1
ROBO1	10.7257	-0.543112	0.433032	-1.25421	0.209767	1
CFHR5	8.82637	-0.542799	0.472867	-1.14789	0.251014	1
BSG	27.7002	-0.542203	0.359452	-1.50842	0.131448	0.996603
CDH23	10.13	-0.542096	0.450084	-1.20443	0.228423	1
GOLM1	20.9316	-0.541902	0.490238	-1.10539	0.268992	0.996603
LMNTD1	16.0985	-0.541729	0.384365	-1.40941	0.158713	1
RHOF	8.93052	-0.541524	0.441541	-1.22644	0.220033	1
P4HA3	8.77037	-0.541417	0.444559	-1.21787	0.223272	1
CRAT	15.1927	-0.541284	0.423638	-1.2777	0.201354	1
MTX3	12.4512	-0.541141	0.420237	-1.2877	0.197849	1
ELP4	6.45745	-0.540883	0.497881	-1.08637	0.277315	1
CECR2	12.0918	-0.540755	0.43164	-1.25279	0.210282	1
ST6GALNAC5	10.6931	-0.540639	0.422542	-1.27949	0.200724	1
SPANXN3	14.4844	-0.540608	0.384739	-1.40513	0.159982	1
ZNF548	10.1245	-0.540222	0.425803	-1.26871	0.204543	1
NPM2	9.8694	-0.540195	0.42783	-1.26264	0.206718	1
EDN1	12.5281	-0.539704	0.4037	-1.3369	0.181257	1
PCK1	30.1399	-0.539641	0.453006	-1.19125	0.233557	0.996603
C20orf204	9.39995	-0.539302	0.45115	-1.19539	0.231933	1
MSRB1	17.3799	-0.539017	0.381528	-1.41278	0.157719	1
CRB1	11.4246	-0.539012	0.43558	-1.23746	0.215917	1
AKAP3	7.61172	-0.538947	0.460177	-1.17117	0.241529	1
SCO2	9.55841	-0.538851	0.42946	-1.25472	0.209582	1
KEL	8.84262	-0.538776	0.442663	-1.21712	0.223557	1
KIRREL3	11.5124	-0.538355	0.405059	-1.32908	0.183822	1
ASB12	12.1948	-0.53813	0.408606	-1.31699	0.187842	1
WHAMM	11.2335	-0.538012	0.424146	-1.26846	0.204634	1
HERPUD1	14.0479	-0.537978	0.396201	-1.35784	0.174515	1
SLC44A2	19.2486	-0.53793	0.372958	-1.44233	0.149209	1
ESR2	12.5825	-0.537776	0.396712	-1.35558	0.175231	1
NOS1AP	7.65092	-0.537754	0.458385	-1.17315	0.240736	1
PSMA2	15.9786	-0.537483	0.378935	-1.4184	0.156073	1
OR4X2	2.27107	-0.537392	0.769898	-0.698004	0.485175	1
NDUFAF7	10.6286	-0.537198	0.416493	-1.28981	0.197116	1
CHIA	13.1353	-0.537191	0.404527	-1.32795	0.184195	1
SIM1	11.3881	-0.537131	0.456069	-1.17774	0.2389	1
MPHOSPH10	10.3943	-0.537001	0.422016	-1.27247	0.203208	1
SEMA6D	8.92877	-0.536754	0.435758	-1.23177	0.218035	1
CLDN8	14.7848	-0.536411	0.404527	-1.32602	0.184833	1
GJD2	9.40436	-0.536369	0.432455	-1.24029	0.214869	1
SLC16A2	8.35464	-0.536343	0.451192	-1.18872	0.234549	1
DUSP9	6.52979	-0.536319	0.484621	-1.10668	0.268433	1
WDR76	10.624	-0.536026	0.428761	-1.25018	0.211235	1
ZNF597	7.33618	-0.535849	0.461949	-1.15997	0.246059	1
KCNK17	11.5895	-0.535204	0.419096	-1.27704	0.201587	1
BATF	7.83769	-0.535062	0.456891	-1.17109	0.241561	1
MYLIP	11.2584	-0.534472	0.411508	-1.29881	0.194008	1
LBX1	8.06561	-0.534362	0.454084	-1.17679	0.239278	1
OR51I1	10.7313	-0.534108	0.434643	-1.22884	0.219131	1
KIAA1841	15.4887	-0.533951	0.401846	-1.32875	0.183932	1
OTUD6A	10.9105	-0.533827	0.423945	-1.25919	0.207962	1
OR5D13	11.7086	-0.533698	0.425216	-1.25512	0.209434	1
OR2C3	8.30829	-0.533369	0.462018	-1.15443	0.248322	1
TMEM33	14.6677	-0.532961	0.392279	-1.35863	0.174265	1
TMEM186	14.8165	-0.5329	0.40579	-1.31324	0.189101	1
OSTN	6.20222	-0.532772	0.490351	-1.08651	0.277253	1
PPAN	14.329	-0.532625	0.39474	-1.34931	0.177238	1
KCNJ1	11.5856	-0.532596	0.413577	-1.28778	0.197823	1
ADGRL4	9.60173	-0.532295	0.43855	-1.21376	0.224839	1
CNKSR1	12.5731	-0.532186	0.433409	-1.22791	0.219482	1
CFHR3	13.2787	-0.53204	0.418293	-1.27193	0.203398	1
TRIM37	8.55011	-0.532022	0.466229	-1.14112	0.253821	1
SNN	13.8264	-0.531916	0.414045	-1.28468	0.198903	1
GNLY	8.20822	-0.53166	0.484577	-1.09716	0.27257	1
SETD9	8.8051	-0.531613	0.469315	-1.13274	0.257322	1
PRSS8	11.6142	-0.531555	0.425504	-1.24923	0.211579	1
COL8A1	8.53784	-0.531498	0.449052	-1.1836	0.236572	1
GLYATL1B	8.14336	-0.531461	0.470096	-1.13054	0.25825	1
BDKRB2	9.5065	-0.531325	0.442778	-1.19998	0.230147	1
TLX2	11.4872	-0.531217	0.408841	-1.29932	0.193833	1
WDR86	14.0799	-0.530767	0.395934	-1.34054	0.180069	1
ZNF449	12.9049	-0.530538	0.408736	-1.298	0.194289	1
IZUMO3	9.86225	-0.530418	0.428692	-1.23729	0.215978	1
PARVG	13.0542	-0.530174	0.407457	-1.30118	0.193198	1
NKRF	10.5873	-0.530102	0.414639	-1.27847	0.201085	1
MAPK7	11.3619	-0.530021	0.420758	-1.25968	0.207784	1
MT1X	20.0812	-0.529932	0.396926	-1.33509	0.181847	0.996603
TPBG	13.2328	-0.529899	0.395301	-1.3405	0.180084	1
GRM6	13.1706	-0.529642	0.405049	-1.3076	0.19101	1
EIF4ENIF1	10.357	-0.529558	0.428127	-1.23692	0.216118	1
DGAT2L6	12.1162	-0.52939	0.416408	-1.27133	0.203612	1
NXNL2	8.78037	-0.529276	0.445632	-1.1877	0.234952	1
GCGR	11.1483	-0.529057	0.430634	-1.22855	0.219239	1
DUXA	14.6497	-0.529016	0.397513	-1.33081	0.18325	1
NLGN1	6.99199	-0.528735	0.497757	-1.06223	0.288129	1
POLK	11.1377	-0.528536	0.443787	-1.19097	0.233666	1
SLC30A10	8.28038	-0.52852	0.456652	-1.15738	0.247117	1
GPRIN1	6.16389	-0.528202	0.508067	-1.03963	0.298511	1
TSPAN6	14.1588	-0.52807	0.396951	-1.33032	0.183414	1
ZBTB14	11.9955	-0.527926	0.402119	-1.31286	0.18923	1
MRGPRX2	12.2796	-0.527834	0.407596	-1.29499	0.195322	1
ENPP5	10.9983	-0.527766	0.43046	-1.22605	0.22018	1
OPN1MW	12.1617	-0.527743	0.410223	-1.28648	0.198276	1
PPP1R15B	13.9711	-0.527337	0.410667	-1.2841	0.199108	1
UBE2A	13.9441	-0.527215	0.40493	-1.30199	0.19292	1
KRTAP25-1	7.38674	-0.527081	0.46264	-1.13929	0.254583	1
CCDC116	8.95707	-0.526676	0.446194	-1.18037	0.237852	1
FUT8	8.69799	-0.526589	0.445562	-1.18185	0.237264	1
OR1L8	10.5662	-0.526444	0.436166	-1.20698	0.22744	1
LMOD2	9.16894	-0.526297	0.47016	-1.1194	0.26297	1
LRIT3	9.84849	-0.526022	0.42406	-1.24044	0.214812	1
SPEM1	12.7753	-0.525895	0.418097	-1.25783	0.208453	1
OTUD3	10.8713	-0.525517	0.461298	-1.13921	0.254614	1
DRGX	12.8597	-0.525415	0.417036	-1.25988	0.207713	1
STX7	12.9689	-0.525349	0.405852	-1.29443	0.195516	1
PLEK2	11.5221	-0.525011	0.426854	-1.22996	0.218714	1
CD24	55.4665	-0.524719	0.476355	-1.10153	0.270666	0.996603
KLF15	10.5959	-0.524497	0.424401	-1.23585	0.216513	1
TRPC3	8.63249	-0.524465	0.450617	-1.16388	0.244472	1
BEX5	7.21728	-0.524283	0.473488	-1.10728	0.268174	1
PRKAG2	11.6929	-0.524099	0.417231	-1.25613	0.209067	1
SPP2	9.44727	-0.52394	0.444494	-1.17873	0.238504	1
EPGN	8.56377	-0.523628	0.462769	-1.13151	0.25784	1
MMP12	7.86648	-0.522858	0.457781	-1.14216	0.253388	1
OR5B21	11.4254	-0.522707	0.406726	-1.28516	0.198738	1
ARSH	10.4666	-0.522611	0.427851	-1.22148	0.221905	1
TBKBP1	8.54648	-0.522369	0.454045	-1.15048	0.249947	1
EPCAM	36.7839	-0.522239	0.428498	-1.21877	0.222932	0.996603
ABHD16B	6.89275	-0.522056	0.470999	-1.1084	0.267689	1
PLRG1	13.43	-0.521973	0.398372	-1.31026	0.190107	1
SERPINE1	13.1674	-0.521816	0.420971	-1.23955	0.21514	1
JUNB	20.3255	-0.521681	0.406255	-1.28412	0.199099	0.996603
CES2	30.505	-0.521492	0.399024	-1.30692	0.19124	0.996603
VMA21	14.7012	-0.521477	0.3842	-1.3573	0.174684	1
ZNF441	12.7357	-0.520769	0.403215	-1.29154	0.196516	1
KLK1	4.53765	-0.519922	0.545527	-0.953063	0.340558	1
ATXN7	11.3128	-0.519817	0.406891	-1.27753	0.201414	1
ID2	20.9251	-0.519439	0.389175	-1.33472	0.181969	0.996603
ST8SIA3	10.4289	-0.51919	0.415857	-1.24848	0.211855	1
TPST2	13.9086	-0.518834	0.388817	-1.33439	0.182076	1
IL9	8.21731	-0.518151	0.459806	-1.12689	0.259789	1
NT5E	11.4808	-0.517736	0.425801	-1.21591	0.224018	1
NCKAP5	10.4579	-0.51739	0.423823	-1.22077	0.222173	1
MTM1	11.4273	-0.517372	0.427583	-1.20999	0.226282	1
HCFC2	11.1386	-0.516878	0.413409	-1.25028	0.211196	1
OR2F1	12.0164	-0.516595	0.405869	-1.27281	0.203084	1
TP53INP2	14.4246	-0.516515	0.442421	-1.16747	0.243019	1
LYST	14.411	-0.516493	0.396093	-1.30397	0.192244	1
KRTAP10-6	9.45741	-0.514525	0.432747	-1.18898	0.234449	1
SPAG4	7.74166	-0.513855	0.471576	-1.08965	0.275865	1
DOC2B	8.47936	-0.513851	0.452024	-1.13678	0.255631	1
KANK3	22.3297	-0.51367	0.442992	-1.15955	0.246233	0.996603
FRMPD1	10.1023	-0.513601	0.42982	-1.19492	0.232118	1
DCAF8L2	14.4491	-0.513375	0.387733	-1.32404	0.185489	1
JPT1	19.6936	-0.513157	0.453046	-1.13268	0.257348	1
LRP2	10.3496	-0.511951	0.421986	-1.21319	0.225055	1
HAVCR2	11.8659	-0.51195	0.416042	-1.23052	0.218501	1
NFU1	14.4742	-0.511803	0.399649	-1.28063	0.200323	1
TNPO2	14.0374	-0.511771	0.405876	-1.2609	0.207343	1
PTPRH	13.5565	-0.511561	0.405344	-1.26204	0.206934	1
TMPRSS11B	10.9583	-0.511295	0.435015	-1.17535	0.239855	1
LEPROTL1	16.278	-0.510523	0.389512	-1.31067	0.189969	1
MRPL58	7.9316	-0.510345	0.460384	-1.10852	0.267637	1
RALYL	7.84146	-0.510272	0.464121	-1.09944	0.271577	1
APBA1	12.3277	-0.509997	0.410391	-1.24271	0.213975	1
AKR1B15	21.9813	-0.509842	0.369014	-1.38164	0.167084	0.996603
ZNF77	14.0356	-0.509678	0.396992	-1.28385	0.199195	1
SARDH	34.7123	-0.509604	0.394851	-1.29062	0.196834	0.996603
MFAP3L	11.2287	-0.509556	0.419225	-1.21547	0.224186	1
DNAJC1	14.4384	-0.509281	0.406363	-1.25327	0.210109	1
BICC1	5.95406	-0.509013	0.505319	-1.00731	0.313785	1
HKDC1	14.7183	-0.508918	0.399687	-1.27329	0.202915	1
BAIAP2L1	12.1763	-0.508915	0.421594	-1.20712	0.227385	1
USP6	15.1723	-0.508597	0.403764	-1.25964	0.2078	1
MYH14	26.9567	-0.508147	0.391808	-1.29693	0.194656	0.996603
STPG2	9.71931	-0.507574	0.431474	-1.17637	0.239447	1
CDS1	12.7784	-0.507278	0.403976	-1.25571	0.20922	1
PCSK5	10.4154	-0.507204	0.424526	-1.19475	0.232184	1
LY6G6D	13.6008	-0.5063	0.397604	-1.27338	0.202884	1
SPACA9	8.0972	-0.506235	0.47863	-1.05768	0.290203	1
PNPLA4	9.97223	-0.506209	0.424351	-1.1929	0.232908	1
KLLN	10.7228	-0.506041	0.415509	-1.21788	0.223269	1
CPB2	9.68865	-0.506016	0.435735	-1.16129	0.245522	1
KIF19	7.35592	-0.505941	0.474734	-1.06574	0.286543	1
KLHL11	9.72203	-0.505925	0.445746	-1.13501	0.256371	1
TAAR2	12.2664	-0.505786	0.407656	-1.24072	0.214709	1
STRADA	12.7221	-0.505678	0.404935	-1.24879	0.211743	1
LILRB2	16.466	-0.505561	0.395373	-1.27869	0.201005	1
H2AJ	19.4337	-0.505358	0.409816	-1.23313	0.217525	1
SLC38A9	14.1794	-0.505328	0.411557	-1.22784	0.219505	1
PPDPFL	10.8829	-0.50517	0.421799	-1.19766	0.23105	1
BPIFB6	8.09089	-0.505142	0.453269	-1.11444	0.26509	1
IL4R	19.504	-0.505074	0.36516	-1.38316	0.166616	1
GUCY1A1	13.6077	-0.504892	0.404463	-1.2483	0.211921	1
LY6K	13.2212	-0.504469	0.420454	-1.19982	0.230209	1
TSGA10	11.7917	-0.503309	0.410365	-1.22649	0.220014	1
MS4A1	8.24933	-0.503145	0.457335	-1.10017	0.271259	1
PDE1B	12.5953	-0.50305	0.417256	-1.20562	0.227966	1
MCPH1	14.6493	-0.502951	0.387936	-1.29648	0.194811	1
MCEMP1	9.21965	-0.502805	0.439142	-1.14497	0.252221	1
SPNS2	11.207	-0.502424	0.437495	-1.14841	0.250799	1
SLC35E2A	8.18384	-0.502171	0.46416	-1.08189	0.279301	1
ACAA2	21.8621	-0.501956	0.395914	-1.26784	0.204855	0.996603
MAGEB18	8.93169	-0.501749	0.444339	-1.1292	0.258812	1
PANK1	14.8517	-0.501511	0.383958	-1.30616	0.191497	1
ETNK1	22.8125	-0.500345	0.387051	-1.29271	0.196111	0.996603
CBLIF	10.7974	-0.500211	0.418426	-1.19546	0.231908	1
KRT40	5.86933	-0.500005	0.496768	-1.00652	0.314167	1
CLDN34	7.79972	-0.49983	0.462114	-1.08162	0.279423	1
RS1	12.636	-0.499791	0.406178	-1.23047	0.21852	1
CCR2	12.3133	-0.499468	0.421056	-1.18623	0.235532	1
ADGRG7	9.68551	-0.498949	0.441026	-1.13134	0.257913	1
FYN	14.4887	-0.498386	0.386724	-1.28874	0.197488	1
KATNBL1	11.1868	-0.497859	0.428998	-1.16052	0.245839	1
GIMAP8	11.9561	-0.497828	0.40897	-1.21727	0.223501	1
LGI2	12.973	-0.497769	0.3999	-1.24473	0.213229	1
MFSD3	17.1508	-0.497704	0.384422	-1.29468	0.19543	1
DTWD2	14.081	-0.497353	0.399694	-1.24433	0.213377	1
MRPS18A	12.2055	-0.496994	0.437912	-1.13492	0.25641	1
PTGIR	9.63182	-0.49695	0.432278	-1.14961	0.250306	1
PLOD3	10.7307	-0.496809	0.418911	-1.18595	0.235641	1
ICAM2	12.3674	-0.496092	0.409046	-1.2128	0.225206	1
OR4D6	12.0335	-0.496058	0.411384	-1.20583	0.227884	1
SERPINA12	11.6392	-0.495896	0.421596	-1.17624	0.239501	1
SCN10A	7.62247	-0.495619	0.46495	-1.06596	0.28644	1
ROBO4	9.5522	-0.495494	0.442547	-1.11964	0.262866	1
CCDC196	8.13239	-0.495227	0.454814	-1.08886	0.276218	1
KLF12	9.66971	-0.494839	0.444431	-1.11342	0.265527	1
ADAMTS4	14.5572	-0.494509	0.415036	-1.19148	0.233463	1
MT1H	14.6541	-0.494313	0.395661	-1.24934	0.211542	1
MICU3	7.84156	-0.494269	0.452747	-1.09171	0.27496	1
OR6J1	10.6311	-0.494222	0.454105	-1.08834	0.276444	1
DNAJB9	11.1093	-0.494063	0.429256	-1.15098	0.249742	1
HSD17B12	22.6731	-0.493824	0.372151	-1.32695	0.184526	0.996603
PCDH20	12.561	-0.493721	0.40988	-1.20455	0.228378	1
C4B	10.3284	-0.4934	0.42684	-1.15594	0.247707	1
EMC6	12.8302	-0.493212	0.418005	-1.17992	0.238033	1
NXF2	27.429	-0.492978	0.372287	-1.32419	0.185441	0.996603
CENPW	13.0186	-0.492811	0.40078	-1.22963	0.218836	1
INPP5A	10.6141	-0.492555	0.434124	-1.1346	0.256545	1
CRIP2	10.5028	-0.492439	0.422737	-1.16488	0.244067	1
LRRC14B	10.809	-0.492239	0.426809	-1.1533	0.248787	1
TEN1	12.4782	-0.491774	0.401386	-1.22519	0.220504	1
PFKFB1	11.3043	-0.491746	0.409797	-1.19998	0.230149	1
C2orf76	6.44851	-0.491641	0.518365	-0.948446	0.342903	1
STARD5	12.4261	-0.49143	0.407081	-1.2072	0.227354	1
SPAG8	11.059	-0.491336	0.411797	-1.19315	0.232809	1
KCNAB1	9.46858	-0.491122	0.437382	-1.12287	0.261494	1
SLFN5	10.5354	-0.490904	0.422952	-1.16066	0.245779	1
TRBC1	9.61217	-0.490276	0.444919	-1.10194	0.270486	1
F7	4.54709	-0.490242	0.548109	-0.894425	0.371095	1
TLNRD1	8.46402	-0.490183	0.447317	-1.09583	0.273153	1
ZNF189	11.064	-0.490158	0.428833	-1.14301	0.253036	1
CYP4A22	15.7736	-0.490097	0.406033	-1.20704	0.227418	1
COL10A1	11.3405	-0.490062	0.408277	-1.20032	0.230016	1
MT1A	29.4878	-0.489917	0.339292	-1.44394	0.148756	0.996603
CRY1	12.5489	-0.489229	0.404466	-1.20957	0.226445	1
PRR9	10.6272	-0.489025	0.448942	-1.08928	0.276028	1
ZNF423	11.6036	-0.488884	0.429312	-1.13876	0.254802	1
GPC3	10.67	-0.488737	0.418813	-1.16696	0.243227	1
EDA2R	9.96572	-0.488343	0.440417	-1.10882	0.267508	1
USP53	13.3231	-0.488315	0.408257	-1.1961	0.231658	1
TBX10	14.6316	-0.488281	0.389851	-1.25248	0.210395	1
PDLIM2	11.82	-0.488179	0.431725	-1.13076	0.258155	1
IER5	14.3629	-0.487933	0.436347	-1.11822	0.263472	1
DNMT3B	8.80312	-0.487457	0.444036	-1.09779	0.272298	1
PDE1C	9.05794	-0.487099	0.444281	-1.09638	0.272914	1
HEBP1	12.3545	-0.486374	0.442382	-1.09944	0.271574	1
GALNT14	7.76601	-0.48619	0.471488	-1.03118	0.302456	1
RFPL4A	17.6004	-0.48608	0.379071	-1.28229	0.19974	1
USP10	34.9645	-0.48589	0.31936	-1.52145	0.128147	0.996603
PAX3	12.2936	-0.485811	0.412759	-1.17698	0.239202	1
PHF24	14.1357	-0.485275	0.387899	-1.25103	0.210922	1
KCTD18	8.08862	-0.48519	0.450561	-1.07686	0.281544	1
ARL4C	9.68073	-0.48515	0.43757	-1.10874	0.267544	1
HECTD2	6.78817	-0.485086	0.486379	-0.997342	0.318599	1
SLC22A24	11.7378	-0.485067	0.416803	-1.16378	0.244514	1
TMEM39A	14.4564	-0.484819	0.390529	-1.24144	0.214443	1
RAB27A	16.7578	-0.48404	0.373967	-1.29434	0.195549	1
EPS8L1	12.8748	-0.4838	0.40383	-1.19803	0.230905	1
EEFSEC	12.4362	-0.483418	0.405884	-1.19103	0.233644	1
DGKK	6.86303	-0.483376	0.472408	-1.02322	0.306205	1
SIRT7	13.6772	-0.483259	0.412105	-1.17266	0.240932	1
GNB3	17.0081	-0.483182	0.385067	-1.2548	0.209552	1
CDKN1A	16.7894	-0.483099	0.369908	-1.306	0.191553	1
ZNF114	12.9843	-0.482563	0.39464	-1.22279	0.221408	1
TCAF2	15.6049	-0.482465	0.389047	-1.24012	0.214931	1
ARMC5	10.6368	-0.482447	0.418953	-1.15155	0.249505	1
GFAP	14.761	-0.4823	0.387944	-1.24322	0.213786	1
C10orf143	10.2066	-0.481892	0.421561	-1.14311	0.252992	1
ADAM33	10.3568	-0.481833	0.430431	-1.11942	0.262961	1
ABCB11	14.2065	-0.481652	0.425321	-1.13244	0.257448	1
METTL8	9.36071	-0.481494	0.436963	-1.10191	0.270501	1
TLR1	11.7747	-0.481443	0.408432	-1.17876	0.238494	1
SLCO4C1	8.37309	-0.48133	0.469947	-1.02422	0.305731	1
MAST3	17.9576	-0.481214	0.374158	-1.28613	0.198399	1
SLC16A1	18.5501	-0.480836	0.3651	-1.317	0.187839	1
FZD10	13.1032	-0.480704	0.426079	-1.1282	0.259233	1
NAPB	12.2314	-0.480525	0.407912	-1.17801	0.238793	1
PI15	11.7695	-0.480364	0.405802	-1.18374	0.236516	1
PIK3C2B	14.4725	-0.480327	0.425731	-1.12824	0.259219	1
SGK1	14.8394	-0.48004	0.395751	-1.21298	0.225136	1
SOCS4	10.8151	-0.479955	0.455057	-1.05471	0.291556	1
PMS2	11.6834	-0.479757	0.41974	-1.14298	0.253045	1
CAST	25.3466	-0.479574	0.352409	-1.36085	0.173563	0.996603
PRKCD	11.0159	-0.479435	0.42636	-1.12448	0.260808	1
ZNRF1	17.6955	-0.479197	0.368481	-1.30047	0.193442	1
GRTP1	14.2677	-0.479183	0.390283	-1.22778	0.219528	1
SLC4A11	10.1491	-0.47865	0.420647	-1.13789	0.255166	1
FAM229B	8.6616	-0.478425	0.438931	-1.08998	0.275724	1
PELI2	11.7325	-0.478397	0.435941	-1.09739	0.272472	1
STK4	10.4364	-0.478336	0.429016	-1.11496	0.264867	1
DSC2	20.8288	-0.478278	0.409407	-1.16822	0.242717	0.996603
OPN1MW3	12.546	-0.478047	0.406943	-1.17473	0.240104	1
MTUS2	11.0752	-0.478014	0.431425	-1.10799	0.267866	1
BSND	11.086	-0.477931	0.450997	-1.05972	0.289271	1
MRPS6	12.0459	-0.477688	0.412431	-1.15823	0.246772	1
BAAT	11.7259	-0.477499	0.422832	-1.12929	0.258777	1
PDIA5	12.3472	-0.47718	0.420984	-1.13349	0.25701	1
CTCF	10.8209	-0.477068	0.432535	-1.10296	0.270045	1
RGS7BP	11.9494	-0.476851	0.405086	-1.17716	0.239132	1
RIOK2	14.4271	-0.476656	0.395192	-1.20614	0.227764	1
FAM78A	12.4002	-0.476439	0.442047	-1.0778	0.281123	1
ITFG1	20.4245	-0.476333	0.369201	-1.29017	0.19699	0.996603
CCDC25	16.8491	-0.47619	0.369361	-1.28923	0.197319	1
MBNL3	10.6974	-0.475853	0.426532	-1.11563	0.26458	1
PSCA	9.42994	-0.475748	0.430551	-1.10497	0.269171	1
UQCRFS1	15.3788	-0.475569	0.376467	-1.26324	0.206501	1
SP110	12.6897	-0.475464	0.414069	-1.14827	0.250856	1
SH3GL3	9.95095	-0.475435	0.424188	-1.12081	0.262368	1
SLC35G6	15.979	-0.475434	0.391421	-1.21464	0.224505	1
SOX8	12.0935	-0.475341	0.428312	-1.1098	0.267085	1
ADAM7	8.71619	-0.475051	0.440238	-1.07908	0.280553	1
HTRA1	6.46282	-0.474775	0.488737	-0.971434	0.331332	1
DTD1	15.7046	-0.474659	0.39216	-1.21037	0.226136	1
FMR1NB	9.14047	-0.474495	0.435093	-1.09056	0.275467	1
ZCRB1	10.8361	-0.474061	0.427156	-1.10981	0.267082	1
SYTL5	11.4019	-0.474051	0.409787	-1.15682	0.247344	1
KRTAP1-4	11.4563	-0.473857	0.452677	-1.04679	0.295197	1
CACFD1	14.7068	-0.473797	0.383953	-1.234	0.217204	1
PLAC1	12.6817	-0.473708	0.438356	-1.08065	0.279854	1
UCMA	11.9272	-0.473534	0.426945	-1.10912	0.267378	1
PCNT	11.755	-0.473489	0.420493	-1.12603	0.260151	1
KRTAP13-2	9.89242	-0.473298	0.436538	-1.08421	0.278272	1
NRTN	11.4312	-0.473292	0.409338	-1.15624	0.247584	1
ENDOD1	13.4426	-0.473234	0.39656	-1.19335	0.232733	1
TAAR9	12.6363	-0.473009	0.399019	-1.18543	0.235847	1
SLAIN1	12.2858	-0.472831	0.401904	-1.17648	0.239404	1
MAGEA4	16.3031	-0.472721	0.393745	-1.20058	0.229916	1
PRDM5	7.55548	-0.472405	0.459285	-1.02857	0.303683	1
OLIG3	14.4689	-0.471896	0.39324	-1.20002	0.230131	1
RSU1	20.3248	-0.471732	0.352092	-1.3398	0.180312	0.996603
GLS2	11.6737	-0.471417	0.427894	-1.10172	0.270585	1
VDR	20.6278	-0.471267	0.368327	-1.27948	0.200728	0.996603
GOLGA4	14.1752	-0.471134	0.409831	-1.14958	0.250316	1
C12orf71	11.7189	-0.471072	0.413162	-1.14016	0.254218	1
OR2AG1	10.9667	-0.470932	0.416423	-1.1309	0.258098	1
MUTYH	7.00787	-0.470789	0.480352	-0.980092	0.327041	1
GNG5	19.2059	-0.470484	0.367909	-1.2788	0.200966	1
COL25A1	8.91351	-0.470461	0.435306	-1.08076	0.279804	1
SLURP1	17.3507	-0.469779	0.376127	-1.24899	0.211669	1
IL20RB	11.3312	-0.469594	0.454559	-1.03308	0.301568	1
PLSCR2	10.129	-0.46893	0.445844	-1.05178	0.2929	1
REG1A	11.0002	-0.468913	0.41926	-1.11843	0.263384	1
PHKA1	6.85113	-0.468727	0.496618	-0.943839	0.345252	1
TSC22D3	8.77472	-0.468601	0.452404	-1.0358	0.300294	1
EBAG9	8.22628	-0.468557	0.456279	-1.02691	0.304463	1
CD244	12.1176	-0.468477	0.417011	-1.12342	0.261261	1
CDH1	28.9938	-0.468445	0.387689	-1.2083	0.226932	0.996603
FDXR	13.3389	-0.468301	0.425381	-1.1009	0.270941	1
LRRC74B	12.9848	-0.467991	0.424664	-1.10202	0.270451	1
CD2AP	14.3097	-0.4674	0.383916	-1.21745	0.223432	1
KLF4	22.7564	-0.466919	0.407996	-1.14442	0.252449	0.996603
BFSP1	11.6722	-0.466821	0.421012	-1.10881	0.267513	1
DNAAF1	11.0574	-0.466445	0.418593	-1.11432	0.265143	1
ADGRG4	10.7222	-0.466374	0.413743	-1.12721	0.259655	1
EXTL2	12.503	-0.46633	0.418421	-1.1145	0.265065	1
RAB44	11.6534	-0.466111	0.404098	-1.15346	0.248721	1
TPRA1	11.9023	-0.466068	0.426006	-1.09404	0.273938	1
TIGD4	10.9495	-0.466	0.410299	-1.13576	0.256057	1
LRIT2	8.64918	-0.465937	0.476218	-0.978412	0.327871	1
FZD1	8.7714	-0.465875	0.451811	-1.03113	0.302481	1
CERT1	12.2167	-0.465465	0.41008	-1.13506	0.25635	1
FUCA1	20.1064	-0.465306	0.378393	-1.22969	0.218813	0.996603
OPHN1	8.23498	-0.46526	0.449921	-1.03409	0.301094	1
SMAD7	18.131	-0.465187	0.383526	-1.21292	0.22516	1
ENTPD8	14.9707	-0.465041	0.401622	-1.15791	0.246902	1
MYH9	58.3685	-0.464819	0.487864	-0.952764	0.34071	0.996603
CTSD	57.361	-0.464234	0.401575	-1.15603	0.247668	0.996603
TRIQK	11.3792	-0.464166	0.409003	-1.13487	0.256429	1
MTMR11	20.3321	-0.46412	0.358196	-1.29572	0.195073	0.996603
FBN2	11.6558	-0.464056	0.412907	-1.12387	0.261066	1
PMPCB	9.83503	-0.464027	0.441431	-1.05119	0.293172	1
ADH4	13.908	-0.464014	0.402334	-1.1533	0.248785	1
NLGN3	10.9027	-0.464011	0.458279	-1.01251	0.311294	1
EIF2S1	13.6467	-0.463947	0.410496	-1.13021	0.258387	1
TFPI2	8.08192	-0.463915	0.464975	-0.99772	0.318415	1
SYN1	15.2878	-0.463644	0.385656	-1.20222	0.229277	1
ANP32D	12.7418	-0.463497	0.410241	-1.12982	0.258553	1
MAMSTR	12.6114	-0.463491	0.400563	-1.1571	0.247232	1
ZFYVE28	13.9167	-0.462963	0.409	-1.13194	0.25766	1
DTX2	13.046	-0.46287	0.39865	-1.16109	0.245604	1
SLC44A4	25.4442	-0.462707	0.430046	-1.07595	0.281951	0.996603
SCG3	13.4082	-0.462542	0.408198	-1.13313	0.25716	1
FTCD	12.6285	-0.462288	0.435756	-1.06089	0.288741	1
TLE7	10.0471	-0.46222	0.436409	-1.05914	0.289535	1
IKBKG	12.3827	-0.462112	0.409926	-1.12731	0.259613	1
ACOT13	12.9704	-0.46205	0.418999	-1.10275	0.270137	1
CRP	11.7699	-0.461416	0.423096	-1.09057	0.275462	1
AHNAK	56.9284	-0.461287	0.417082	-1.10599	0.268733	0.996603
ZEB1	12.4752	-0.461168	0.418272	-1.10255	0.270221	1
TRIM60	12.4696	-0.461103	0.424588	-1.086	0.277479	1
OR8J3	12.3517	-0.460985	0.415473	-1.10954	0.267196	1
DNAJB8	10.3656	-0.460815	0.423111	-1.08911	0.276104	1
BBS12	11.9408	-0.460517	0.412838	-1.11549	0.26464	1
CLVS1	15.2536	-0.46046	0.382843	-1.20274	0.229078	1
TMEM37	11.0747	-0.460458	0.414637	-1.11051	0.266779	1
C4orf50	9.28546	-0.460375	0.438487	-1.04992	0.293755	1
MMP10	10.2855	-0.460363	0.454883	-1.01205	0.311515	1
C9orf153	10.929	-0.46005	0.421739	-1.09084	0.275343	1
MYOG	9.37575	-0.459564	0.433095	-1.06112	0.288637	1
LRCOL1	11.0667	-0.459322	0.436513	-1.05225	0.292683	1
DUSP13	12.0058	-0.458944	0.415958	-1.10334	0.269878	1
NEFH	11.6158	-0.45891	0.423475	-1.08368	0.278509	1
EPHA1	11.1595	-0.458665	0.428092	-1.07142	0.283982	1
NHLRC4	9.30457	-0.458265	0.439711	-1.0422	0.297321	1
PRDM14	12.4603	-0.458186	0.41022	-1.11693	0.264025	1
MRPL21	10.6147	-0.457978	0.433421	-1.05666	0.290667	1
DCAKD	10.2452	-0.457817	0.436799	-1.04812	0.294583	1
ATP1B3	32.4683	-0.457587	0.39103	-1.17021	0.241917	0.996603
SAT1	22.3594	-0.457562	0.40858	-1.11988	0.262764	0.996603
PSG8	11.1643	-0.457481	0.434876	-1.05198	0.292809	1
SRRM4	9.42333	-0.457392	0.42944	-1.06509	0.286835	1
PAX4	10.0858	-0.457288	0.429716	-1.06416	0.287255	1
CCDC110	12.8799	-0.457068	0.424382	-1.07702	0.281471	1
DIRAS1	9.34283	-0.45685	0.434252	-1.05204	0.292783	1
PDZRN4	9.5016	-0.456647	0.443681	-1.02922	0.303375	1
TPTE2	8.70954	-0.456352	0.451551	-1.01063	0.312192	1
SLC6A19	11.303	-0.456032	0.433471	-1.05205	0.292778	1
NLRP6	15.2321	-0.455981	0.416961	-1.09358	0.274138	1
NRG4	15.725	-0.45595	0.422966	-1.07798	0.281041	1
AXL	15.5853	-0.455411	0.394169	-1.15537	0.247938	1
KRT14	8.85841	-0.455283	0.45281	-1.00546	0.314675	1
ZNF552	12.0608	-0.454992	0.405921	-1.12089	0.262335	1
IQSEC2	9.9652	-0.454841	0.438528	-1.0372	0.299643	1
HEATR9	9.43219	-0.454785	0.446691	-1.01812	0.308622	1
CLTRN	11.8254	-0.454698	0.408434	-1.11327	0.265591	1
TRIM67	12.8998	-0.454597	0.423451	-1.07355	0.283024	1
CDC42BPA	10.0152	-0.454438	0.460254	-0.987365	0.323464	1
BSCL2	7.81014	-0.454375	0.480383	-0.945859	0.344221	1
OR2T12	16.7356	-0.454291	0.378285	-1.20092	0.229781	1
PGBD3	10.7683	-0.454161	0.422688	-1.07446	0.282617	1
ZC3H8	12.5762	-0.453994	0.395571	-1.14769	0.251095	1
SMPD4	12.3696	-0.453968	0.402501	-1.12787	0.259376	1
SBNO2	11.673	-0.453891	0.421187	-1.07765	0.281191	1
NEK10	8.4472	-0.453871	0.459775	-0.987159	0.323565	1
SMIM43	7.93094	-0.453865	0.455208	-0.997049	0.318741	1
PRR7	12.1648	-0.453368	0.41381	-1.09559	0.273256	1
CDR1	11.3111	-0.453311	0.418843	-1.08229	0.279122	1
UBE2J2	12.5082	-0.453254	0.405846	-1.11681	0.264075	1
OR6F1	11.7414	-0.453153	0.405392	-1.11782	0.263646	1
TMEM196	12.849	-0.452824	0.415877	-1.08884	0.276224	1
LDHAL6A	15.4394	-0.452762	0.383645	-1.18016	0.237937	1
OR52K2	12.009	-0.452541	0.431453	-1.04888	0.294235	1
MST1R	12.7069	-0.452428	0.398304	-1.13589	0.256004	1
MSANTD3	13.7826	-0.452286	0.392097	-1.1535	0.248704	1
ATAD1	15.1024	-0.452201	0.379844	-1.19049	0.233853	1
FGF14	11.5287	-0.452025	0.420234	-1.07565	0.282084	1
PTRHD1	11.6911	-0.451937	0.428228	-1.05536	0.291259	1
HDHD3	20.2543	-0.451679	0.365078	-1.23721	0.216008	0.996603
GCLM	8.35294	-0.451629	0.445048	-1.01479	0.310207	1
MUC22	15.3096	-0.451505	0.378436	-1.19308	0.232837	1
UBN1	12.0504	-0.451456	0.405146	-1.1143	0.265149	1
RNF144B	11.8667	-0.451145	0.428042	-1.05397	0.291895	1
FBXW7	12.0665	-0.451113	0.410808	-1.09811	0.272156	1
KCNJ13	12.1352	-0.450667	0.407701	-1.10538	0.268993	1
KCNE2	13.9565	-0.450662	0.389486	-1.15707	0.247244	1
FOXO4	16.0138	-0.450343	0.375231	-1.20018	0.230071	1
CHMP3	18.143	-0.449896	0.384617	-1.16973	0.242112	1
DEFA4	12.8224	-0.449811	0.409703	-1.0979	0.27225	1
GBP3	13.7193	-0.449784	0.389881	-1.15364	0.248646	1
C11orf53	7.13084	-0.449395	0.502511	-0.894299	0.371162	1
GABRR1	14.6104	-0.449086	0.391769	-1.1463	0.25167	1
DNAAF5	10.7246	-0.448779	0.434669	-1.03246	0.301856	1
PTP4A1	31.2292	-0.448662	0.345998	-1.29672	0.194728	0.996603
HRH1	9.46445	-0.448157	0.432961	-1.0351	0.300623	1
EMILIN3	10.2875	-0.44795	0.422519	-1.06019	0.289058	1
CLSPN	9.35324	-0.447842	0.453483	-0.987559	0.323369	1
NLK	12.1817	-0.447785	0.428914	-1.044	0.296487	1
GABRG3	12.3771	-0.447779	0.406754	-1.10086	0.270958	1
ELMO2	10.9696	-0.44768	0.413107	-1.08369	0.278502	1
ODF1	12.7038	-0.447657	0.40043	-1.11794	0.263593	1
OR4K13	9.28168	-0.447543	0.446331	-1.00272	0.315998	1
SPECC1	10.6792	-0.447504	0.437335	-1.02325	0.306189	1
DUOX2	11.1898	-0.447468	0.419939	-1.06555	0.286625	1
ACP2	13.4746	-0.447374	0.391501	-1.14272	0.253157	1
ATP7A	12.255	-0.447012	0.399792	-1.11811	0.26352	1
PABIR2	15.0673	-0.446983	0.383852	-1.16447	0.244235	1
AKR1C4	6.97285	-0.446872	0.482465	-0.926228	0.354328	1
THBS2	10.0499	-0.446792	0.439496	-1.0166	0.309344	1
RGSL1	14.2502	-0.44644	0.386691	-1.15451	0.248289	1
GDPD4	7.44083	-0.446266	0.467162	-0.955271	0.339441	1
CFL1	98.3892	-0.446005	0.349244	-1.27706	0.201581	0.996603
OR6M1	11.2695	-0.445974	0.410105	-1.08746	0.276832	1
GADD45A	16.9583	-0.44595	0.370915	-1.20229	0.229249	1
INCA1	8.95526	-0.445941	0.441545	-1.00995	0.312517	1
ZNF575	11.5215	-0.445916	0.413967	-1.07718	0.281401	1
STEAP1	19.5968	-0.445888	0.377972	-1.17969	0.238125	1
CYP26A1	13.3965	-0.445708	0.411794	-1.08236	0.279094	1
GLUD2	9.27754	-0.445632	0.46441	-0.959565	0.337274	1
PTPN9	12.3327	-0.445083	0.410187	-1.08507	0.27789	1
RIMBP3B	21.2094	-0.445052	0.380323	-1.1702	0.241922	0.996603
SPATA45	14.2896	-0.445051	0.39999	-1.11265	0.265857	1
PHOX2A	10.0357	-0.445037	0.435158	-1.0227	0.306449	1
EPS8	12.7592	-0.444986	0.402359	-1.10594	0.268751	1
PNKD	19.9257	-0.444941	0.368608	-1.20709	0.227399	1
FAM205A	14.1571	-0.444936	0.387448	-1.14838	0.250814	1
TMEM107	12.6923	-0.444899	0.410716	-1.08323	0.278707	1
TMEM169	10.2747	-0.444885	0.419274	-1.06109	0.288651	1
ALDH3B1	11.6213	-0.444775	0.417241	-1.06599	0.286428	1
NRG1	13.9319	-0.444746	0.407895	-1.09034	0.275561	1
OR52N1	10.0904	-0.44464	0.430107	-1.03379	0.301234	1
CLDND1	15.278	-0.444277	0.38708	-1.14776	0.251066	1
ALDH3B2	13.788	-0.443996	0.408342	-1.08731	0.276899	1
ANKRD18A	23.6094	-0.443777	0.361032	-1.22919	0.219001	0.996603
USH1G	9.81901	-0.443589	0.439574	-1.00913	0.31291	1
GREB1L	10.0279	-0.443556	0.486343	-0.912024	0.361756	1
CCNA1	10.3026	-0.443421	0.434206	-1.02122	0.307149	1
CR1	16.9901	-0.443401	0.368399	-1.20359	0.228749	1
POLM	9.27688	-0.443287	0.443401	-0.999744	0.317434	1
ERV3-1	9.40225	-0.443271	0.443521	-0.999438	0.317583	1
ULBP1	20.1628	-0.443258	0.362735	-1.22199	0.221711	0.996603
ABCA8	13.7766	-0.443174	0.429202	-1.03256	0.301812	1
CCDC194	8.47537	-0.44298	0.45268	-0.978572	0.327792	1
NPFFR1	14.5255	-0.442944	0.403026	-1.09905	0.271748	1
KRTAP22-1	11.0011	-0.442865	0.428796	-1.03281	0.301693	1
MAPK3	17.9405	-0.442583	0.389194	-1.13718	0.255464	1
APOBEC3B	8.41145	-0.442379	0.464546	-0.952282	0.340954	1
HEPH	20.7881	-0.442322	0.371429	-1.19087	0.233706	0.996603
TAS2R46	12.1416	-0.442295	0.444092	-0.995954	0.319273	1
NDUFB10	18.7855	-0.44184	0.418686	-1.0553	0.291288	1
VN1R2	10.084	-0.441807	0.440708	-1.0025	0.316104	1
THSD7B	7.84495	-0.441657	0.456039	-0.968462	0.332813	1
TAFA2	7.75189	-0.441649	0.461929	-0.956097	0.339023	1
CCL23	10.8036	-0.441546	0.426118	-1.03621	0.300106	1
RRAD	11.7247	-0.441466	0.40374	-1.09344	0.2742	1
PYGB	17.2368	-0.441452	0.391291	-1.1282	0.259237	1
EML1	12.1276	-0.441285	0.420843	-1.04857	0.294375	1
SERINC2	19.497	-0.441273	0.401064	-1.10026	0.271221	1
LRRC4C	12.4154	-0.441159	0.415701	-1.06124	0.28858	1
ATP6V0B	23.2705	-0.441098	0.345564	-1.27646	0.201794	0.996603
PLAUR	11.9868	-0.440895	0.404605	-1.08969	0.275848	1
MT1M	48.2751	-0.440526	0.344428	-1.27901	0.200895	0.996603
DESI1	15.7158	-0.440519	0.41025	-1.07378	0.28292	1
CAPN5	21.9444	-0.440485	0.370765	-1.18804	0.234816	0.996603
CATSPERG	7.22902	-0.440316	0.463927	-0.949105	0.342567	1
ATP5F1A	40.6662	-0.440241	0.427118	-1.03072	0.30267	0.996603
EQTN	9.33413	-0.440218	0.435521	-1.01078	0.31212	1
C17orf58	16.3712	-0.440106	0.383846	-1.14657	0.25156	1
SLC25A5	44.5801	-0.440088	0.44563	-0.987563	0.323367	0.996603
GNG11	12.2996	-0.439968	0.39914	-1.10229	0.270336	1
SPANXN5	14.7932	-0.439936	0.394342	-1.11562	0.264585	1
TMEM262	9.67363	-0.439774	0.446965	-0.983911	0.325159	1
NECTIN1	11.0669	-0.439732	0.478837	-0.918334	0.358444	1
SLC25A53	11.9203	-0.439481	0.404811	-1.08564	0.277637	1
POLR2M	15.0398	-0.439174	0.383421	-1.14541	0.25204	1
OTULINL	10.3982	-0.43914	0.426886	-1.02871	0.303617	1
MYOCOS	7.73205	-0.438845	0.464813	-0.944131	0.345103	1
MAPK10	9.81056	-0.438744	0.434787	-1.0091	0.312926	1
EDA	8.53189	-0.438644	0.448292	-0.978477	0.327838	1
NUP35	15.8704	-0.438416	0.380624	-1.15184	0.249389	1
IMPA1	22.706	-0.438131	0.351372	-1.24691	0.212429	0.996603
ZNF836	9.93257	-0.438101	0.423681	-1.03403	0.30112	1
CREB3L2	9.09447	-0.437934	0.43656	-1.00315	0.315789	1
ZCCHC4	14.3701	-0.437711	0.384672	-1.13788	0.25517	1
MTRNR2L3	9.62867	-0.437697	0.442968	-0.9881	0.323104	1
RNF113A	13.57	-0.437596	0.408117	-1.07223	0.283616	1
ADO	7.28203	-0.437267	0.472103	-0.926209	0.354337	1
TDRD12	13.5543	-0.437245	0.409347	-1.06815	0.285452	1
TMOD1	13.4485	-0.436907	0.396549	-1.10177	0.27056	1
LPAR4	8.26469	-0.436864	0.454985	-0.960172	0.336969	1
PDK1	13.313	-0.436862	0.420004	-1.04014	0.298276	1
CMTM4	8.62781	-0.43685	0.465598	-0.938257	0.348112	1
SOST	19.5014	-0.43684	0.363337	-1.2023	0.229247	1
CPNE4	8.20341	-0.436787	0.470975	-0.927411	0.353713	1
KLHL31	12.1385	-0.436569	0.408756	-1.06805	0.2855	1
MDN1	15.3172	-0.435938	0.387664	-1.12452	0.260791	1
TOM1	15.2891	-0.435757	0.387869	-1.12346	0.26124	1
ZNF396	15.2584	-0.435391	0.38109	-1.14249	0.253251	1
CXCL8	8.93281	-0.435268	0.437697	-0.99445	0.320004	1
ZNF329	7.57366	-0.43507	0.486381	-0.894504	0.371052	1
POU4F2	10.5218	-0.434809	0.434417	-1.0009	0.316873	1
UCN	8.18423	-0.434794	0.48258	-0.900979	0.3676	1
ATP8A1	10.7824	-0.434595	0.432888	-1.00394	0.315406	1
NRAS	9.917	-0.434368	0.435745	-0.99684	0.318842	1
RARB	10.7967	-0.434206	0.417889	-1.03905	0.298784	1
CIPC	14.1707	-0.434199	0.391444	-1.10923	0.267333	1
EDN2	12.8821	-0.434178	0.412079	-1.05363	0.292053	1
TRIM21	16.3392	-0.434038	0.381145	-1.13877	0.254798	1
PROM1	11.1764	-0.433909	0.412714	-1.05136	0.293095	1
PRB3	12.0445	-0.433675	0.417817	-1.03795	0.299292	1
TNNT1	12.7282	-0.43366	0.399681	-1.08501	0.277915	1
MED23	14.9122	-0.433579	0.409219	-1.05953	0.289359	1
TAS2R10	11.5567	-0.433378	0.407153	-1.06441	0.287143	1
DPEP3	12.2617	-0.433316	0.413886	-1.04694	0.295125	1
ASPG	10.5778	-0.433275	0.418791	-1.03458	0.300863	1
CFAP45	9.04036	-0.433149	0.436141	-0.99314	0.320642	1
CT47B1	30.9051	-0.433145	0.330387	-1.31102	0.18985	0.996603
SLC5A10	14.2222	-0.433041	0.407895	-1.06165	0.288396	1
GPX8	12.4324	-0.432915	0.432875	-1.00009	0.317265	1
DIPK2A	11.4062	-0.432903	0.415509	-1.04186	0.297476	1
EDEM2	15.1381	-0.432493	0.380028	-1.13805	0.255098	1
BLVRA	15.1789	-0.432151	0.386664	-1.11764	0.263722	1
MYH7	9.42105	-0.43214	0.441202	-0.979461	0.327352	1
RNASE8	11.5943	-0.431639	0.405715	-1.0639	0.287375	1
CRADD	13.5162	-0.431619	0.395993	-1.08997	0.275728	1
TMEM65	8.6315	-0.431568	0.477124	-0.904521	0.365719	1
TMEM30A	175.84	-0.431202	0.472138	-0.913296	0.361087	0.996603
CEP41	9.70889	-0.431077	0.424809	-1.01475	0.310223	1
EIPR1	7.06822	-0.431035	0.477848	-0.902035	0.367038	1
DEFA6	8.4082	-0.431032	0.441508	-0.976272	0.32893	1
COQ3	13.0308	-0.430999	0.398981	-1.08025	0.280031	1
NUDT17	9.37848	-0.430998	0.445096	-0.968327	0.332881	1
PLEKHM3	12.1699	-0.43099	0.413115	-1.04327	0.296823	1
NAA60	15.6305	-0.430881	0.409742	-1.05159	0.292987	1
KRT25	12.8234	-0.430711	0.412	-1.04541	0.295831	1
SERPINB2	7.28954	-0.430678	0.472124	-0.912213	0.361657	1
TBATA	7.15292	-0.430553	0.488709	-0.881001	0.378318	1
BPHL	12.5426	-0.430522	0.422263	-1.01956	0.307938	1
SYT2	17.6594	-0.430445	0.392949	-1.09542	0.273332	1
LGI3	16.6945	-0.430243	0.378413	-1.13697	0.255553	1
ANGPTL3	9.43093	-0.430215	0.428485	-1.00404	0.315361	1
MPL	11.5979	-0.430161	0.430178	-0.999961	0.31733	1
PCYOX1	7.76396	-0.430085	0.464556	-0.925798	0.354551	1
SUN3	9.79456	-0.43003	0.435625	-0.987156	0.323566	1
TAP2	11.3998	-0.429652	0.411532	-1.04403	0.296471	1
XPNPEP3	14.1516	-0.429647	0.390819	-1.09935	0.271615	1
REST	9.98912	-0.429588	0.431915	-0.994613	0.319924	1
KCNH5	10.2641	-0.429584	0.426454	-1.00734	0.313771	1
MED18	12.7794	-0.429442	0.436427	-0.983995	0.325118	1
GRK1	14.9707	-0.429389	0.397355	-1.08062	0.279866	1
ICA1	10.6742	-0.429232	0.435213	-0.986257	0.324007	1
CLDN16	11.2182	-0.429228	0.442987	-0.968939	0.332576	1
HS3ST4	11.8705	-0.429205	0.415269	-1.03356	0.301342	1
C11orf86	13.5255	-0.429071	0.394249	-1.08833	0.276451	1
LIX1	11.6665	-0.428933	0.409994	-1.04619	0.295472	1
DPP10	12.963	-0.428869	0.392598	-1.09239	0.274662	1
SFXN3	13.8305	-0.428824	0.395296	-1.08482	0.278003	1
PRRG3	15.2325	-0.428782	0.377261	-1.13656	0.25572	1
CAPN3	14.3847	-0.428758	0.399855	-1.07228	0.283592	1
DENND2C	13.0992	-0.428747	0.431257	-0.994181	0.320135	1
EXD1	9.02955	-0.428722	0.449462	-0.953856	0.340156	1
E2F3	9.22722	-0.428706	0.435244	-0.984978	0.324635	1
MOB1B	12.488	-0.428629	0.400219	-1.07099	0.284175	1
MCL1	22.2169	-0.428537	0.452402	-0.947247	0.343513	0.996603
CYSTM1	18.8368	-0.428325	0.364497	-1.17511	0.23995	1
SLC6A8	28.8614	-0.428101	0.349183	-1.22601	0.220197	0.996603
LCMT1	13.4252	-0.427893	0.408292	-1.04801	0.294636	1
LRRC1	15.1491	-0.427828	0.3975	-1.0763	0.281795	1
TERB2	12.1989	-0.427802	0.411278	-1.04018	0.298258	1
CA7	17.471	-0.427714	0.41	-1.04321	0.296853	1
PLIN5	15.4522	-0.427629	0.393585	-1.0865	0.27726	1
MUC13	30.8659	-0.42761	0.442112	-0.967199	0.333444	0.996603
PHLDA1	9.73854	-0.427524	0.429671	-0.995002	0.319735	1
CNOT11	12.7801	-0.427435	0.402937	-1.0608	0.288781	1
FUCA2	8.63774	-0.427404	0.453788	-0.941858	0.346265	1
LRTOMT	10.5629	-0.42734	0.418262	-1.0217	0.306921	1
OR8B12	12.6246	-0.427336	0.414314	-1.03143	0.302339	1
STEAP2	13.5509	-0.427283	0.396626	-1.07729	0.281349	1
DRAM2	8.76078	-0.427003	0.459466	-0.929348	0.352709	1
CHRDL1	10.6824	-0.426799	0.452513	-0.943173	0.345592	1
POLA1	11.1616	-0.426795	0.422629	-1.00986	0.312564	1
RORB	7.60041	-0.426645	0.46997	-0.907813	0.363977	1
VEGFD	12.1222	-0.426556	0.420395	-1.01465	0.31027	1
UTP11	11.8547	-0.426555	0.41392	-1.03053	0.302763	1
CAPN8	19.0065	-0.426462	0.36504	-1.16826	0.242702	1
C2orf15	16.6652	-0.426269	0.39563	-1.07744	0.281283	1
ZNF404	13.3904	-0.426199	0.398927	-1.06836	0.285357	1
ZP2	15.1346	-0.426032	0.385204	-1.10599	0.268731	1
CDX4	12.9427	-0.425979	0.415049	-1.02634	0.304733	1
EBF1	10.4413	-0.425954	0.431281	-0.987649	0.323325	1
OR10H2	17.0999	-0.425883	0.400714	-1.06281	0.287869	1
STK33	12.4093	-0.425839	0.401171	-1.06149	0.288468	1
SMIM10L1	13.3137	-0.425812	0.393304	-1.08265	0.278962	1
RBBP5	13.5207	-0.425756	0.389454	-1.09321	0.2743	1
RAB3GAP1	14.0833	-0.425498	0.408508	-1.04159	0.297601	1
RTKN2	10.8446	-0.42541	0.441964	-0.962545	0.335776	1
SULT1A2	21.5232	-0.425329	0.390328	-1.08967	0.275859	0.996603
TPM1	32.3801	-0.425261	0.366498	-1.16033	0.245912	0.996603
TRIP11	18.0033	-0.42515	0.382161	-1.11249	0.265928	1
MCTP1	14.2566	-0.425092	0.383252	-1.10917	0.267357	1
DLL1	12.532	-0.42496	0.404325	-1.05104	0.293242	1
SLC22A4	11.4347	-0.424853	0.417799	-1.01688	0.309209	1
ZER1	15.6603	-0.424845	0.401508	-1.05812	0.289999	1
CARD19	16.366	-0.424692	0.393952	-1.07803	0.28102	1
MRPL37	14.3771	-0.42463	0.430215	-0.987018	0.323634	1
TLX1	8.57564	-0.424628	0.4691	-0.905197	0.365361	1
NPR2	13.2516	-0.424146	0.404896	-1.04754	0.29485	1
FOXS1	9.04803	-0.424063	0.453543	-0.935001	0.349788	1
PRAG1	11.5401	-0.423583	0.424251	-0.998425	0.318073	1
OR10Z1	11.8799	-0.423532	0.414579	-1.0216	0.306972	1
MAFB	8.08655	-0.423485	0.467283	-0.906271	0.364793	1
HIGD2A	32.038	-0.423129	0.327674	-1.29131	0.196596	0.996603
YJEFN3	15.8657	-0.423095	0.38632	-1.09519	0.273432	1
YWHAG	12.6664	-0.422933	0.40191	-1.05231	0.292659	1
ADAD2	9.03138	-0.422898	0.438843	-0.963667	0.335213	1
CCDC3	9.57537	-0.422665	0.435583	-0.970344	0.331875	1
VAPB	15.8111	-0.422527	0.39952	-1.05759	0.290244	1
FEM1C	19.1885	-0.422368	0.415149	-1.01739	0.308969	1
PRKAR2B	12.713	-0.422292	0.418923	-1.00804	0.313434	1
ANAPC1	24.6148	-0.422235	0.34943	-1.20835	0.226911	0.996603
RAB5B	14.261	-0.422175	0.384396	-1.09828	0.272081	1
USP11	11.4967	-0.421746	0.406533	-1.03742	0.299539	1
NDUFB9	26.2812	-0.421708	0.358625	-1.1759	0.239633	0.996603
ZSCAN1	6.14774	-0.421685	0.500409	-0.842681	0.399407	1
ANGPTL5	5.83253	-0.421482	0.505649	-0.833546	0.404537	1
ARFGEF1	10.8784	-0.421358	0.419199	-1.00515	0.314825	1
CIAO2B	13.1792	-0.421221	0.40574	-1.03816	0.299198	1
RPA1	13.3369	-0.420802	0.392652	-1.07169	0.283859	1
IQSEC3	10.9858	-0.420627	0.442253	-0.9511	0.341554	1
VPS37C	11.9106	-0.42059	0.415345	-1.01263	0.311237	1
PABPC4L	8.62491	-0.420246	0.451452	-0.930877	0.351917	1
CIT	14.5664	-0.42018	0.400927	-1.04802	0.294629	1
WASF2	24.6772	-0.420179	0.375797	-1.1181	0.263524	0.996603
MYLPF	9.42307	-0.420071	0.451277	-0.930848	0.351932	1
CDH20	11.41	-0.420025	0.412649	-1.01787	0.308738	1
TMBIM1	21.2751	-0.42002	0.410811	-1.02242	0.306583	0.996603
APOC4	12.6278	-0.419997	0.397641	-1.05622	0.290867	1
CASTOR3	8.99035	-0.419639	0.468713	-0.895299	0.370627	1
CDH7	7.98224	-0.41959	0.456768	-0.918606	0.358302	1
RASGEF1A	12.8663	-0.419573	0.433995	-0.96677	0.333659	1
SEPSECS	11.3126	-0.419376	0.406711	-1.03114	0.302475	1
C1orf122	14.0965	-0.419231	0.388413	-1.07934	0.280435	1
LPAR2	13.2128	-0.41919	0.427384	-0.980829	0.326677	1
CPEB2	11.5667	-0.418739	0.423353	-0.989101	0.322614	1
KLHL33	11.7862	-0.418737	0.416424	-1.00555	0.31463	1
CRYBB1	11.3087	-0.41842	0.436465	-0.958657	0.337732	1
IL25	14.2643	-0.418286	0.402809	-1.03842	0.299072	1
C1orf146	9.69449	-0.418243	0.426275	-0.981157	0.326515	1
MIOX	6.87807	-0.418043	0.484989	-0.861964	0.388708	1
MYOT	12.2499	-0.417849	0.411822	-1.01463	0.310281	1
ATP6V1D	9.41915	-0.417802	0.463695	-0.901028	0.367573	1
RMI1	12.5692	-0.417756	0.442397	-0.944301	0.345016	1
ELOVL7	13.7823	-0.417703	0.392799	-1.0634	0.2876	1
C2	12.8268	-0.417536	0.400093	-1.0436	0.296672	1
AHNAK2	11.5907	-0.417461	0.407041	-1.0256	0.30508	1
CSGALNACT2	12.8028	-0.417327	0.397506	-1.04986	0.293781	1
BRDT	13.7957	-0.41702	0.391603	-1.0649	0.28692	1
TFF2	10.1235	-0.417009	0.436998	-0.954259	0.339953	1
PLK4	12.539	-0.416934	0.411704	-1.0127	0.311201	1
KAZN	10.9946	-0.416918	0.423833	-0.983683	0.325271	1
ZNF418	9.74482	-0.41688	0.437697	-0.952439	0.340874	1
ZFHX2	12.3627	-0.416783	0.408491	-1.0203	0.307587	1
ZNF784	12.9979	-0.416591	0.395359	-1.0537	0.292018	1
MKX	10.6622	-0.416589	0.44722	-0.931508	0.351591	1
PTPN5	11.4309	-0.41623	0.423048	-0.983884	0.325173	1
SMPD1	18.2092	-0.416072	0.384238	-1.08285	0.278876	1
C1orf226	13.932	-0.416041	0.394197	-1.05542	0.291235	1
TRANK1	13.8029	-0.415851	0.412573	-1.00794	0.313481	1
WIF1	10.8763	-0.415659	0.447385	-0.929085	0.352845	1
GPNMB	9.38462	-0.415531	0.43617	-0.95268	0.340752	1
SCRG1	12.0045	-0.415361	0.407755	-1.01865	0.308368	1
PUDP	15.1254	-0.415262	0.420069	-0.988557	0.32288	1
PLS3	13.0275	-0.414909	0.398836	-1.0403	0.298201	1
SLC22A15	12.3923	-0.414786	0.411785	-1.00729	0.313797	1
PPHLN1	7.40397	-0.414369	0.469653	-0.882287	0.377622	1
TMEM38A	9.24598	-0.414324	0.431708	-0.959733	0.33719	1
CLDN18	11.7033	-0.41429	0.405335	-1.02209	0.306737	1
PNPLA5	14.5764	-0.414096	0.383833	-1.07884	0.280657	1
IQCK	12.004	-0.413981	0.417529	-0.991502	0.32144	1
FABP12	10.4273	-0.413978	0.437526	-0.946179	0.344057	1
SIGLEC9	10.0184	-0.413917	0.427739	-0.967685	0.333202	1
OVCH1	9.65278	-0.413783	0.430423	-0.961339	0.336382	1
RFT1	10.8182	-0.413746	0.414546	-0.998069	0.318246	1
GNAO1	9.79141	-0.413683	0.43761	-0.945324	0.344494	1
CEMP1	5.88069	-0.413646	0.49409	-0.837188	0.402487	1
C11orf52	13.2025	-0.413557	0.397444	-1.04054	0.298088	1
LRRC24	12.4782	-0.413513	0.399446	-1.03522	0.300567	1
SLCO1B1	8.01278	-0.413486	0.450517	-0.917804	0.358722	1
DUSP6	17.1178	-0.413464	0.375326	-1.10161	0.270629	1
PDE8A	19.9984	-0.413385	0.380445	-1.08658	0.277221	1
NWD1	14.9243	-0.413384	0.386938	-1.06835	0.285364	1
TARBP1	11.9677	-0.413289	0.409728	-1.00869	0.313122	1
OGFR	20.8894	-0.413281	0.371637	-1.11206	0.266114	0.996603
HAUS8	10.438	-0.413238	0.439471	-0.940309	0.347059	1
SLC37A2	14.7447	-0.413177	0.442094	-0.934592	0.349999	1
KCNS2	8.55798	-0.413028	0.44563	-0.926841	0.354009	1
MYF5	11.1679	-0.412839	0.41756	-0.988692	0.322814	1
CATSPERD	11.3754	-0.412745	0.409399	-1.00817	0.313371	1
SLC38A3	13.2991	-0.41273	0.427836	-0.964692	0.334699	1
RAB3C	11.1094	-0.412643	0.433667	-0.951521	0.34134	1
CT47A10	20.1147	-0.412584	0.38635	-1.0679	0.285565	0.996603
S100A12	12.9623	-0.412568	0.40286	-1.0241	0.305788	1
FGF20	6.29703	-0.41251	0.487673	-0.845873	0.397624	1
TPRG1	10.3841	-0.412275	0.436684	-0.944103	0.345117	1
LRCH2	12.1807	-0.4121	0.412289	-0.99954	0.317533	1
MRPS30	10.0122	-0.411855	0.436799	-0.942894	0.345735	1
UFSP2	14.9607	-0.41178	0.40089	-1.02716	0.304344	1
NEUROG3	7.19422	-0.411661	0.46802	-0.879581	0.379086	1
UFSP1	10.8075	-0.411525	0.437535	-0.940554	0.346934	1
AGT	7.60529	-0.411289	0.480237	-0.85643	0.39176	1
ERC2	11.3308	-0.410984	0.407078	-1.0096	0.312689	1
ADAMTS14	9.89264	-0.410498	0.441319	-0.930163	0.352287	1
TDP2	22.1629	-0.410382	0.366517	-1.11968	0.262849	0.996603
GSDMA	12.3316	-0.410155	0.426064	-0.962661	0.335718	1
FGFR1	12.4089	-0.409933	0.408217	-1.0042	0.31528	1
OR5K2	9.29191	-0.409899	0.473754	-0.865216	0.38692	1
CNIH2	10.3287	-0.409895	0.419546	-0.976998	0.32857	1
TSPAN33	9.49142	-0.409762	0.450865	-0.908836	0.363437	1
NPY1R	12.1718	-0.409586	0.414885	-0.987226	0.323532	1
SLAMF8	14.8347	-0.409577	0.384111	-1.0663	0.28629	1
NAMPT	12.0973	-0.409082	0.438345	-0.933242	0.350695	1
RAB9A	11.4743	-0.409046	0.413493	-0.989245	0.322543	1
B3GALT5	16.5888	-0.409034	0.410143	-0.997295	0.318621	1
FAM91A1	12.9442	-0.409017	0.399619	-1.02352	0.306064	1
SALL2	9.93129	-0.408991	0.4315	-0.947834	0.343214	1
C11orf65	13.6133	-0.408982	0.412534	-0.99139	0.321495	1
ENPP1	9.3334	-0.408953	0.462159	-0.884873	0.376225	1
C3	16.3727	-0.408822	0.381936	-1.07039	0.284443	1
WIPF3	11.6882	-0.408794	0.408351	-1.00109	0.316785	1
HSF2BP	12.946	-0.408745	0.406373	-1.00584	0.314494	1
GPRIN2	10.6642	-0.408743	0.4168	-0.980669	0.326756	1
CUL4A	16.0589	-0.408604	0.387398	-1.05474	0.291544	1
ABCF3	13.0351	-0.408354	0.437083	-0.934271	0.350164	1
MUSK	10.864	-0.408187	0.422266	-0.966659	0.333714	1
MRPS10	22.1576	-0.408126	0.361417	-1.12924	0.258797	0.996603
MTMR8	10.9836	-0.408093	0.418888	-0.97423	0.329942	1
SPINT3	10.2567	-0.407875	0.446614	-0.913261	0.361105	1
KRT16	9.02715	-0.407804	0.436028	-0.93527	0.349649	1
CERS2	19.1165	-0.407802	0.371084	-1.09895	0.271791	1
TRAPPC10	14.7361	-0.407698	0.401256	-1.01606	0.309602	1
PLGRKT	12.1045	-0.40713	0.410671	-0.991377	0.321501	1
ZNF736	15.8337	-0.406893	0.377762	-1.07711	0.281429	1
CAPN2	21.6428	-0.406843	0.400564	-1.01568	0.309784	0.996603
TNIP2	14.8666	-0.406761	0.410614	-0.990617	0.321873	1
ZXDB	11.7891	-0.406637	0.413646	-0.983056	0.32558	1
MTX2	12.3149	-0.406449	0.398342	-1.02035	0.307562	1
CCDC125	13.7245	-0.406267	0.401456	-1.01198	0.311546	1
CSN3	9.65693	-0.40623	0.440573	-0.922051	0.356502	1
TLL1	11.2605	-0.406212	0.409128	-0.992871	0.320773	1
IL18R1	11.2826	-0.406151	0.428718	-0.947362	0.343455	1
KMT2A	12.8725	-0.406115	0.409545	-0.991624	0.321381	1
NEURL1	12.9607	-0.406039	0.437784	-0.927485	0.353675	1
PGM3	14.2233	-0.406015	0.434149	-0.935196	0.349687	1
P3H2	12.039	-0.406001	0.417142	-0.973292	0.330408	1
PNPLA2	31.5508	-0.405824	0.38178	-1.06298	0.287791	0.996603
N6AMT1	12.7815	-0.405815	0.429823	-0.944143	0.345097	1
GPR180	8.92589	-0.405765	0.434661	-0.933521	0.350551	1
PGAP2	12.0963	-0.40547	0.406484	-0.997505	0.318519	1
SPACA1	6.39969	-0.40546	0.498721	-0.812999	0.416219	1
PLA2G7	10.7705	-0.405279	0.433941	-0.933949	0.35033	1
ATF7IP2	11.1152	-0.405057	0.408982	-0.990403	0.321977	1
FHL5	11.5245	-0.404981	0.425273	-0.952283	0.340953	1
DUSP10	12.3822	-0.404833	0.428131	-0.94558	0.344363	1
DCAF4L2	10.6988	-0.40481	0.438179	-0.923847	0.355566	1
SH3RF1	14.4015	-0.404608	0.393266	-1.02884	0.303554	1
FAM53C	11.7505	-0.404563	0.407243	-0.993418	0.320506	1
ADTRP	11.4726	-0.404166	0.416702	-0.969917	0.332088	1
CHRNA5	11.1488	-0.404005	0.417854	-0.966856	0.333616	1
RAB39B	9.79721	-0.404001	0.455885	-0.886192	0.375514	1
ZFX	7.46236	-0.403949	0.471558	-0.856626	0.391652	1
PLD5	12.772	-0.403897	0.396576	-1.01846	0.308459	1
CDK19	13.4683	-0.40389	0.400761	-1.00781	0.313548	1
MAP3K5	11.8075	-0.403721	0.406786	-0.992464	0.320971	1
JPH3	11.8461	-0.403593	0.414843	-0.972881	0.330612	1
CHRNA2	9.53668	-0.40357	0.43442	-0.928985	0.352897	1
TTC39B	15.0217	-0.40356	0.380192	-1.06146	0.288479	1
IGFN1	8.36447	-0.40349	0.466653	-0.864648	0.387232	1
CD68	13.1327	-0.40336	0.406128	-0.993183	0.320621	1
XIRP2	11.3821	-0.40327	0.422352	-0.95482	0.339669	1
GPAT3	11.0349	-0.403221	0.412424	-0.977685	0.32823	1
AMIGO3	9.40984	-0.403204	0.447181	-0.901658	0.367238	1
XPNPEP2	12.2242	-0.403027	0.430569	-0.936033	0.349256	1
TRIM39	14.4492	-0.402957	0.384207	-1.0488	0.294269	1
AGPAT4	11.4968	-0.402923	0.412258	-0.977356	0.328393	1
SLC6A11	10.9493	-0.40291	0.423069	-0.952352	0.340919	1
MFN2	14.874	-0.402892	0.387611	-1.03943	0.298607	1
ALPI	12.561	-0.402653	0.412818	-0.975376	0.329374	1
TNFSF10	15.0507	-0.402564	0.419668	-0.959246	0.337435	1
FTH1	155.975	-0.402527	0.399179	-1.00839	0.313268	0.996603
CEP97	8.77441	-0.402479	0.4593	-0.876288	0.380873	1
EOLA1	16.1176	-0.402446	0.403512	-0.997358	0.318591	1
CSF1R	10.6166	-0.402184	0.42778	-0.940164	0.347133	1
LCN6	13.6542	-0.402095	0.393793	-1.02108	0.307216	1
HAO2	11.2616	-0.402007	0.421526	-0.953693	0.340239	1
M1AP	11.3608	-0.40165	0.413321	-0.971763	0.331168	1
CRYGN	13.7443	-0.401445	0.39929	-1.0054	0.314705	1
AKAP4	11.1528	-0.401223	0.4224	-0.949865	0.342181	1
LST1	11.5755	-0.40117	0.430194	-0.932533	0.351061	1
CYP2D6	18.43	-0.401054	0.393203	-1.01997	0.307744	1
AP2S1	15.3059	-0.400785	0.399342	-1.00361	0.315565	1
C10orf99	26.9273	-0.400731	0.356898	-1.12282	0.261515	0.996603
NEK11	10.2696	-0.400723	0.430083	-0.931732	0.351475	1
ISY1	10.6246	-0.400669	0.420684	-0.952424	0.340882	1
ALKBH7	14.2431	-0.400553	0.38688	-1.03534	0.300509	1
C9orf85	9.09532	-0.400547	0.446599	-0.896884	0.369781	1
OR13C3	10.9272	-0.400395	0.425255	-0.941541	0.346428	1
GDPD1	16.5134	-0.400125	0.384367	-1.041	0.297877	1
ZNF425	15.0085	-0.399984	0.39142	-1.02188	0.306838	1
TMEM184A	11.0321	-0.399936	0.423705	-0.943901	0.34522	1
HSPBAP1	11.9836	-0.399786	0.407144	-0.981927	0.326136	1
CDC42EP3	10.7922	-0.399718	0.434703	-0.919521	0.357823	1
ALDH1L2	12.3857	-0.399718	0.40832	-0.978932	0.327614	1
VRK2	13.5789	-0.399554	0.425396	-0.939251	0.347602	1
MATN1	13.8269	-0.399453	0.415527	-0.961317	0.336393	1
HK2	17.5412	-0.399398	0.391615	-1.01987	0.307789	1
LDLRAD3	9.04519	-0.399353	0.447241	-0.892926	0.371897	1
EPOR	11.698	-0.399267	0.422652	-0.94467	0.344827	1
LRWD1	10.3076	-0.39911	0.431832	-0.924224	0.35537	1
ARV1	12.7519	-0.399069	0.404804	-0.985833	0.324215	1
NT5C3A	19.176	-0.398672	0.363025	-1.09819	0.27212	1
TNFAIP8L2	12.2495	-0.398597	0.404393	-0.985668	0.324296	1
CBS	18.5374	-0.398372	0.376909	-1.05694	0.290538	1
LECT2	11.1354	-0.39811	0.41853	-0.95121	0.341498	1
CCDC73	11.538	-0.397983	0.415926	-0.956862	0.338637	1
MYLK3	8.6598	-0.397979	0.463563	-0.858523	0.390604	1
FOXB1	13.6902	-0.397886	0.412779	-0.963919	0.335087	1
ELOA	14.9097	-0.39788	0.444208	-0.895704	0.370411	1
PRDX6	17.4992	-0.397834	0.385122	-1.03301	0.3016	1
OR51I2	8.82101	-0.39778	0.445498	-0.892889	0.371917	1
CEBPZOS	15.1561	-0.397768	0.388463	-1.02395	0.305857	1
CTSS	14.0145	-0.3977	0.476302	-0.834976	0.403731	1
NLRP1	10.962	-0.397662	0.425362	-0.93488	0.34985	1
FAM133A	11.2374	-0.397574	0.412288	-0.964311	0.33489	1
ATP6AP2	14.8832	-0.39749	0.385065	-1.03227	0.301947	1
TMEM35A	12.8497	-0.397414	0.408101	-0.973813	0.330149	1
KCNF1	13.1863	-0.397386	0.42426	-0.936656	0.348936	1
ABCC8	12.128	-0.397354	0.414871	-0.957779	0.338174	1
C15orf65	10.7328	-0.397297	0.417353	-0.951943	0.341126	1
SERTM2	8.82174	-0.397187	0.444757	-0.893043	0.371834	1
VPS26A	13.7629	-0.397185	0.399776	-0.99352	0.320457	1
MAP4K5	8.91749	-0.396902	0.472332	-0.840303	0.400738	1
SKOR2	12.5194	-0.396783	0.399527	-0.993132	0.320646	1
TSPAN8	43.1534	-0.39675	0.437084	-0.907721	0.364026	0.996603
OR4N5	11.3096	-0.396721	0.419188	-0.946402	0.343944	1
THSD7A	14.438	-0.396716	0.381876	-1.03886	0.29887	1
NR2F1	10.8065	-0.396516	0.444422	-0.892207	0.372282	1
WDR1	15.2331	-0.396301	0.412308	-0.961178	0.336463	1
BRD3	15.4977	-0.396289	0.401698	-0.986535	0.323871	1
GPANK1	24.2787	-0.396285	0.341548	-1.16026	0.245942	0.996603
ETNPPL	11.951	-0.396252	0.40993	-0.966634	0.333727	1
CYP2U1	11.0723	-0.395992	0.41057	-0.964495	0.334798	1
CCDC60	8.04107	-0.395979	0.474944	-0.833738	0.404429	1
MPEG1	9.52479	-0.395952	0.45754	-0.865392	0.386823	1
HSPA12B	8.36753	-0.395814	0.451567	-0.876534	0.38074	1
CCDC15	9.25767	-0.395772	0.437174	-0.905296	0.365309	1
TRHDE	12.3612	-0.395595	0.414097	-0.95532	0.339416	1
ADM	13.2249	-0.395496	0.396476	-0.997526	0.318509	1
C19orf18	10.4334	-0.395439	0.433435	-0.912337	0.361591	1
MON1A	11.8241	-0.395411	0.404514	-0.977496	0.328324	1
ACBD7	12.5553	-0.395342	0.413769	-0.955466	0.339342	1
TMCO2	10.4351	-0.395326	0.42502	-0.930136	0.352301	1
B4GALNT3	16.0313	-0.395216	0.398167	-0.992589	0.32091	1
GIMAP1	10.4303	-0.394932	0.422025	-0.935802	0.349375	1
NYAP2	13.2328	-0.394894	0.424058	-0.931224	0.351737	1
VGLL3	7.95706	-0.394802	0.46683	-0.845708	0.397716	1
HPS6	10.3063	-0.394754	0.4217	-0.9361	0.349222	1
ALPK3	12.3704	-0.394743	0.408001	-0.967504	0.333292	1
CWC22	12.6299	-0.394408	0.409422	-0.963328	0.335383	1
ZNF853	10.622	-0.39428	0.440659	-0.894752	0.37092	1
TTK	7.99461	-0.394134	0.447715	-0.880323	0.378684	1
MAGEA11	11.6513	-0.394129	0.41006	-0.961149	0.336477	1
ZPLD1	8.09856	-0.393752	0.451551	-0.871998	0.38321	1
PRKD3	8.30634	-0.393748	0.455422	-0.864578	0.38727	1
MCC	11.9181	-0.393559	0.416917	-0.943973	0.345183	1
SERPINB6	17.9046	-0.393317	0.369505	-1.06444	0.287128	1
ITGB7	11.3901	-0.393201	0.425109	-0.924941	0.354997	1
IRAK4	14.3891	-0.393169	0.393787	-0.998429	0.318071	1
FBLIM1	23.1434	-0.393008	0.378221	-1.0391	0.298759	0.996603
ENAH	14.0899	-0.392542	0.390721	-1.00466	0.315061	1
ABHD4	13.3447	-0.392517	0.39732	-0.987912	0.323196	1
RABEP1	8.99444	-0.392154	0.438308	-0.894698	0.370948	1
CFAP47	10.2665	-0.392123	0.419668	-0.934366	0.350115	1
KRT1	10.9458	-0.391976	0.431231	-0.90897	0.363366	1
FUT10	11.8917	-0.3919	0.41123	-0.952994	0.340593	1
NKX3-1	11.7842	-0.3917	0.421087	-0.930211	0.352262	1
GRPR	9.49597	-0.391659	0.445928	-0.878301	0.379781	1
MKRN1	20.4233	-0.391582	0.359838	-1.08822	0.276499	0.996603
SAAL1	15.2839	-0.391483	0.382924	-1.02235	0.306615	1
SIPA1	13.1573	-0.391481	0.39559	-0.989613	0.322363	1
PHOX2B	9.9634	-0.391291	0.446269	-0.876804	0.380593	1
FOSB	9.12521	-0.391283	0.436402	-0.896612	0.369926	1
NUDT9	13.2786	-0.391127	0.410574	-0.952635	0.340775	1
KANSL2	13.6077	-0.391015	0.3898	-1.00312	0.315804	1
GPR84	12.983	-0.391011	0.396801	-0.985409	0.324423	1
TRIM31	13.7138	-0.390975	0.410928	-0.951444	0.341379	1
PLSCR1	21.0312	-0.390906	0.401035	-0.974744	0.329687	0.996603
TSLP	10.144	-0.39026	0.425128	-0.917981	0.358629	1
MMP20	9.69027	-0.390004	0.454547	-0.858005	0.39089	1
RAP2C	13.0994	-0.3899	0.399819	-0.975191	0.329466	1
PDK4	9.58538	-0.389216	0.427504	-0.910436	0.362592	1
PLEKHD1	11.0167	-0.389122	0.421161	-0.923927	0.355524	1
HOXB6	12.7039	-0.389034	0.403264	-0.964715	0.334688	1
PLK5	14.2509	-0.38895	0.402089	-0.967323	0.333383	1
TWF2	10.6309	-0.388783	0.429532	-0.90513	0.365396	1
SETSIP	11.3126	-0.388728	0.415398	-0.935797	0.349378	1
AASDHPPT	12.9745	-0.388647	0.40538	-0.958722	0.337699	1
OPA3	9.78011	-0.388085	0.429347	-0.903894	0.366052	1
ALDH1A2	12.124	-0.387879	0.409779	-0.946557	0.343864	1
FZD2	6.47385	-0.387788	0.487378	-0.79566	0.426229	1
SLC35A3	19.3424	-0.387743	0.372267	-1.04157	0.297609	1
ANK1	14.8663	-0.387612	0.380939	-1.01752	0.308908	1
HLA-C	39.4869	-0.387411	0.375291	-1.03229	0.301935	0.996603
EDNRB	11.6723	-0.387355	0.413214	-0.93742	0.348543	1
SH2D3C	13.3153	-0.38728	0.409395	-0.945981	0.344158	1
GAGE1	104.921	-0.387185	0.348506	-1.11098	0.266575	0.996603
TIPARP	12.7319	-0.387074	0.401537	-0.96398	0.335056	1
ANKRD40CL	20.3376	-0.386753	0.366869	-1.0542	0.291792	0.996603
HTR3B	9.83336	-0.386687	0.453693	-0.85231	0.394042	1
ATF2	16.6884	-0.386613	0.382669	-1.01031	0.312349	1
MPND	14.0863	-0.386572	0.387099	-0.998638	0.31797	1
ZNF593	10.5752	-0.386537	0.418894	-0.922756	0.356134	1
CHST13	11.0074	-0.386483	0.42664	-0.905875	0.365002	1
TAS2R38	12.5915	-0.386425	0.429185	-0.900369	0.367924	1
ZDHHC2	11.1327	-0.386409	0.411777	-0.938395	0.348041	1
MMP16	10.5336	-0.386162	0.44065	-0.876345	0.380842	1
MEIOC	10.6958	-0.386135	0.426739	-0.90485	0.365545	1
MAP3K10	17.0548	-0.385848	0.380285	-1.01463	0.310283	1
MAGED1	15.4863	-0.385449	0.393278	-0.980092	0.32704	1
ELSPBP1	13.0443	-0.385413	0.395349	-0.974867	0.329626	1
SLC2A6	13.0181	-0.385196	0.397756	-0.968423	0.332833	1
HLA-DQB2	10.1421	-0.38518	0.428348	-0.899222	0.368534	1
TRIM26	14.9843	-0.385093	0.390294	-0.986673	0.323803	1
MIEN1	13.0615	-0.385067	0.399469	-0.963948	0.335072	1
TAX1BP3	20.7526	-0.384889	0.393602	-0.977862	0.328142	0.996603
CABS1	9.99217	-0.384841	0.429492	-0.896037	0.370233	1
WDPCP	10.303	-0.38483	0.422662	-0.91049	0.362564	1
TMEM45B	23.8797	-0.384663	0.390566	-0.984884	0.324681	0.996603
MIF4GD	15.9368	-0.384598	0.398656	-0.964737	0.334677	1
LHFPL2	16.9989	-0.384575	0.375847	-1.02322	0.306204	1
VPS37B	14.6174	-0.384407	0.412456	-0.931994	0.35134	1
CCDC188	10.7876	-0.384296	0.433242	-0.887023	0.375067	1
RASSF8	13.4156	-0.38429	0.407934	-0.94204	0.346172	1
SKIL	10.8156	-0.384019	0.423798	-0.906139	0.364862	1
C18orf63	13.0383	-0.383959	0.407494	-0.942245	0.346067	1
SLC6A9	14.8454	-0.383957	0.407232	-0.942844	0.345761	1
DHX29	10.3801	-0.383941	0.440862	-0.870886	0.383816	1
MRGPRF	10.4603	-0.383858	0.435794	-0.880824	0.378413	1
CCDC70	11.1832	-0.383746	0.417294	-0.919604	0.35778	1
UNC93A	9.6806	-0.383686	0.43359	-0.884906	0.376208	1
ZDHHC7	15.8308	-0.383485	0.404647	-0.947703	0.34328	1
ACD	12.1389	-0.383434	0.423728	-0.904907	0.365515	1
IFNL1	11.2132	-0.383423	0.413439	-0.927398	0.35372	1
C1orf109	14.8375	-0.383363	0.389754	-0.983602	0.325311	1
COG8	14.3675	-0.383286	0.416525	-0.9202	0.357468	1
WSCD1	13.8381	-0.383275	0.394853	-0.970676	0.33171	1
CORO1A	12.4031	-0.383084	0.412335	-0.929061	0.352857	1
SPRYD3	9.1158	-0.383066	0.470225	-0.814644	0.415276	1
TMTC3	10.7297	-0.382996	0.417308	-0.917778	0.358735	1
TMEM126B	15.5456	-0.382936	0.396745	-0.965194	0.334448	1
PRR32	12.5227	-0.382916	0.406879	-0.941104	0.346652	1
COMMD7	10.329	-0.382881	0.453153	-0.844926	0.398152	1
NAGS	12.0063	-0.382841	0.409726	-0.934384	0.350106	1
FAM216B	12.8718	-0.382739	0.408823	-0.936199	0.349171	1
NFAM1	15.9582	-0.382726	0.376978	-1.01525	0.309987	1
AMN	12.7968	-0.382719	0.419536	-0.912243	0.361641	1
TTC9C	12.2464	-0.382517	0.408571	-0.936231	0.349154	1
RFK	19.1625	-0.382445	0.374433	-1.0214	0.307067	1
LGALS13	12.5248	-0.382362	0.42674	-0.896008	0.370248	1
PITRM1	9.67813	-0.382196	0.431198	-0.886357	0.375425	1
YIPF6	15.2543	-0.382195	0.386732	-0.988267	0.323022	1
NRK	10.3147	-0.382135	0.430294	-0.888078	0.374499	1
KLK12	12.4297	-0.382116	0.405587	-0.942131	0.346126	1
TEX13A	9.23425	-0.382064	0.430408	-0.887678	0.374714	1
KRTAP19-8	10.3917	-0.382048	0.44196	-0.864441	0.387346	1
CLIP4	9.91599	-0.381703	0.435017	-0.877443	0.380246	1
PAX7	15.0441	-0.38154	0.389442	-0.97971	0.327229	1
PLCL1	8.98554	-0.381457	0.451295	-0.845251	0.397971	1
TUBGCP2	8.65354	-0.381456	0.452649	-0.84272	0.399385	1
MAP4K1	13.6813	-0.381313	0.399594	-0.95425	0.339957	1
SLFN11	10.4349	-0.38129	0.42506	-0.897025	0.369706	1
BTNL9	10.1712	-0.381136	0.430475	-0.885383	0.37595	1
ABI3BP	8.15948	-0.380832	0.455532	-0.836016	0.403146	1
JMJD6	17.0219	-0.380772	0.391838	-0.97176	0.33117	1
CAMLG	14.3905	-0.380757	0.387177	-0.983419	0.325401	1
TGFBR2	13.98	-0.380648	0.388182	-0.980591	0.326795	1
OR5T1	19.1906	-0.38062	0.379672	-1.0025	0.316104	1
UBQLNL	9.44411	-0.3805	0.467887	-0.813231	0.416086	1
PLA2G4F	11.8278	-0.380481	0.41357	-0.919993	0.357576	1
MDFIC2	9.25391	-0.380424	0.433194	-0.878184	0.379844	1
TEX13C	9.33004	-0.380399	0.441313	-0.861972	0.388703	1
TEX37	10.4579	-0.380144	0.418515	-0.908316	0.363711	1
RC3H2	12.165	-0.380042	0.406542	-0.934816	0.349883	1
YOD1	10.3444	-0.37993	0.426055	-0.891738	0.372533	1
RBM41	10.2427	-0.379915	0.441248	-0.861001	0.389238	1
FAM8A1	10.3823	-0.379687	0.426371	-0.890509	0.373193	1
CT45A1	30.9405	-0.379662	0.389675	-0.974304	0.329906	0.996603
P2RX6	7.56838	-0.379661	0.475387	-0.798635	0.424502	1
GTSF1	12.5559	-0.379619	0.406304	-0.934322	0.350138	1
C19orf53	16.694	-0.379611	0.386277	-0.982742	0.325734	1
DNM2	27.616	-0.37953	0.38086	-0.996508	0.319004	0.996603
AMDHD1	12.5708	-0.379311	0.409754	-0.925705	0.354599	1
ATP8B2	11.866	-0.379257	0.422963	-0.896668	0.369896	1
XAGE3	12.8517	-0.379256	0.401831	-0.94382	0.345261	1
HTR1D	15.23	-0.379048	0.383113	-0.989388	0.322473	1
STKLD1	7.45529	-0.378841	0.463736	-0.816933	0.413967	1
MFSD2A	14.9162	-0.378819	0.400395	-0.946113	0.344091	1
OSBPL11	14.1305	-0.37877	0.41537	-0.911886	0.361829	1
CYP27A1	11.6296	-0.378594	0.414574	-0.913211	0.361131	1
SKAP1	9.99811	-0.378572	0.429164	-0.882115	0.377715	1
ENTPD5	26.6774	-0.378488	0.377581	-1.0024	0.316149	0.996603
RTEL1	31.0544	-0.378444	0.32929	-1.14928	0.250442	0.996603
HRH4	12.9736	-0.378259	0.393188	-0.96203	0.336034	1
THSD1	10.3324	-0.378229	0.425316	-0.889289	0.373848	1
XPNPEP1	16.6969	-0.378226	0.3864	-0.978846	0.327656	1
C16orf72	10.9298	-0.378046	0.417159	-0.90624	0.364809	1
SUSD2	9.12604	-0.37792	0.442614	-0.853836	0.393196	1
SH3GLB1	15.6252	-0.377824	0.459873	-0.821583	0.411314	1
NAP1L5	14.1491	-0.377734	0.421594	-0.895966	0.370271	1
TPRG1L	14.5086	-0.377691	0.402098	-0.939301	0.347576	1
NUP210L	6.9907	-0.377644	0.470946	-0.801883	0.42262	1
POU2F1	12.4566	-0.37759	0.40857	-0.924176	0.355395	1
RCAN2	12.7239	-0.377042	0.420679	-0.896269	0.370109	1
OR4Q3	21.7958	-0.376895	0.363906	-1.03569	0.300345	0.996603
DEFB132	8.69643	-0.376858	0.45011	-0.837256	0.402448	1
STBD1	28.905	-0.376833	0.329006	-1.14537	0.252057	0.996603
FAM53B	14.3834	-0.37672	0.383838	-0.981457	0.326367	1
TUBB6	15.3503	-0.376714	0.381155	-0.988349	0.322982	1
ARR3	12.4755	-0.37659	0.411209	-0.915811	0.359766	1
NDP	11.3088	-0.376579	0.447815	-0.840925	0.40039	1
DDX11	19.1764	-0.376551	0.372293	-1.01144	0.311808	1
MAP3K11	13.2478	-0.37651	0.417429	-0.901974	0.367071	1
SLC24A2	9.93535	-0.376464	0.433852	-0.867723	0.385546	1
LCA5	11.9431	-0.376457	0.427927	-0.879721	0.379011	1
MYD88	11.695	-0.376428	0.413398	-0.910569	0.362522	1
ODAD3	7.97701	-0.376386	0.468602	-0.80321	0.421853	1
GNPTAB	10.7257	-0.376345	0.477752	-0.78774	0.430849	1
MMP19	11.8727	-0.376235	0.438312	-0.858372	0.390687	1
ADAP1	21.381	-0.376133	0.364379	-1.03226	0.301951	0.996603
DIAPH3	8.97444	-0.376126	0.43316	-0.86833	0.385214	1
PLXND1	14.5564	-0.37604	0.393944	-0.954551	0.339805	1
NUDT14	10.8336	-0.375972	0.427995	-0.87845	0.379699	1
ALAS1	16.2383	-0.375946	0.386418	-0.9729	0.330603	1
BPIFB1	11.2251	-0.375908	0.419364	-0.896378	0.370051	1
PRB2	18.6383	-0.375886	0.364453	-1.03137	0.302367	1
FBXO8	14.0525	-0.375686	0.408173	-0.92041	0.357359	1
DHRS9	12.4126	-0.375554	0.412838	-0.909689	0.362987	1
BMPER	11.0204	-0.375432	0.422482	-0.888634	0.3742	1
PRPF40B	10.8392	-0.375149	0.447432	-0.838448	0.401779	1
AK1	33.2623	-0.375146	0.453222	-0.827731	0.407823	0.996603
CMC2	20.0994	-0.375058	0.369617	-1.01472	0.310239	0.996603
PLXNA2	28.9613	-0.37504	0.370026	-1.01355	0.310797	0.996603
NFKBIA	17.0163	-0.374949	0.412167	-0.909701	0.36298	1
TRIP10	14.2601	-0.374817	0.403896	-0.928004	0.353405	1
PFN4	9.38275	-0.374739	0.430164	-0.871154	0.38367	1
CRYAA	10.4643	-0.374625	0.416806	-0.898801	0.368759	1
ZNF567	10.5254	-0.374596	0.423307	-0.884928	0.376196	1
CCDC126	10.5801	-0.374554	0.428758	-0.87358	0.382347	1
GLMP	11.8114	-0.374463	0.410563	-0.912071	0.361731	1
IL12RB1	11.3163	-0.374384	0.418773	-0.894003	0.37132	1
ELMOD3	13.4298	-0.374334	0.389273	-0.961623	0.336239	1
DNAAF3	12.595	-0.374103	0.396329	-0.94392	0.34521	1
OR12D2	13.6045	-0.373958	0.402674	-0.928688	0.353051	1
AP1AR	12.5956	-0.373859	0.436522	-0.85645	0.391749	1
NPB	12.7366	-0.373642	0.412738	-0.905275	0.36532	1
IL19	9.35991	-0.373527	0.442639	-0.843862	0.398746	1
RNF19A	9.45041	-0.37345	0.448536	-0.832598	0.405071	1
TCEAL2	10.6823	-0.373446	0.447142	-0.835184	0.403614	1
OR51A7	11.1224	-0.373442	0.417003	-0.895539	0.370499	1
MYL10	11.3915	-0.37325	0.415233	-0.898893	0.36871	1
FOSL2	23.7785	-0.373207	0.402705	-0.92675	0.354056	0.996603
DEFB118	8.42858	-0.373182	0.447296	-0.834307	0.404108	1
ZBTB25	11.6051	-0.37318	0.425755	-0.876513	0.380751	1
RELCH	13.8694	-0.37315	0.396946	-0.940053	0.34719	1
XDH	17.2175	-0.373031	0.369821	-1.00868	0.313128	1
TSGA10IP	16.5793	-0.372957	0.372951	-1.00002	0.317303	1
MUC17	52.8397	-0.372825	0.346364	-1.0764	0.281749	0.996603
HVCN1	10.8954	-0.372672	0.423694	-0.879578	0.379088	1
RIMS1	9.29719	-0.372623	0.442221	-0.842618	0.399442	1
TNIP3	9.44741	-0.372601	0.440267	-0.846305	0.397382	1
KLF18	9.58408	-0.372566	0.453869	-0.820865	0.411723	1
PANO1	9.03172	-0.372539	0.432991	-0.860384	0.389578	1
ZNF311	9.90354	-0.372464	0.423416	-0.879663	0.379042	1
ENKD1	9.2534	-0.372378	0.452547	-0.82285	0.410593	1
GCK	10.3756	-0.372375	0.423446	-0.879393	0.379188	1
BORCS6	10.7802	-0.372305	0.435771	-0.854359	0.392906	1
LPCAT1	5.56576	-0.372251	0.521297	-0.714086	0.475174	1
TBC1D10A	13.8532	-0.371897	0.424259	-0.876581	0.380714	1
IL36RN	15.2516	-0.371861	0.41875	-0.888026	0.374527	1
GFM2	16.3895	-0.371834	0.391379	-0.950063	0.34208	1
LYZL6	10.4478	-0.371698	0.431218	-0.861973	0.388703	1
PPARG	18.2925	-0.371681	0.365676	-1.01642	0.309429	1
IQCC	11.5671	-0.371561	0.407238	-0.912394	0.361561	1
APOL5	9.99547	-0.371443	0.442624	-0.839183	0.401367	1
ESPL1	12.0554	-0.371256	0.412152	-0.900775	0.367708	1
BPGM	11.0748	-0.371219	0.435393	-0.852606	0.393878	1
FNDC10	8.63346	-0.370832	0.455965	-0.813291	0.416051	1
CASP9	10.7348	-0.370681	0.453876	-0.816701	0.414099	1
PIK3C3	11.6881	-0.370591	0.407337	-0.90979	0.362934	1
FUT6	16.0752	-0.370481	0.381163	-0.971974	0.331063	1
CHD7	12.5928	-0.370051	0.414695	-0.892346	0.372208	1
OR13C8	13.2933	-0.370026	0.394896	-0.937022	0.348747	1
DCC	6.46112	-0.369758	0.502674	-0.735582	0.461985	1
SARNP	17.6953	-0.369748	0.360917	-1.02447	0.305613	1
STK32A	6.57336	-0.369748	0.480159	-0.770054	0.441268	1
SLC12A3	13.208	-0.369708	0.394837	-0.936354	0.349091	1
STYX	11.5372	-0.36954	0.431523	-0.856362	0.391797	1
GAD2	12.078	-0.369537	0.41545	-0.889486	0.373742	1
TUBA3D	14.2013	-0.369484	0.398438	-0.927332	0.353754	1
TRIM11	10.0044	-0.369412	0.433179	-0.852794	0.393773	1
ABRA	11.4193	-0.36941	0.414828	-0.890515	0.37319	1
THAP6	10.3433	-0.369399	0.450918	-0.819217	0.412663	1
ZNF584	13.6051	-0.369135	0.40292	-0.916149	0.359589	1
KIF16B	18.4078	-0.369031	0.357806	-1.03137	0.302367	1
PJA1	13.0274	-0.368982	0.417339	-0.884132	0.376625	1
C16orf86	9.49329	-0.368958	0.43754	-0.843255	0.399086	1
KRTAP6-2	14.2426	-0.368905	0.387219	-0.952705	0.340739	1
HEPN1	10.6948	-0.368832	0.433922	-0.849997	0.395327	1
CTAGE1	13.5873	-0.368684	0.389552	-0.946429	0.34393	1
CYP7A1	14.7686	-0.368645	0.409433	-0.900379	0.367918	1
ZNF346	63.5471	-0.368627	0.416191	-0.885717	0.37577	0.996603
TMEM131L	13.3656	-0.368389	0.402981	-0.914161	0.360632	1
FLT3	13.3191	-0.368223	0.418121	-0.88066	0.378502	1
ITK	12.5396	-0.36813	0.394316	-0.933592	0.350514	1
IL20RA	12.8213	-0.367951	0.404143	-0.910446	0.362587	1
ZNF738	10.6256	-0.367781	0.418347	-0.879129	0.379331	1
AP1M2	15.3715	-0.367714	0.386202	-0.952128	0.341032	1
GOT2	13.4625	-0.367658	0.41062	-0.895373	0.370588	1
MAEL	10.5832	-0.367487	0.420846	-0.87321	0.382548	1
VNN1	12.4683	-0.367153	0.403161	-0.910686	0.362461	1
NECTIN4	16.549	-0.367098	0.393919	-0.931912	0.351382	1
SCHIP1	7.68739	-0.367058	0.471415	-0.778629	0.436198	1
KCNA1	13.1777	-0.366995	0.400394	-0.916586	0.35936	1
MAP3K6	9.09394	-0.366925	0.440501	-0.832972	0.404861	1
EFCAB9	15.2111	-0.366918	0.393806	-0.931723	0.35148	1
DPPA3	21.2919	-0.366766	0.37364	-0.981604	0.326295	0.996603
KIAA1549L	9.17542	-0.366531	0.481342	-0.761478	0.446372	1
TTC30A	8.3057	-0.366463	0.456558	-0.802664	0.422169	1
LYPD3	14.3953	-0.366031	0.403552	-0.907024	0.364394	1
TENM3	11.9542	-0.366008	0.443068	-0.826077	0.40876	1
MANEA	12.4636	-0.365992	0.431624	-0.847942	0.39647	1
NEUROG2	12.1908	-0.365598	0.404614	-0.903571	0.366223	1
EFCAB5	15.3978	-0.365418	0.41211	-0.886698	0.375241	1
NEB	11.5018	-0.365383	0.412287	-0.886236	0.37549	1
MSANTD2	15.494	-0.365322	0.419545	-0.870758	0.383886	1
AGMO	12.6338	-0.365117	0.418272	-0.872919	0.382707	1
OR5K3	14.7676	-0.365041	0.390232	-0.935447	0.349558	1
POMT2	11.0626	-0.364935	0.409961	-0.890171	0.373374	1
CORIN	14.3623	-0.364839	0.387591	-0.941298	0.346552	1
PRSS36	13.0159	-0.364691	0.418496	-0.871432	0.383518	1
GDF7	7.18812	-0.364221	0.485029	-0.750926	0.452697	1
SPTBN4	13.9371	-0.364091	0.390982	-0.931222	0.351739	1
PGR	11.481	-0.36397	0.431268	-0.843955	0.398695	1
MMP24	13.6799	-0.363907	0.39328	-0.925313	0.354803	1
CRCT1	6.87554	-0.363796	0.48612	-0.748367	0.454239	1
MCTP2	15.3285	-0.363688	0.385333	-0.943826	0.345259	1
USP27X	8.63383	-0.363617	0.465705	-0.780788	0.434927	1
NCKAP1	14.1654	-0.363593	0.395184	-0.920062	0.35754	1
FTCDNL1	10.8104	-0.363548	0.426482	-0.852435	0.393973	1
ZBTB46	16.1761	-0.36348	0.377736	-0.96226	0.335919	1
PRPSAP1	12.6829	-0.363455	0.399005	-0.910904	0.362346	1
MYOZ2	11.2476	-0.363415	0.431225	-0.842751	0.399368	1
CLTCL1	11.6082	-0.363365	0.412069	-0.881806	0.377882	1
HMGCS2	30.6164	-0.363293	0.429325	-0.846196	0.397444	0.996603
CHST9	10.9247	-0.363222	0.423989	-0.856678	0.391623	1
CEP70	12.6111	-0.363098	0.395486	-0.918108	0.358562	1
VPS50	11.7358	-0.363035	0.419926	-0.86452	0.387302	1
ITGAV	10.0702	-0.362892	0.424291	-0.855289	0.392391	1
NANS	19.5539	-0.362832	0.382359	-0.948928	0.342657	1
TNF	13.2719	-0.362754	0.413043	-0.878248	0.379809	1
FRG1	17.3006	-0.362609	0.368207	-0.984797	0.324724	1
PRKCQ	8.96459	-0.362374	0.442318	-0.819262	0.412637	1
BAG2	12.3605	-0.362285	0.412955	-0.877298	0.380325	1
FABP6	12.0134	-0.361612	0.406358	-0.889885	0.373527	1
UNC79	11.9772	-0.361347	0.411477	-0.87817	0.379851	1
TTC28	11.501	-0.361126	0.410731	-0.879227	0.379278	1
DEUP1	16.0396	-0.361092	0.377339	-0.956945	0.338595	1
BCLAF3	11.2773	-0.360988	0.41396	-0.872037	0.383188	1
MZT2B	1426.44	-0.360979	0.499068	-0.723307	0.469491	0.996603
VSIG10	12.102	-0.360786	0.41075	-0.87836	0.379748	1
BUB1	11.8523	-0.360219	0.409854	-0.878894	0.379459	1
LZTR1	9.94814	-0.360205	0.428937	-0.839762	0.401042	1
IPCEF1	13.2609	-0.360189	0.413065	-0.871992	0.383213	1
SERP1	15.3087	-0.359964	0.383615	-0.938349	0.348065	1
RGS1	12.408	-0.359934	0.424738	-0.847426	0.396758	1
KCNA2	10.1642	-0.35993	0.431464	-0.834205	0.404166	1
CASP10	17.2741	-0.359839	0.375516	-0.958252	0.337936	1
CLCN5	13.6456	-0.359834	0.404782	-0.888957	0.374026	1
ARMC10	17.4792	-0.359664	0.380535	-0.945153	0.344581	1
CNIH4	17.2846	-0.359659	0.381039	-0.943889	0.345227	1
SIMC1	15.4249	-0.359614	0.390305	-0.921369	0.356858	1
TAS2R5	8.46812	-0.359548	0.444186	-0.809453	0.418255	1
CAPN9	17.0081	-0.359442	0.369297	-0.973315	0.330397	1
TTC32	9.68149	-0.359233	0.441695	-0.813306	0.416043	1
ALDH3A1	14.2141	-0.358705	0.38506	-0.931555	0.351566	1
RGS20	11.9182	-0.358545	0.409629	-0.875292	0.381415	1
DNAJC11	16.6594	-0.358528	0.398182	-0.900413	0.3679	1
ZFP91	15.0592	-0.358509	0.38622	-0.928252	0.353277	1
EGF	9.91597	-0.358501	0.438092	-0.818322	0.413173	1
VWA3A	11.0696	-0.358405	0.438895	-0.816608	0.414153	1
PDSS2	16.8248	-0.358373	0.390849	-0.916907	0.359191	1
COL26A1	11.4162	-0.358175	0.420504	-0.851776	0.394339	1
MSMB	8.88819	-0.357945	0.452402	-0.79121	0.428822	1
ZNF200	12.1841	-0.357934	0.413754	-0.865088	0.38699	1
ACOT6	12.0968	-0.357926	0.439325	-0.814718	0.415234	1
BUD31	12.7318	-0.357858	0.39828	-0.898511	0.368913	1
FAM24B	12.7281	-0.357814	0.395905	-0.903788	0.366108	1
CALCA	12.5214	-0.357802	0.403746	-0.886205	0.375507	1
PRSS21	10.8443	-0.357773	0.432238	-0.827722	0.407828	1
HIGD1A	62.6338	-0.357694	0.313829	-1.13978	0.25438	0.996603
CNOT6	14.6737	-0.357513	0.398383	-0.897411	0.3695	1
ENDOU	14.0629	-0.357482	0.389602	-0.917557	0.358851	1
TMEM68	16.0471	-0.357409	0.400019	-0.893479	0.371601	1
TNFSF13	14.3436	-0.357144	0.39897	-0.895164	0.3707	1
DTD2	31.3505	-0.357045	0.343355	-1.03987	0.2984	0.996603
TRAPPC2	16.0051	-0.356885	0.395527	-0.902303	0.366896	1
PXMP2	15.0572	-0.356847	0.404147	-0.882965	0.377255	1
PON1	13.0222	-0.356788	0.39072	-0.913156	0.361161	1
TRIOBP	16.4709	-0.356732	0.374185	-0.953357	0.340409	1
PICK1	9.09126	-0.356725	0.457619	-0.779524	0.435671	1
NEK9	10.5981	-0.356723	0.417969	-0.853467	0.3934	1
NAV3	5.32483	-0.356688	0.523734	-0.681049	0.495841	1
FGFR3	14.8125	-0.356486	0.388297	-0.918075	0.35858	1
TEPP	10.5023	-0.356407	0.429777	-0.829283	0.406944	1
TBC1D4	10.3112	-0.356372	0.451311	-0.789638	0.429739	1
CFAP94	11.7693	-0.356305	0.408724	-0.871749	0.383345	1
PLG	12.9528	-0.356124	0.401521	-0.886937	0.375113	1
ZAR1L	14.5631	-0.356026	0.382002	-0.932	0.351336	1
TRAT1	10.1338	-0.355621	0.460979	-0.771448	0.440441	1
SNX29	7.32751	-0.355513	0.462537	-0.768615	0.442122	1
HASPIN	10.4018	-0.355376	0.417121	-0.851973	0.394229	1
ZNF616	12.2442	-0.355205	0.417066	-0.851676	0.394394	1
KLHL13	7.37175	-0.355175	0.458934	-0.773913	0.438982	1
SLC7A6OS	11.8404	-0.355032	0.423126	-0.83907	0.40143	1
GPSM1	9.43816	-0.354913	0.434828	-0.816215	0.414377	1
CCNB3	8.68053	-0.354893	0.438273	-0.809753	0.418082	1
ZCCHC18	11.8349	-0.354774	0.40603	-0.873764	0.382247	1
CD3D	13.428	-0.354674	0.405056	-0.875619	0.381237	1
PEBP4	14.2501	-0.354572	0.402182	-0.881621	0.377982	1
MICAL1	21.4158	-0.354467	0.408663	-0.867381	0.385733	0.996603
GNPNAT1	6.01189	-0.354417	0.49175	-0.720727	0.471078	1
C5orf60	10.4431	-0.354368	0.434632	-0.815328	0.414885	1
RSPO2	10.9065	-0.354297	0.430115	-0.823726	0.410095	1
TRIM9	15.3838	-0.354273	0.400149	-0.885351	0.375967	1
SPR	19.8682	-0.354251	0.369121	-0.959715	0.337199	1
GNL1	10.1316	-0.35403	0.435951	-0.812086	0.416742	1
C1orf141	10.7023	-0.353961	0.420591	-0.841582	0.400022	1
ATP1A3	14.1791	-0.353948	0.392707	-0.901302	0.367428	1
LY6G6C	11.9118	-0.353886	0.414492	-0.853782	0.393226	1
PPP1R3G	11.0829	-0.353607	0.410891	-0.860587	0.389465	1
POF1B	10.1528	-0.353569	0.438227	-0.806818	0.419772	1
SRFBP1	11.5683	-0.353509	0.412312	-0.857382	0.391234	1
KYAT3	8.10633	-0.353451	0.461071	-0.766586	0.443328	1
USP26	9.84114	-0.353444	0.428038	-0.82573	0.408957	1
PAH	9.40138	-0.353338	0.436807	-0.80891	0.418567	1
AWAT2	13.1384	-0.352992	0.389714	-0.905771	0.365057	1
FBXW8	12.7246	-0.352929	0.40351	-0.874646	0.381766	1
KDELR2	20.3393	-0.352609	0.379988	-0.927947	0.353435	0.996603
NUP37	13.5967	-0.352507	0.390794	-0.902028	0.367042	1
STX1B	25.7704	-0.352466	0.37605	-0.937285	0.348612	0.996603
XKR7	11.6641	-0.352434	0.40991	-0.859782	0.389909	1
PIH1D1	10.6439	-0.352348	0.424401	-0.830225	0.406412	1
C11orf42	11.4628	-0.352223	0.410259	-0.858536	0.390597	1
MMAA	8.04045	-0.352101	0.469174	-0.75047	0.452972	1
HRK	11.7411	-0.351974	0.412068	-0.854164	0.393014	1
HIGD1B	10.2056	-0.351928	0.421621	-0.834702	0.403885	1
GAS2L1	10.4778	-0.351913	0.425052	-0.82793	0.40771	1
XAGE5	17.6624	-0.351572	0.379652	-0.926038	0.354426	1
IQCJ	14.2765	-0.35153	0.388351	-0.905186	0.365367	1
KRTAP1-3	12.4913	-0.351371	0.403592	-0.870611	0.383967	1
MOS	9.56989	-0.351285	0.42778	-0.821183	0.411542	1
ZNF675	13.8821	-0.351221	0.39665	-0.885469	0.375904	1
SSX4B	29.7334	-0.351189	0.373271	-0.940842	0.346786	0.996603
CFLAR	18.7327	-0.351151	0.373165	-0.941007	0.346701	1
TPRN	16.7292	-0.351076	0.390323	-0.899449	0.368414	1
SEC16A	20.5826	-0.351057	0.382695	-0.917329	0.35897	0.996603
SEPTIN11	10.9139	-0.351014	0.412471	-0.851004	0.394767	1
NTN4	15.8932	-0.350924	0.398618	-0.880352	0.378669	1
GPR87	13.4449	-0.350722	0.397339	-0.882677	0.377411	1
MB21D2	5.82906	-0.350699	0.515362	-0.68049	0.496194	1
BAMBI	15.4648	-0.35068	0.38213	-0.9177	0.358776	1
BCAS3	14.8759	-0.350663	0.387493	-0.904954	0.36549	1
STMND1	11.1135	-0.350641	0.417686	-0.839486	0.401197	1
CYP2C8	12.2959	-0.350602	0.413959	-0.84695	0.397023	1
WFDC5	11.0775	-0.350564	0.45166	-0.776169	0.437649	1
DMBX1	10.9071	-0.350477	0.427957	-0.818954	0.412813	1
PRR5L	14.4576	-0.350339	0.39788	-0.880515	0.37858	1
GZMA	9.417	-0.350328	0.433318	-0.808478	0.418816	1
SLC25A33	15.8911	-0.350255	0.39731	-0.881566	0.378011	1
UBE2E3	12.8806	-0.350233	0.398071	-0.879825	0.378954	1
ORC4	12.2498	-0.350039	0.40463	-0.865084	0.386993	1
KCNJ16	11.324	-0.349873	0.427752	-0.817935	0.413394	1
SRBD1	9.79343	-0.3498	0.433629	-0.806679	0.419851	1
TREML4	8.68592	-0.349715	0.467716	-0.747708	0.454637	1
PHACTR1	13.7672	-0.349675	0.408877	-0.855209	0.392436	1
OR6B3	10.366	-0.349654	0.426862	-0.819126	0.412714	1
[truncated: 16,677 more rows]

## Sheet: UC-EC vs Con-EC
	baseMean	log2FoldChange	lfcSE	stat	pvalue	padj
CD1E	3.1997	-1.55622	0.580966	-2.67868	0.00739119	1
PIWIL1	6.70443	-1.35815	0.416348	-3.26205	0.0011061	1
CAMK1G	7.27002	-1.30428	0.41009	-3.18048	0.00147029	1
OPRL1	4.77001	-1.25535	0.486514	-2.58029	0.00987184	1
SLAMF6	6.7564	-1.2482	0.412443	-3.02635	0.00247522	1
GPR151	4.9733	-1.22765	0.475291	-2.58293	0.00979643	1
FOXJ1	5.18765	-1.20978	0.475729	-2.54301	0.0109904	1
NDUFC2	5.35807	-1.18864	0.475292	-2.50085	0.0123895	1
HMGCS2	11.0107	-1.17547	0.387586	-3.0328	0.00242297	1
STYXL2	4.89171	-1.15953	0.47181	-2.45763	0.0139859	1
FRRS1L	4.60845	-1.15577	0.497044	-2.32528	0.0200569	1
MMP27	7.63909	-1.15213	0.402344	-2.86356	0.00418914	1
CCDC30	4.4807	-1.13462	0.473149	-2.39801	0.0164844	1
ASPN	5.35403	-1.12963	0.44556	-2.5353	0.011235	1
KIF17	6.73582	-1.11425	0.407394	-2.73506	0.00623697	1
LCN9	4.96136	-1.11021	0.470214	-2.36108	0.018222	1
FAM9C	5.76967	-1.10733	0.435907	-2.54029	0.0110762	1
SLC19A2	7.07065	-1.10675	0.40103	-2.75976	0.00578432	1
IGLON5	6.04542	-1.10467	0.431192	-2.5619	0.0104102	1
OR51M1	5.29296	-1.10364	0.463311	-2.38207	0.0172157	1
SLC5A3	7.08704	-1.09638	0.409818	-2.67528	0.00746677	1
ZNF169	4.14444	-1.09324	0.53111	-2.05841	0.0395511	1
TRPM6	7.33848	-1.08617	0.405827	-2.67644	0.00744092	1
LRIG2	6.50326	-1.08595	0.410072	-2.6482	0.00809215	1
LCN1	7.22809	-1.08302	0.403034	-2.68717	0.007206	1
CT62	4.84055	-1.0804	0.470471	-2.29643	0.0216515	1
ADGRL3	5.56294	-1.07647	0.453166	-2.37543	0.0175283	1
VHLL	6.53913	-1.07327	0.425386	-2.52305	0.011634	1
TRIM66	3.50921	-1.06844	0.529831	-2.01658	0.0437399	1
KIAA0232	5.92303	-1.06588	0.439092	-2.42746	0.0152051	1
ARHGAP23	9.02907	-1.06407	0.377875	-2.81593	0.00486367	1
FAM237B	5.29147	-1.06222	0.449696	-2.36208	0.0181727	1
GPR3	4.55821	-1.05987	0.487536	-2.17394	0.0297096	1
WDR18	4.7076	-1.05784	0.472566	-2.23851	0.0251878	1
DNAJC6	2.79152	-1.04391	0.592037	-1.76325	0.0778591	1
FAM221B	6.36838	-1.03305	0.419837	-2.4606	0.0138704	1
PKDREJ	6.08557	-1.02669	0.426786	-2.40563	0.0161445	1
THTPA	7.77652	-1.02584	0.384761	-2.66618	0.00767184	1
DUSP11	7.19904	-1.01982	0.398971	-2.55613	0.0105844	1
UBASH3A	3.54493	-1.01734	0.535296	-1.90052	0.0573647	1
KRTAP21-2	5.2454	-1.00941	0.462735	-2.1814	0.0291541	1
FRMPD2	7.10022	-1.00472	0.421153	-2.38565	0.017049	1
DUXB	5.12996	-1.00464	0.464512	-2.16279	0.0305573	1
ZIC2	2.90908	-0.995949	0.56888	-1.75072	0.0799945	1
SLC35G2	7.29216	-0.993612	0.397957	-2.49679	0.0125325	1
TDRD7	5.08843	-0.980482	0.457868	-2.14141	0.0322412	1
OIP5	7.15891	-0.977875	0.39237	-2.49223	0.0126945	1
ZNF347	5.59097	-0.97304	0.437039	-2.22644	0.0259849	1
ZBTB16	8.09425	-0.972925	0.381083	-2.55305	0.0106783	1
CST5	6.64728	-0.971142	0.411232	-2.36154	0.0181992	1
PEG10	5.8714	-0.969869	0.423667	-2.28922	0.0220664	1
EFNA5	5.00738	-0.965899	0.475495	-2.03136	0.0422188	1
GALNT17	7.78631	-0.964516	0.392758	-2.45576	0.0140589	1
ZNF333	5.03224	-0.964129	0.471594	-2.04441	0.0409135	1
PRR27	5.58962	-0.963945	0.437179	-2.20492	0.0274595	1
SCARF1	6.05067	-0.963361	0.432099	-2.22949	0.0257812	1
AMELY	4.82976	-0.962177	0.458917	-2.09663	0.0360267	1
COL22A1	5.00549	-0.961211	0.452115	-2.12603	0.0335005	1
GFRA2	4.9343	-0.95854	0.45946	-2.08623	0.0369578	1
QRICH2	5.40018	-0.952922	0.436363	-2.18378	0.0289781	1
VDAC3	8.7032	-0.952353	0.392578	-2.42589	0.0152709	1
FAM133B	8.55598	-0.952002	0.375699	-2.53395	0.0112786	1
TSHR	6.18229	-0.949698	0.413764	-2.29527	0.0217179	1
IGLL1	4.64157	-0.949536	0.462226	-2.05427	0.0399495	1
MS4A4E	5.23845	-0.941855	0.478224	-1.96948	0.0488977	1
PADI2	8.53862	-0.931047	0.39957	-2.33012	0.0197997	1
GABRA3	4.59871	-0.926734	0.488454	-1.89728	0.0577907	1
STAR	7.41119	-0.926288	0.39804	-2.32712	0.0199587	1
GAREM1	6.50465	-0.924066	0.406027	-2.27587	0.0228537	1
CYP4F22	5.39331	-0.922795	0.457756	-2.01591	0.0438094	1
FNDC8	3.90243	-0.920942	0.492266	-1.87082	0.0613695	1
OR10P1	6.4827	-0.917723	0.433463	-2.11719	0.034244	1
RHOD	6.05215	-0.915477	0.426189	-2.14805	0.0317095	1
TSPY1	7.60842	-0.91356	0.85681	-1.06623	0.286318	1
S1PR1	5.08787	-0.912804	0.450275	-2.02722	0.0426404	1
ZIM3	7.53945	-0.912438	0.395764	-2.30551	0.021138	1
DMC1	7.25343	-0.911578	0.400091	-2.27843	0.0227011	1
CHEK2	7.99734	-0.910744	0.392058	-2.32298	0.0201801	1
SPATS1	6.93714	-0.910586	0.393797	-2.31232	0.02076	1
EFCAB2	6.38047	-0.910148	0.413963	-2.19862	0.0279049	1
UPRT	4.98559	-0.90962	0.487238	-1.86689	0.0619167	1
NPAP1	4.97509	-0.905239	0.457255	-1.97972	0.0477346	1
PPM1D	5.88868	-0.904839	0.427498	-2.11659	0.0342946	1
SSMEM1	5.31664	-0.904715	0.438874	-2.06145	0.0392603	1
GNAT3	5.62515	-0.904682	0.431683	-2.09571	0.0361082	1
SLC17A1	6.10708	-0.902745	0.423771	-2.13027	0.0331496	1
PXDC1	3.60208	-0.899498	0.53758	-1.67324	0.094281	1
RBM24	6.81627	-0.899105	0.397132	-2.264	0.0235744	1
PPP2R3C	4.99097	-0.897231	0.446282	-2.01046	0.0443826	1
SPINT4	4.85473	-0.895648	0.457984	-1.95563	0.0505085	1
ELANE	2.66207	-0.89497	0.593528	-1.50788	0.131585	1
DEFB134	7.78996	-0.894476	0.383462	-2.33263	0.0196676	1
TEX45	8.48712	-0.89413	0.403662	-2.21504	0.026757	1
CCT6B	8.03512	-0.89371	0.37332	-2.39395	0.016668	1
OR5B17	6.11022	-0.889347	0.444664	-2.00004	0.0454955	1
COLEC11	7.89159	-0.88758	0.383161	-2.31647	0.0205328	1
SEPTIN5	8.75111	-0.886954	0.394794	-2.24662	0.0246641	1
RD3	4.64117	-0.883984	0.461959	-1.91356	0.0556769	1
SLCO1B3	4.73938	-0.883122	0.471282	-1.87387	0.0609483	1
SLC35F4	7.32225	-0.883008	0.390604	-2.26062	0.0237828	1
IFT88	6.2446	-0.881623	0.432616	-2.03789	0.0415612	1
CCDC7	6.68697	-0.881064	0.405057	-2.17516	0.0296181	1
SRPX	6.89554	-0.881041	0.400287	-2.20102	0.0277345	1
HOXC8	5.46308	-0.875529	0.429807	-2.03703	0.0416472	1
RRP9	6.32226	-0.874471	0.435061	-2.01	0.0444313	1
KREMEN2	5.63728	-0.872134	0.431271	-2.02224	0.0431515	1
RAB33A	5.84706	-0.87167	0.449246	-1.9403	0.0523436	1
POLR3C	5.91522	-0.871592	0.428288	-2.03506	0.0418447	1
LAYN	3.81345	-0.867758	0.510652	-1.69931	0.0892599	1
SMIM41	4.36187	-0.862367	0.503923	-1.71131	0.0870246	1
DNAI3	6.37794	-0.861939	0.405472	-2.12576	0.0335229	1
ZNF735	3.75374	-0.861134	0.494817	-1.74031	0.0818054	1
CNTNAP4	5.93546	-0.860982	0.430146	-2.0016	0.0453272	1
BCAS4	7.68899	-0.860399	0.390083	-2.20568	0.0274062	1
ZNF182	6.71208	-0.859922	0.405456	-2.12088	0.0339319	1
NCKAP5L	8.05067	-0.858537	0.39083	-2.1967	0.0280415	1
FAM43A	7.03013	-0.858423	0.399825	-2.147	0.0317935	1
CA1	13.6747	-0.85774	0.355375	-2.41362	0.0157951	0.229086
FBLN7	5.30243	-0.857641	0.447439	-1.91678	0.0552662	1
FCSK	7.05171	-0.857204	0.387902	-2.20985	0.0271158	1
KRTAP5-6	6.23622	-0.856074	0.418389	-2.04612	0.0407445	1
AIFM2	6.93721	-0.855472	0.432777	-1.9767	0.0480752	1
HPSE	6.54822	-0.854899	0.405578	-2.10785	0.0350437	1
SPAG6	6.48228	-0.854763	0.423773	-2.01703	0.0436924	1
ENAM	3.47015	-0.852721	0.533093	-1.59957	0.109693	1
OCLN	4.4439	-0.852346	0.489443	-1.74146	0.0816029	1
PI4K2A	6.42539	-0.852331	0.417711	-2.04048	0.0413024	1
GPSM3	6.78777	-0.851204	0.42066	-2.0235	0.0430219	1
NAV1	5.19882	-0.850184	0.457363	-1.85888	0.0630438	1
ACTN3	5.0552	-0.848138	0.447485	-1.89535	0.0580466	1
OR51Q1	4.65485	-0.846978	0.494026	-1.71444	0.0864478	1
KNG1	6.45656	-0.846057	0.40033	-2.1134	0.0345668	1
NLRP9	6.48113	-0.840532	0.411375	-2.04322	0.0410302	1
AGAP2	3.9753	-0.840424	0.493827	-1.70186	0.088782	1
SP4	6.47827	-0.839695	0.432026	-1.94362	0.0519412	1
NFKBID	7.10359	-0.839445	0.403814	-2.07879	0.0376366	1
NOL9	5.8385	-0.837002	0.424075	-1.97371	0.0484146	1
ZNF273	6.19884	-0.835057	0.427091	-1.95522	0.050557	1
MTFR2	5.74337	-0.834911	0.427228	-1.95425	0.0506715	1
P2RX5	7.67633	-0.834123	0.392352	-2.12596	0.0335068	1
OR52E4	8.1445	-0.833202	0.383245	-2.17407	0.0296996	1
PEAK3	6.71706	-0.833062	0.400868	-2.07814	0.0376961	1
WDFY3	5.59843	-0.832997	0.432862	-1.92439	0.0543054	1
OAS3	6.78882	-0.83286	0.41344	-2.01447	0.0439607	1
GNAL	3.72994	-0.831436	0.512224	-1.62319	0.104549	1
TET1	4.03348	-0.831057	0.489123	-1.69908	0.0893047	1
ABCC10	6.18828	-0.830462	0.410673	-2.0222	0.043156	1
MRAP	7.12149	-0.830424	0.404509	-2.05292	0.0400803	1
OR5H1	7.89877	-0.830417	0.384294	-2.16089	0.0307039	1
ZNF443	5.93522	-0.829053	0.422777	-1.96097	0.0498826	1
KCNB1	6.84085	-0.827109	0.437124	-1.89216	0.0584694	1
CHAMP1	7.79594	-0.826049	0.407591	-2.02666	0.0426971	1
FGR	4.6001	-0.825346	0.462204	-1.78567	0.0741521	1
OR4S1	7.5556	-0.823102	0.383298	-2.14742	0.0317601	1
DNAH10	6.76558	-0.823022	0.410379	-2.00552	0.0449078	1
PRG3	7.66737	-0.822638	0.384787	-2.1379	0.0325247	1
FAM209B	6.66382	-0.821439	0.423721	-1.93863	0.0525462	1
FGF7	3.5787	-0.821415	0.516494	-1.59037	0.111752	1
DCDC2	7.30606	-0.819878	0.397743	-2.06133	0.0392718	1
SYT7	7.10966	-0.819266	0.394218	-2.0782	0.0376905	1
CCDC65	7.15262	-0.817968	0.401929	-2.03511	0.0418401	1
MICB	4.2863	-0.817885	0.487208	-1.67872	0.0932066	1
CCDC27	6.85557	-0.817229	0.415475	-1.96698	0.0491861	1
SIGLEC11	6.52853	-0.814805	0.420794	-1.93635	0.0528248	1
VIPR2	2.80707	-0.814747	0.58622	-1.38983	0.16458	1
SNX2	7.10092	-0.814548	0.397757	-2.04785	0.0405745	1
MPDZ	6.46075	-0.813035	0.423771	-1.91857	0.0550386	1
RGS21	6.00612	-0.811771	0.416075	-1.95102	0.0510545	1
DYNC1I1	5.47566	-0.811146	0.4557	-1.78	0.0750761	1
CLN5	4.5746	-0.810371	0.474375	-1.70829	0.0875821	1
NEUROD2	6.52812	-0.810122	0.405961	-1.99556	0.0459815	1
EML5	5.52182	-0.810066	0.445696	-1.81753	0.0691358	1
MORN2	7.02899	-0.808679	0.396727	-2.03837	0.0415125	1
SLC17A4	6.58608	-0.808273	0.436207	-1.85296	0.0638883	1
ETDC	4.71152	-0.808123	0.470191	-1.71871	0.0856663	1
HECW1	8.67793	-0.80714	0.384749	-2.09784	0.0359195	1
N4BP2L1	5.34937	-0.8056	0.438508	-1.83714	0.0661898	1
FBXO6	4.34141	-0.804633	0.487906	-1.64916	0.0991153	1
IL1B	6.12861	-0.803506	0.444115	-1.80923	0.0704155	1
SYCP2L	6.14268	-0.803402	0.430713	-1.86528	0.0621417	1
KLHL35	5.44911	-0.80308	0.427234	-1.87972	0.0601461	1
CCDC187	5.12066	-0.801322	0.45038	-1.77921	0.0752048	1
PAPLN	6.97056	-0.799705	0.401702	-1.99079	0.0465036	1
SYT10	6.21584	-0.798174	0.425999	-1.87365	0.0609784	1
H2AZ2	6.51893	-0.797321	0.408495	-1.95185	0.0509561	1
ADGRV1	5.52573	-0.797304	0.430979	-1.84998	0.0643161	1
YBEY	7.43478	-0.796678	0.394265	-2.02067	0.0433142	1
ATP13A2	8.48775	-0.796364	0.401084	-1.98553	0.0470854	1
ZNF148	7.36272	-0.794605	0.398761	-1.99269	0.0462958	1
TEK	5.54081	-0.79275	0.426006	-1.86089	0.0627597	1
SAYSD1	6.48213	-0.792651	0.406589	-1.94952	0.0512337	1
VASN	3.78487	-0.790902	0.520809	-1.5186	0.128863	1
COL19A1	5.0568	-0.790547	0.46071	-1.71593	0.0861745	1
ARL3	6.96553	-0.789516	0.396789	-1.98976	0.0466169	1
ARRDC2	5.62538	-0.789513	0.427846	-1.84532	0.064991	1
DNAH11	7.38154	-0.789182	0.384514	-2.05241	0.0401295	1
HILPDA	8.48087	-0.789096	0.372556	-2.11806	0.03417	1
ACTR1A	7.29533	-0.788985	0.404837	-1.9489	0.0513078	1
ZNF781	6.5036	-0.788832	0.421204	-1.8728	0.0610959	1
MILR1	3.79449	-0.78876	0.50477	-1.56261	0.118144	1
NKIRAS1	4.6586	-0.788328	0.478223	-1.64845	0.09926	1
GAPVD1	7.74078	-0.786551	0.383149	-2.05286	0.0400863	1
SBK2	5.08292	-0.786199	0.448969	-1.75112	0.0799249	1
OR5P3	5.87995	-0.786028	0.421408	-1.86524	0.0621474	1
TENT5D	6.75978	-0.78594	0.409779	-1.91796	0.0551162	1
DBP	6.18111	-0.785778	0.41978	-1.87188	0.0612232	1
OR4D1	5.92553	-0.78562	0.427294	-1.8386	0.0659746	1
TEX51	4.16649	-0.785494	0.487772	-1.61037	0.107317	1
TGS1	9.00986	-0.784884	0.368232	-2.1315	0.0330484	1
ONECUT3	5.18231	-0.784233	0.445443	-1.76057	0.0783118	1
UBE3C	7.88018	-0.783526	0.380937	-2.05684	0.0397016	1
GPR176	8.04281	-0.7832	0.3919	-1.99847	0.0456658	1
PRPH	3.95461	-0.782999	0.492466	-1.58996	0.111845	1
NELL1	4.9622	-0.782662	0.460107	-1.70104	0.0889349	1
IL7	9.04691	-0.782384	0.364124	-2.14867	0.0316602	1
SLC9C2	3.52271	-0.781711	0.511626	-1.52789	0.126539	1
RASSF10	7.19539	-0.781336	0.396909	-1.96855	0.0490046	1
LAX1	6.41195	-0.779944	0.4507	-1.73052	0.0835382	1
NUDT18	5.57994	-0.778744	0.425532	-1.83005	0.0672428	1
ITGB1BP2	6.35754	-0.77849	0.408526	-1.90561	0.0567012	1
KRTAP13-1	5.68902	-0.77699	0.423999	-1.83253	0.0668725	1
HTR3E	3.31681	-0.77523	0.532813	-1.45498	0.145676	1
USP51	3.78702	-0.773164	0.51637	-1.49731	0.134313	1
CYB5RL	8.58108	-0.772793	0.385918	-2.00248	0.045233	1
ZHX1	7.8205	-0.772782	0.406034	-1.90324	0.0570087	1
GPR153	7.6399	-0.772617	0.420493	-1.83741	0.0661501	1
ARL5C	4.67414	-0.772007	0.460625	-1.676	0.0937388	1
CRYBB3	9.15178	-0.771965	0.371821	-2.07618	0.0378777	1
SCARA5	8.36894	-0.771962	0.384119	-2.0097	0.0444633	1
PROX2	6.57536	-0.770431	0.419009	-1.8387	0.0659596	1
WNT4	8.28998	-0.769359	0.370054	-2.07905	0.0376131	1
CLNK	6.09815	-0.768814	0.424681	-1.81033	0.0702445	1
TNFRSF4	4.79949	-0.768658	0.458311	-1.67715	0.0935124	1
RPL3L	4.67163	-0.766961	0.478289	-1.60355	0.108813	1
FOXC1	7.10904	-0.766451	0.407604	-1.88038	0.0600563	1
JMJD4	6.5725	-0.766223	0.418007	-1.83304	0.0667971	1
PARD3	4.94911	-0.766033	0.472947	-1.6197	0.105296	1
LONRF2	7.38423	-0.765998	0.387315	-1.97772	0.0479607	1
COA6	8.89828	-0.765851	0.380787	-2.01123	0.0443008	1
PALD1	7.91043	-0.765827	0.407044	-1.88144	0.0599125	1
ZNF721	16.5736	-0.765121	0.308646	-2.47896	0.0131765	0.202778
PPP1R42	5.84201	-0.764263	0.423746	-1.80359	0.0712963	1
TEFM	7.40798	-0.763597	0.389272	-1.9616	0.0498086	1
NOCT	6.21395	-0.762986	0.434676	-1.7553	0.0792083	1
GNG13	5.12917	-0.762841	0.448227	-1.70191	0.0887727	1
GAS1	5.28536	-0.761973	0.466043	-1.63498	0.102052	1
GUCA1C	3.62791	-0.761735	0.513661	-1.48295	0.138087	1
GALNT9	5.13801	-0.761546	0.456696	-1.66751	0.095413	1
APCS	6.61086	-0.761543	0.443027	-1.71895	0.0856227	1
FSTL3	6.95414	-0.761325	0.404966	-1.87997	0.0601121	1
FABP4	6.7767	-0.761209	0.398734	-1.90906	0.056254	1
ZNF492	5.72827	-0.761143	0.425165	-1.79023	0.0734172	1
DNAJC5B	5.3212	-0.759978	0.44593	-1.70425	0.0883336	1
PPP4R4	7.38645	-0.759331	0.391837	-1.93788	0.0526383	1
SGCZ	6.70044	-0.758985	0.405115	-1.8735	0.060999	1
ANXA1	9.2671	-0.758526	0.35794	-2.11915	0.0340781	1
LETM2	7.37916	-0.758351	0.382091	-1.98474	0.0471736	1
SPARCL1	5.37944	-0.757644	0.434078	-1.74541	0.0809133	1
NEDD4L	6.22087	-0.757244	0.407081	-1.86018	0.0628605	1
NRG4	6.21052	-0.756431	0.437123	-1.73047	0.0835455	1
CNTN4	6.42334	-0.756132	0.407753	-1.85439	0.063684	1
LITAFD	6.97964	-0.755988	0.404948	-1.86688	0.061919	1
TMEM128	8.84756	-0.755476	0.372672	-2.02718	0.0426435	1
FANCI	7.57122	-0.753798	0.392588	-1.92007	0.0548488	1
CCDC9B	9.75242	-0.753199	0.356693	-2.11162	0.0347194	1
ZNF331	6.64125	-0.752024	0.430434	-1.74713	0.0806145	1
APOL3	6.90246	-0.751311	0.400263	-1.87704	0.0605122	1
GPX6	4.97194	-0.750832	0.459392	-1.6344	0.102174	1
GEMIN2	12.6045	-0.750017	0.34625	-2.16611	0.0303026	0.314313
DNAL1	6.1301	-0.749172	0.413007	-1.81394	0.0696862	1
CNEP1R1	8.0528	-0.748046	0.37141	-2.01407	0.0440022	1
NEK5	4.48133	-0.747116	0.45744	-1.63326	0.102415	1
HIF3A	6.47113	-0.745908	0.41206	-1.81019	0.0702662	1
PCP4L1	3.7243	-0.745741	0.500142	-1.49106	0.135947	1
CLYBL	7.01141	-0.745699	0.403398	-1.84854	0.064524	1
CCDC113	7.70533	-0.744324	0.394075	-1.88879	0.0589204	1
ATP2A1	4.95664	-0.743724	0.462216	-1.60904	0.107607	1
BLID	4.31646	-0.743399	0.477936	-1.55543	0.119843	1
OR9G9	9.50256	-0.742327	0.387724	-1.91458	0.0555466	1
CLEC2A	5.65507	-0.741917	0.455438	-1.62902	0.103309	1
ZNF695	7.37613	-0.741816	0.384352	-1.93005	0.0536011	1
KCND2	3.92289	-0.741224	0.500408	-1.48124	0.138543	1
COX4I2	4.95172	-0.740486	0.449553	-1.64716	0.0995253	1
ARHGEF33	7.7221	-0.740404	0.399767	-1.85209	0.0640133	1
CCL27	6.5948	-0.739937	0.402559	-1.83808	0.0660505	1
RASGRP2	7.45288	-0.739547	0.384799	-1.92191	0.0546177	1
CCR10	5.83916	-0.739406	0.428824	-1.72426	0.0846606	1
ROR1	6.53184	-0.7393	0.408905	-1.808	0.0706062	1
ARRDC5	5.34125	-0.738958	0.444359	-1.66297	0.0963178	1
ZNF560	7.11707	-0.738613	0.398741	-1.85236	0.0639739	1
SLC15A5	9.11183	-0.738236	0.360759	-2.04634	0.0407228	1
SEMA4A	8.14005	-0.737222	0.377014	-1.95542	0.0505334	1
MRS2	6.85746	-0.736259	0.398785	-1.84626	0.0648551	1
PBOV1	8.91552	-0.735497	0.364219	-2.01938	0.0434476	1
PSG11	9.09884	-0.734499	0.360336	-2.03837	0.0415126	1
LIN7C	7.17954	-0.732946	0.402065	-1.82295	0.0683108	1
SH2D7	5.1019	-0.732597	0.442187	-1.65676	0.0975686	1
FAM237A	5.6192	-0.731979	0.441117	-1.65938	0.0970401	1
RPAP1	10.6729	-0.731839	0.348737	-2.09854	0.0358575	1
SH2B3	5.72072	-0.731636	0.432623	-1.69116	0.0908058	1
DHRS7B	8.68775	-0.731592	0.377831	-1.9363	0.0528314	1
H2AP	6.20576	-0.731537	0.425153	-1.72065	0.0853151	1
TMEM60	7.60134	-0.73139	0.386659	-1.89156	0.0585495	1
VRTN	5.37328	-0.730923	0.434192	-1.68341	0.0922959	1
PLXNB3	4.93433	-0.730755	0.467698	-1.56245	0.118182	1
XKR5	4.56526	-0.730629	0.461664	-1.5826	0.113513	1
ATP11C	5.13387	-0.730395	0.443095	-1.64839	0.0992718	1
NCAM1	8.96298	-0.727535	0.38958	-1.86748	0.061834	1
CTXN2	5.09704	-0.726896	0.452639	-1.60591	0.108295	1
WDR41	7.54059	-0.726757	0.392807	-1.85016	0.0642902	1
CTSW	5.99074	-0.726445	0.432376	-1.68012	0.0929333	1
FGF5	7.11328	-0.726432	0.393083	-1.84804	0.0645965	1
PHF21B	7.56079	-0.725873	0.392534	-1.8492	0.0644288	1
SPATA7	6.44388	-0.72587	0.404676	-1.79371	0.0728599	1
TRDN	7.14373	-0.725503	0.39781	-1.82374	0.0681915	1
C20orf85	3.684	-0.725318	0.524507	-1.38285	0.166709	1
PPP1R18	7.69311	-0.724523	0.399405	-1.81401	0.0696766	1
SLC5A5	7.8131	-0.724473	0.378792	-1.91259	0.0558009	1
LAMA1	5.70448	-0.723876	0.462617	-1.56474	0.117644	1
ANO8	9.49277	-0.72353	0.356925	-2.02712	0.04265	1
NPY4R	9.73944	-0.722633	0.358667	-2.01478	0.0439282	1
OR5I1	6.92232	-0.721462	0.401031	-1.79902	0.0720155	1
CTCFL	6.25587	-0.720821	0.426586	-1.68974	0.091077	1
OR52B4	5.94672	-0.720355	0.423693	-1.70018	0.0890971	1
PCSK4	4.30297	-0.720035	0.476853	-1.50997	0.131051	1
NPAS3	6.68668	-0.719894	0.409053	-1.7599	0.0784242	1
MYBPC3	7.42229	-0.719833	0.3927	-1.83304	0.066797	1
FSD1L	7.77721	-0.719388	0.406552	-1.76949	0.0768128	1
SYCE2	5.98363	-0.71775	0.424096	-1.69242	0.090565	1
ZBED6	6.45706	-0.717466	0.403522	-1.77801	0.0754021	1
OR1B1	7.99056	-0.71711	0.390828	-1.83485	0.0665278	1
MRPL50	5.40097	-0.716765	0.442846	-1.61854	0.105545	1
DPEP2	6.85143	-0.716593	0.410097	-1.74737	0.0805723	1
KHDRBS2	5.84381	-0.714734	0.438443	-1.63016	0.103067	1
DBF4	10.5075	-0.71383	0.381926	-1.86903	0.0616192	1
MEPE	6.64909	-0.713798	0.396466	-1.8004	0.0717974	1
CYB561D1	8.02569	-0.713704	0.393994	-1.81146	0.0700695	1
COQ10B	6.45122	-0.713665	0.398869	-1.78922	0.0735791	1
ZNF839	6.98991	-0.713142	0.395144	-1.80477	0.0711113	1
ELAVL3	6.26538	-0.713123	0.4236	-1.68348	0.0922818	1
HSPA1A	9.40308	-0.713053	0.358039	-1.99155	0.0464202	1
COL6A5	5.84564	-0.712708	0.425234	-1.67604	0.0937313	1
SNTN	5.40742	-0.712499	0.464328	-1.53447	0.124914	1
TFAP2D	7.22018	-0.711971	0.389573	-1.82757	0.0676144	1
TEX11	4.65569	-0.711461	0.481314	-1.47816	0.139364	1
STON2	6.63176	-0.71042	0.404845	-1.7548	0.0792942	1
TRIM42	5.82059	-0.710291	0.428653	-1.65703	0.0975135	1
ZNF720	9.16694	-0.710148	0.357483	-1.98652	0.0469755	1
NWD1	6.21787	-0.710095	0.423265	-1.67766	0.093413	1
PAPPA2	9.12787	-0.710001	0.372988	-1.90355	0.056969	1
DPY19L3	8.24635	-0.708974	0.379237	-1.86948	0.0615565	1
PALMD	9.77278	-0.708065	0.371247	-1.90726	0.0564868	1
ALG10	7.17089	-0.708019	0.414321	-1.70886	0.0874761	1
SLC8A2	5.11003	-0.708006	0.459137	-1.54204	0.123065	1
SH2D4A	5.90431	-0.707859	0.413944	-1.71004	0.0872593	1
PCDH8	6.10846	-0.707594	0.427696	-1.65443	0.0980401	1
HMOX2	7.9245	-0.706072	0.392308	-1.79979	0.0718939	1
ZNF709	7.69255	-0.705926	0.394825	-1.78795	0.0737844	1
ATP6V1C1	7.87563	-0.705905	0.38427	-1.837	0.0662098	1
ANKS1A	6.70025	-0.705536	0.402998	-1.75072	0.0799943	1
SMYD5	6.50428	-0.704796	0.423029	-1.66607	0.0956995	1
DET1	8.7776	-0.703751	0.382792	-1.83847	0.0659937	1
TSBP1	4.88273	-0.702873	0.452434	-1.55354	0.120295	1
PGBD1	6.20871	-0.702492	0.426763	-1.6461	0.0997441	1
IFIT1B	4.83593	-0.702485	0.467431	-1.50286	0.132874	1
RET	6.87168	-0.701347	0.393874	-1.78064	0.0749721	1
C17orf100	7.53686	-0.700165	0.404505	-1.73092	0.083466	1
OR10A6	6.13235	-0.70014	0.417797	-1.67579	0.093779	1
RDH12	8.03828	-0.699243	0.393011	-1.7792	0.0752077	1
OR13A1	4.49978	-0.699183	0.47211	-1.48097	0.138613	1
FASLG	9.80691	-0.699155	0.360134	-1.94138	0.0522125	1
HUNK	6.61315	-0.698863	0.407887	-1.71337	0.0866439	1
IFNA8	9.55825	-0.698614	0.397962	-1.75548	0.0791776	1
CGRRF1	10.0304	-0.697751	0.34297	-2.03444	0.0419074	1
ABCB8	8.69643	-0.697718	0.359666	-1.93991	0.0523911	1
INPP5K	7.76297	-0.696462	0.402914	-1.72856	0.0838876	1
USP33	8.73364	-0.69594	0.384466	-1.81015	0.0702731	1
DNAH5	5.08464	-0.695887	0.438958	-1.58532	0.112894	1
PURG	5.02864	-0.695462	0.453941	-1.53205	0.12551	1
TIFA	6.39723	-0.695324	0.402285	-1.72843	0.0839104	1
C12orf43	6.40247	-0.695145	0.40095	-1.73374	0.0829636	1
LMO2	7.09328	-0.694282	0.399344	-1.73856	0.082113	1
FFAR3	6.49896	-0.694026	0.423466	-1.63892	0.10123	1
FADS1	7.15768	-0.693417	0.398752	-1.73897	0.0820399	1
PLEKHG4B	6.75646	-0.692994	0.393176	-1.76255	0.0779759	1
ALKAL2	3.43996	-0.692838	0.524225	-1.32164	0.186288	1
ZNF737	5.53142	-0.69154	0.457074	-1.51297	0.130287	1
CCNYL1	8.31292	-0.691488	0.375105	-1.84345	0.0652629	1
GRIN2B	7.1189	-0.691273	0.398385	-1.73519	0.0827078	1
SDAD1	10.3884	-0.691205	0.346696	-1.99369	0.0461858	1
SEMA6B	5.74313	-0.691078	0.440218	-1.56985	0.116449	1
ZNF804B	5.84319	-0.69048	0.435066	-1.58707	0.112497	1
CARD17	5.68238	-0.690114	0.432529	-1.59553	0.110594	1
LCE3C	3.11661	-0.689567	0.535055	-1.28878	0.197476	1
BPIFA2	6.83781	-0.689383	0.399944	-1.7237	0.0847624	1
TCP10L	6.17936	-0.689379	0.420626	-1.63893	0.101227	1
TMEM212	10.1471	-0.688897	0.362492	-1.90045	0.0573746	1
PNPO	10.7597	-0.68867	0.341373	-2.01735	0.0436585	1
CHAC1	8.36063	-0.688592	0.419392	-1.64188	0.100614	1
TYR	9.15698	-0.687896	0.367233	-1.87319	0.0610427	1
GNGT1	8.69549	-0.687657	0.40932	-1.68	0.0929577	1
POLR2D	11.7768	-0.687527	0.329078	-2.08925	0.036685	1
F2RL3	6.79452	-0.68644	0.398201	-1.72385	0.0847342	1
CNR1	6.01698	-0.686182	0.422657	-1.6235	0.104483	1
NEFM	5.0763	-0.685062	0.44179	-1.55065	0.120985	1
SIN3A	10.0466	-0.684402	0.363701	-1.88177	0.059867	1
SPDYE4	5.91532	-0.684305	0.419461	-1.63139	0.102807	1
CYLC1	7.25944	-0.683371	0.404077	-1.69119	0.0908005	1
PCDH9	5.58032	-0.683289	0.423036	-1.6152	0.106267	1
ZNF69	7.65457	-0.68324	0.404621	-1.68859	0.0912977	1
HIPK4	6.3608	-0.682036	0.426516	-1.59909	0.109801	1
STK17A	5.49878	-0.681585	0.425081	-1.60342	0.108841	1
CHMP2A	8.48254	-0.6811	0.364828	-1.86691	0.0619147	1
WASF1	8.17384	-0.680678	0.382399	-1.78002	0.0750725	1
TULP1	4.79534	-0.679583	0.453011	-1.50015	0.133576	1
DNAJB5	7.31642	-0.679493	0.400638	-1.69603	0.0898809	1
SPDYE2	29.7178	-0.678914	0.285318	-2.3795	0.0173362	0.241982
ZNF227	4.7763	-0.678465	0.477249	-1.42162	0.155138	1
RFX4	5.61753	-0.677674	0.431055	-1.57213	0.11592	1
KRTAP3-3	5.78487	-0.676778	0.433815	-1.56006	0.118746	1
TRIM71	6.99024	-0.676622	0.395234	-1.71195	0.0869054	1
TMEM245	6.29675	-0.676404	0.405728	-1.66714	0.0954868	1
EFCAB3	9.35699	-0.676215	0.360903	-1.87367	0.0609753	1
CST11	9.03642	-0.675915	0.36608	-1.84636	0.0648403	1
PRDM16	5.8802	-0.67548	0.415469	-1.62582	0.103987	1
OR5V1	5.90988	-0.675169	0.429757	-1.57105	0.116172	1
CDKN2B	5.22204	-0.674692	0.460224	-1.46601	0.142646	1
DIPK1B	5.26212	-0.674641	0.460997	-1.46344	0.143347	1
ANKS1B	6.67008	-0.673942	0.42139	-1.59933	0.109747	1
RBPMS2	4.57045	-0.673613	0.487595	-1.3815	0.167125	1
MRPL48	8.5904	-0.673548	0.370284	-1.819	0.0689108	1
GABRB1	5.1668	-0.673452	0.450345	-1.49541	0.134807	1
ALKBH2	8.69934	-0.672789	0.366707	-1.83468	0.0665533	1
CNTN3	6.94193	-0.672153	0.41651	-1.61378	0.106576	1
RGS11	4.54138	-0.671875	0.475491	-1.41301	0.157651	1
TRPC4	6.09274	-0.671829	0.411188	-1.63387	0.102285	1
CSPG4	7.52581	-0.671293	0.404316	-1.66032	0.0968501	1
ZNF689	5.73798	-0.670968	0.427677	-1.56887	0.116679	1
ERVW-1	5.2467	-0.670889	0.435575	-1.54024	0.123502	1
INS	7.18874	-0.670584	0.401731	-1.66924	0.0950708	1
ARHGAP33	6.95602	-0.670475	0.411861	-1.62792	0.103543	1
BPIFB4	3.84916	-0.670372	0.505852	-1.32523	0.185094	1
KCNV2	4.88966	-0.670368	0.4735	-1.41577	0.156842	1
FAM126A	5.5461	-0.670192	0.436591	-1.53506	0.124769	1
MLLT3	10.3875	-0.670097	0.355749	-1.88363	0.0596157	1
CLPSL2	7.73314	-0.670004	0.375648	-1.78359	0.0744898	1
CTRB2	3.46653	-0.669778	0.529896	-1.26398	0.206237	1
TNFRSF10A	5.74732	-0.669737	0.415285	-1.61272	0.106806	1
EDNRA	3.6361	-0.669466	0.513434	-1.3039	0.192268	1
F2	8.49882	-0.668806	0.385995	-1.73268	0.0831524	1
HOXD3	8.15232	-0.668742	0.385943	-1.73275	0.0831405	1
DLX5	6.09102	-0.668115	0.432561	-1.54456	0.122453	1
SNX22	7.3975	-0.668074	0.390672	-1.71007	0.0872538	1
FSTL1	6.36565	-0.667974	0.425052	-1.57151	0.116064	1
OR8I2	8.08659	-0.667895	0.39309	-1.69909	0.0893021	1
GLRX2	6.98963	-0.667655	0.389879	-1.71247	0.0868103	1
CFAP92	7.47548	-0.667594	0.387247	-1.72395	0.0847175	1
FKBP10	5.4809	-0.667574	0.428526	-1.55784	0.119272	1
TMEM211	6.11355	-0.667147	0.409524	-1.62908	0.103296	1
H3-2	5.5108	-0.666686	0.455093	-1.46494	0.142936	1
ZBTB32	5.30024	-0.666259	0.435719	-1.5291	0.126239	1
CCL16	7.08264	-0.666139	0.410543	-1.62258	0.10468	1
TMPRSS5	6.27106	-0.666126	0.409865	-1.62523	0.104113	1
LYG2	6.70097	-0.665547	0.406166	-1.63861	0.101295	1
STK35	7.94188	-0.665309	0.389071	-1.71	0.0872665	1
POMT1	7.62549	-0.665086	0.386004	-1.723	0.084888	1
TRAPPC2B	7.10269	-0.664594	0.387318	-1.71589	0.0861831	1
SLC5A7	7.92203	-0.664094	0.383064	-1.73364	0.0829828	1
CPAMD8	7.81503	-0.664008	0.380702	-1.74417	0.08113	1
OR9I1	5.67753	-0.663959	0.421483	-1.57529	0.115189	1
ERG28	7.87483	-0.663346	0.375837	-1.76498	0.0775664	1
TSPYL5	6.20387	-0.663283	0.422867	-1.56854	0.116756	1
C1orf53	6.90526	-0.66309	0.400985	-1.65365	0.098198	1
OR10V1	6.31554	-0.663004	0.426128	-1.55588	0.119736	1
C5orf49	7.04868	-0.662918	0.397887	-1.6661	0.0956942	1
TM4SF1	8.33458	-0.662581	0.380976	-1.73916	0.0820058	1
TRIM54	6.17659	-0.66197	0.413777	-1.59982	0.109638	1
SOCS2	6.57521	-0.661884	0.423848	-1.56161	0.118381	1
ARNTL2	8.41307	-0.661811	0.370299	-1.78724	0.0738995	1
PATE3	5.9878	-0.661791	0.415873	-1.59133	0.111535	1
FOLR2	4.49555	-0.661747	0.462588	-1.43053	0.152564	1
INSYN2A	5.78398	-0.661729	0.416706	-1.588	0.112287	1
GAREM2	9.62878	-0.661389	0.387356	-1.70744	0.0877399	1
MC3R	4.0721	-0.661282	0.494066	-1.33845	0.18075	1
OR5T2	6.12797	-0.661254	0.427455	-1.54696	0.121874	1
BMP3	8.99173	-0.659629	0.367559	-1.79462	0.0727141	1
LCE3A	5.33929	-0.659383	0.442184	-1.4912	0.13591	1
KCNJ15	6.20483	-0.65885	0.449281	-1.46645	0.142525	1
PTAR1	7.00986	-0.658538	0.392629	-1.67725	0.0934934	1
RBM43	7.41006	-0.658204	0.425696	-1.54618	0.12206	1
TRAF5	8.41414	-0.657716	0.377808	-1.74088	0.0817055	1
ATP10A	4.47956	-0.657667	0.472783	-1.39105	0.164209	1
C9orf72	7.91882	-0.657442	0.41645	-1.57868	0.11441	1
CCDC105	4.39342	-0.656628	0.474853	-1.3828	0.166725	1
ITM2A	5.68593	-0.656535	0.434779	-1.51004	0.131032	1
CDC42EP2	7.82714	-0.656077	0.38686	-1.69591	0.0899037	1
ITSN1	9.45584	-0.655528	0.356965	-1.83639	0.0662996	1
SPIN4	6.81377	-0.655285	0.406133	-1.61348	0.106641	1
KLK8	6.92769	-0.654725	0.3921	-1.66979	0.0949611	1
ZFP30	8.48889	-0.654574	0.367995	-1.77876	0.0752796	1
PPARGC1A	8.83459	-0.654248	0.376734	-1.73663	0.0824523	1
VMAC	9.10291	-0.654149	0.381691	-1.71382	0.0865624	1
HDC	6.91519	-0.653527	0.409087	-1.59753	0.110148	1
DGAT2	4.71219	-0.65299	0.46914	-1.39189	0.163956	1
SASS6	4.37211	-0.652942	0.478098	-1.36571	0.172031	1
KRT38	7.65341	-0.652087	0.38561	-1.69105	0.0908268	1
HHLA2	4.39396	-0.651852	0.461007	-1.41397	0.15737	1
ATP9B	7.78421	-0.65178	0.400384	-1.62789	0.103549	1
SLC6A3	6.11883	-0.650294	0.414251	-1.5698	0.11646	1
RTP3	4.7932	-0.649443	0.454167	-1.42997	0.152727	1
KLHL21	6.06151	-0.649134	0.419106	-1.54885	0.121417	1
SPATA48	6.76072	-0.648574	0.402958	-1.60953	0.1075	1
VPS18	8.74841	-0.648279	0.36613	-1.77063	0.0766228	1
KLF9	6.36697	-0.648124	0.419603	-1.54461	0.12244	1
OR7G1	6.20793	-0.647813	0.412545	-1.57029	0.116349	1
WT1	5.56545	-0.647799	0.423793	-1.52857	0.12637	1
TRIM10	6.4723	-0.647794	0.411491	-1.57426	0.115427	1
PROKR2	7.42306	-0.647756	0.388128	-1.66892	0.095133	1
CDH19	7.56348	-0.647699	0.377039	-1.71786	0.0858231	1
TBC1D3C	41.3031	-0.647448	0.311864	-2.07606	0.0378886	0.34407
URB1	6.78193	-0.647174	0.401561	-1.61164	0.107039	1
LIPC	7.06889	-0.64716	0.420207	-1.5401	0.123537	1
CYP7B1	6.42184	-0.6459	0.418821	-1.54219	0.123029	1
ANKFN1	4.98232	-0.645789	0.471239	-1.37041	0.17056	1
FGF1	5.5093	-0.645772	0.440287	-1.46671	0.142456	1
DZIP1	8.12624	-0.645673	0.38358	-1.68328	0.0923209	1
NCS1	6.67175	-0.645626	0.401754	-1.60702	0.10805	1
TAC4	4.87457	-0.645577	0.47322	-1.36422	0.172498	1
GSG1	7.19608	-0.645399	0.404629	-1.59504	0.110704	1
MND1	6.47863	-0.645004	0.413363	-1.56038	0.118669	1
GRXCR1	6.30773	-0.644848	0.418035	-1.54257	0.122935	1
CUL7	9.12042	-0.644833	0.357263	-1.80492	0.0710864	1
C1orf74	6.82234	-0.644674	0.417363	-1.54464	0.122434	1
RTL8B	5.70884	-0.644645	0.422523	-1.5257	0.127084	1
TMEM74	6.55549	-0.644236	0.427153	-1.50821	0.131501	1
GABRR3	6.13015	-0.643749	0.434634	-1.48113	0.138573	1
GFRA1	4.69565	-0.643404	0.459138	-1.40133	0.161115	1
GABBR2	5.37623	-0.64327	0.42932	-1.49835	0.134043	1
CLDN17	5.08713	-0.642216	0.441272	-1.45537	0.145566	1
MAJIN	5.95404	-0.642012	0.413954	-1.55093	0.120919	1
KLHL1	7.19249	-0.641341	0.405868	-1.58017	0.114068	1
CLEC2B	6.08357	-0.641165	0.416795	-1.53832	0.12397	1
ZNF107	8.45426	-0.640718	0.384621	-1.66584	0.0957447	1
AP1S3	9.33252	-0.64052	0.353328	-1.81282	0.0698596	1
DMRT2	7.50042	-0.640264	0.386091	-1.65833	0.0972515	1
SMARCD3	7.42411	-0.640184	0.384148	-1.6665	0.0956129	1
FES	5.01573	-0.639809	0.445028	-1.43768	0.150525	1
SYN2	7.31774	-0.639607	0.382857	-1.67061	0.094798	1
TBX21	7.84411	-0.638923	0.376608	-1.69652	0.0897877	1
HLF	6.51067	-0.638724	0.421544	-1.5152	0.129721	1
MYBPC1	4.15558	-0.638246	0.484431	-1.31752	0.187666	1
MBOAT7	10.015	-0.637883	0.358787	-1.77789	0.0754219	1
KRT39	7.3758	-0.637669	0.394812	-1.61512	0.106284	1
KAAG1	5.17208	-0.637463	0.454245	-1.40334	0.160514	1
RPF2	8.657	-0.637283	0.367323	-1.73494	0.0827512	1
POLR2C	6.76526	-0.637005	0.39963	-1.59398	0.110939	1
MANSC1	6.95829	-0.636389	0.414975	-1.53356	0.125138	1
PPP1R1C	5.99585	-0.636012	0.426718	-1.49047	0.1361	1
ZNF578	21.5501	-0.63582	0.284835	-2.23224	0.0255993	0.294904
DOK7	7.46103	-0.635576	0.402999	-1.57712	0.114769	1
CBX8	9.87536	-0.635149	0.362717	-1.75108	0.0799313	1
SYCN	6.26107	-0.634842	0.422166	-1.50377	0.13264	1
DEFB114	6.1273	-0.634776	0.418298	-1.51752	0.129136	1
SLC25A30	7.66378	-0.634653	0.377636	-1.68059	0.0928418	1
EPHX3	6.15512	-0.634508	0.417959	-1.51811	0.128986	1
ADAMTSL4	4.18628	-0.634406	0.492233	-1.28883	0.197457	1
FAM220A	7.08005	-0.634391	0.387247	-1.63821	0.101379	1
PDE10A	7.21478	-0.634324	0.41445	-1.53052	0.125888	1
BORCS6	4.47767	-0.634257	0.481062	-1.31845	0.187353	1
LTO1	8.26578	-0.634142	0.389463	-1.62825	0.103473	1
NAT9	10.9978	-0.634043	0.340503	-1.86208	0.0625919	1
KHDC3L	8.59415	-0.633793	0.434823	-1.45759	0.144954	1
GJB2	6.11088	-0.633595	0.428093	-1.48004	0.138863	1
PIWIL4	6.12639	-0.633563	0.406901	-1.55704	0.11946	1
MLNR	5.16206	-0.632616	0.45977	-1.37594	0.16884	1
IFT22	6.81978	-0.632413	0.39291	-1.60956	0.107493	1
ZNF875	7.09187	-0.631797	0.404229	-1.56297	0.11806	1
HNRNPCL4	24.7492	-0.631693	0.273344	-2.31098	0.0208337	0.270973
SMOC1	6.87342	-0.631493	0.40221	-1.57006	0.116401	1
SGCB	9.32065	-0.631203	0.361883	-1.74422	0.0811206	1
PLXNC1	6.71338	-0.631066	0.440444	-1.4328	0.151916	1
OR2T6	5.34848	-0.63097	0.440888	-1.43114	0.152391	1
OR56A5	6.34873	-0.630875	0.419318	-1.50453	0.132446	1
RPL39L	4.74024	-0.63043	0.464318	-1.35775	0.174541	1
DUSP7	5.98181	-0.630414	0.414691	-1.5202	0.12846	1
PRG2	6.54447	-0.63013	0.396286	-1.59009	0.111815	1
OR4Q2	8.14371	-0.630087	0.394529	-1.59706	0.110252	1
RPP38	9.20347	-0.629837	0.353661	-1.7809	0.0749281	1
PFDN1	11.3341	-0.629763	0.342522	-1.8386	0.0659733	1
RHEX	6.91203	-0.629244	0.40526	-1.5527	0.120496	1
C1orf116	9.48903	-0.62892	0.382163	-1.64569	0.0998285	1
WARS1	5.23799	-0.62865	0.441621	-1.42351	0.154589	1
MRPS7	9.2022	-0.628613	0.362151	-1.73578	0.0826031	1
TXNDC2	5.59287	-0.628014	0.433405	-1.44902	0.147331	1
KCNK10	7.22487	-0.627976	0.392347	-1.60056	0.109474	1
NDUFAF1	10.1912	-0.627708	0.351763	-1.78446	0.0743482	1
DYNLT5	5.07568	-0.627679	0.472804	-1.32757	0.184321	1
KY	6.88351	-0.62755	0.392704	-1.59802	0.110038	1
FAM166C	5.01814	-0.627541	0.452618	-1.38647	0.165603	1
UBE2H	5.91584	-0.62706	0.433124	-1.44776	0.147684	1
FGF23	7.36701	-0.626831	0.383926	-1.63268	0.102535	1
CLPSL1	7.65409	-0.626578	0.387424	-1.61729	0.105815	1
PLD2	9.22296	-0.626479	0.365826	-1.71251	0.0868034	1
DEFB107A	8.21142	-0.626209	0.384447	-1.62885	0.103344	1
WEE1	5.16712	-0.625375	0.447319	-1.39805	0.162098	1
GPR25	5.21352	-0.62513	0.444991	-1.40482	0.160076	1
PNLIPRP2	6.53813	-0.62512	0.413722	-1.51097	0.130797	1
OR2L2	7.74077	-0.625099	0.382989	-1.63216	0.102645	1
GPR52	8.98391	-0.624969	0.391672	-1.59564	0.110568	1
EYA1	5.20196	-0.624852	0.444636	-1.40531	0.159928	1
CCDC136	8.22959	-0.624114	0.381792	-1.6347	0.102113	1
RYR1	7.25389	-0.623765	0.397927	-1.56753	0.11699	1
SREK1IP1	9.30997	-0.623528	0.354196	-1.7604	0.0783395	1
KRTAP21-3	7.30292	-0.623099	0.39278	-1.58638	0.112653	1
SMTNL2	7.14008	-0.622897	0.392681	-1.58626	0.112679	1
MAGEA10	6.78399	-0.622145	0.414002	-1.50276	0.132901	1
SYCP2	6.56341	-0.621754	0.427859	-1.45318	0.146175	1
CMYA5	4.74432	-0.621613	0.457852	-1.35767	0.174568	1
SLC30A4	6.2366	-0.621155	0.414947	-1.49695	0.134406	1
STX19	8.34513	-0.620134	0.385221	-1.60981	0.107439	1
KIF3C	6.28735	-0.62011	0.424145	-1.46203	0.143734	1
FBXL15	7.53949	-0.620101	0.386898	-1.60275	0.10899	1
UTS2	7.46599	-0.619948	0.381069	-1.62687	0.103765	1
OPLAH	7.83359	-0.619662	0.396198	-1.56402	0.117812	1
RWDD4	12.1966	-0.619647	0.353436	-1.75321	0.0795666	1
METTL1	7.49602	-0.618662	0.376688	-1.64237	0.100512	1
CDH10	6.09496	-0.618233	0.418889	-1.47589	0.139974	1
ECT2L	6.85327	-0.618151	0.396093	-1.56062	0.118613	1
F5	7.83539	-0.617846	0.381463	-1.61968	0.105302	1
CERK	8.82493	-0.617627	0.355414	-1.73777	0.0822519	1
EPOP	4.48776	-0.617494	0.465704	-1.32594	0.184861	1
TH	5.82439	-0.617015	0.419258	-1.47168	0.141106	1
FAM210A	7.19751	-0.616833	0.40163	-1.53582	0.124581	1
MORC1	5.56418	-0.61683	0.43118	-1.43056	0.152555	1
FAM177B	6.81824	-0.616019	0.413093	-1.49124	0.1359	1
EN2	6.17053	-0.61575	0.427558	-1.44016	0.149824	1
GCKR	4.12681	-0.615392	0.487013	-1.2636	0.206372	1
PIP	8.19012	-0.614987	0.369891	-1.66262	0.0963891	1
ACTN2	6.02444	-0.614505	0.423515	-1.45096	0.14679	1
SPACA9	3.27388	-0.614356	0.532814	-1.15304	0.248894	1
ARID3C	6.30715	-0.614271	0.416277	-1.47563	0.140043	1
ZSCAN18	7.24833	-0.614048	0.411648	-1.49168	0.135783	1
ARL15	5.73537	-0.613805	0.430045	-1.4273	0.153492	1
CNGB1	6.32508	-0.613078	0.415598	-1.47517	0.140166	1
RIC1	7.24684	-0.613024	0.387467	-1.58213	0.113619	1
CPXCR1	8.0062	-0.612894	0.401108	-1.528	0.126512	1
OR2V2	7.28729	-0.612733	0.394459	-1.55335	0.12034	1
TMEM132D	8.34956	-0.61264	0.372782	-1.64343	0.100295	1
ITGA3	10.3663	-0.612524	0.348062	-1.75981	0.0784395	1
ANXA8	6.95616	-0.612489	0.435466	-1.40651	0.159572	1
DCP1B	3.93218	-0.612467	0.484371	-1.26446	0.206065	1
KLHL18	6.93826	-0.6124	0.413106	-1.48243	0.138227	1
RPEL1	6.34121	-0.612318	0.40391	-1.51597	0.129526	1
RYR3	6.50268	-0.612067	0.399253	-1.53303	0.125269	1
VIRMA	4.58363	-0.612053	0.471341	-1.29853	0.194104	1
PHOSPHO1	6.85984	-0.611614	0.398531	-1.53467	0.124865	1
SLC6A13	6.91277	-0.611485	0.399776	-1.52957	0.126123	1
ZNF420	6.69533	-0.611195	0.418523	-1.46036	0.144191	1
LTB4R2	5.57118	-0.610996	0.423297	-1.44342	0.148902	1
SCML2	5.84565	-0.610869	0.420922	-1.45126	0.146707	1
COL17A1	8.56084	-0.610619	0.386962	-1.57798	0.114569	1
SNX18	6.0773	-0.610262	0.422268	-1.4452	0.148401	1
EBLN2	7.94446	-0.609926	0.390729	-1.56099	0.118525	1
PLGLB1	14.4966	-0.609675	0.305504	-1.99563	0.0459737	0.373722
SLC16A14	7.20718	-0.609612	0.384699	-1.58464	0.113047	1
ZBTB10	6.46485	-0.609596	0.417008	-1.46183	0.143787	1
TNFRSF17	5.09435	-0.609032	0.446281	-1.36468	0.172352	1
MTRNR2L6	5.90497	-0.608914	0.429769	-1.41684	0.15653	1
KPNA2	8.78437	-0.608853	0.371822	-1.63749	0.101529	1
HSPA4L	5.1412	-0.608149	0.442544	-1.37421	0.169376	1
DUSP3	7.04794	-0.608099	0.428916	-1.41776	0.156262	1
GAS8	8.32392	-0.607459	0.373986	-1.62428	0.104315	1
ZNF808	4.63013	-0.607159	0.458989	-1.32282	0.185895	1
TMEM192	5.25504	-0.607093	0.4344	-1.39754	0.162251	1
DHRS12	6.15204	-0.60665	0.4155	-1.46005	0.144277	1
OLIG2	7.17169	-0.606335	0.382839	-1.58378	0.113243	1
RAB29	6.48765	-0.606303	0.399402	-1.51803	0.129008	1
PDE6C	5.82923	-0.605413	0.42045	-1.43992	0.149891	1
BLOC1S2	10.3301	-0.604747	0.366085	-1.65193	0.0985486	1
UROS	8.33985	-0.604335	0.374543	-1.61353	0.10663	1
GPR162	6.4496	-0.604317	0.413231	-1.46242	0.143626	1
TRAPPC11	7.92194	-0.604295	0.376671	-1.60431	0.108646	1
CCDC192	6.2064	-0.603722	0.418363	-1.44306	0.149004	1
PIWIL2	7.37266	-0.603096	0.385645	-1.56386	0.11785	1
RGS16	7.51124	-0.602589	0.386012	-1.56106	0.118509	1
KRT72	6.87887	-0.602558	0.397452	-1.51605	0.129506	1
SSX2IP	7.57551	-0.602513	0.394068	-1.52896	0.126275	1
OR8H3	6.29428	-0.602347	0.414813	-1.45209	0.146476	1
PIH1D2	4.88615	-0.602165	0.444754	-1.35393	0.175759	1
B3GNT5	6.46449	-0.601732	0.405914	-1.48241	0.13823	1
TPD52L1	5.24635	-0.601668	0.442011	-1.36121	0.173448	1
CLEC18C	10.9587	-0.60166	0.364601	-1.65019	0.0989046	1
RYR2	6.01619	-0.601649	0.425651	-1.41348	0.157515	1
OR13C5	10.3542	-0.601616	0.344705	-1.74531	0.0809312	1
CEACAM21	5.8632	-0.60151	0.41392	-1.4532	0.146167	1
UTS2B	3.61038	-0.601501	0.525673	-1.14425	0.25252	1
LBHD2	4.23042	-0.601452	0.476746	-1.26158	0.207101	1
LACRT	4.75096	-0.601194	0.449415	-1.33772	0.180986	1
EOMES	7.55416	-0.601103	0.409108	-1.4693	0.14175	1
BOD1	11.2556	-0.600843	0.377838	-1.59021	0.111787	1
PLEKHA2	11.0179	-0.600706	0.360757	-1.66513	0.0958877	1
SASH1	8.43993	-0.600565	0.369402	-1.62577	0.103998	1
OLFM3	5.72164	-0.600424	0.430445	-1.39489	0.163049	1
SALL3	5.23285	-0.600247	0.444627	-1.35	0.177015	1
NLRP8	7.44988	-0.599567	0.408607	-1.46734	0.142282	1
C19orf73	7.09888	-0.598977	0.402537	-1.48801	0.136749	1
SNX32	7.27093	-0.598313	0.403256	-1.4837	0.137887	1
CPLX1	7.08401	-0.598109	0.398207	-1.502	0.133096	1
SKI	8.29896	-0.597926	0.372188	-1.60652	0.10816	1
UBE2U	6.1651	-0.597898	0.426597	-1.40155	0.161049	1
USP9Y	5.72481	-0.59758	0.452012	-1.32204	0.186153	1
TBCC	7.58822	-0.597092	0.389117	-1.53448	0.124912	1
ANKRD34A	6.06378	-0.59695	0.405491	-1.47217	0.140976	1
SH3BGR	7.18207	-0.596915	0.409628	-1.45721	0.145057	1
TNFRSF9	7.82176	-0.596888	0.376939	-1.58351	0.113305	1
IL5	5.08512	-0.596092	0.450739	-1.32248	0.186009	1
LOXHD1	8.09359	-0.596011	0.38427	-1.55102	0.120897	1
INAFM2	7.51709	-0.596007	0.396252	-1.50411	0.132552	1
CNTFR	8.74014	-0.595363	0.395171	-1.5066	0.131914	1
DEFB4B	10.1749	-0.594851	0.353119	-1.68456	0.0920729	1
PLXDC2	6.92165	-0.594721	0.396635	-1.49942	0.133766	1
GRM7	7.4804	-0.594472	0.393291	-1.51153	0.130653	1
CA14	7.79568	-0.594065	0.377112	-1.5753	0.115187	1
MPP6	5.24205	-0.593979	0.466871	-1.27226	0.203282	1
OR14A16	5.97142	-0.593968	0.413078	-1.43791	0.150461	1
ACACA	4.82643	-0.593966	0.453733	-1.30907	0.190512	1
OR2A7	12.8784	-0.5939	0.344458	-1.72416	0.0846794	0.450432
ZNF135	8.29049	-0.593807	0.382198	-1.55366	0.120265	1
B9D1	7.86781	-0.593778	0.375982	-1.57927	0.114273	1
RBFOX3	6.64307	-0.593743	0.403655	-1.47091	0.141314	1
CENPF	5.19126	-0.593453	0.443412	-1.33838	0.180773	1
GAL	7.49966	-0.593313	0.380769	-1.5582	0.119187	1
SUN5	7.50071	-0.593279	0.381764	-1.55405	0.120173	1
CPXM2	5.13422	-0.592764	0.435285	-1.36178	0.173266	1
TAC3	7.0325	-0.592708	0.40091	-1.47841	0.139299	1
TSKS	7.41722	-0.592426	0.387929	-1.52715	0.126724	1
CD34	6.86301	-0.592401	0.399771	-1.48185	0.13838	1
CHRM5	6.00643	-0.592337	0.421426	-1.40555	0.159857	1
CLEC6A	7.6641	-0.5921	0.386596	-1.53157	0.125628	1
SH3TC2	6.13101	-0.592011	0.420663	-1.40733	0.15933	1
MTA3	9.72394	-0.591966	0.380389	-1.55621	0.119658	1
PNMA6F	4.91528	-0.59143	0.446973	-1.32319	0.185772	1
FETUB	5.08129	-0.591352	0.440379	-1.34282	0.179329	1
NXN	6.61603	-0.591157	0.42724	-1.38366	0.166461	1
SLITRK2	5.42996	-0.591035	0.440498	-1.34174	0.179679	1
GATA1	5.45255	-0.59099	0.438535	-1.34765	0.177772	1
OSBPL6	6.47537	-0.590905	0.413324	-1.42964	0.15282	1
AMMECR1	5.66133	-0.590893	0.423222	-1.39618	0.162661	1
PLXNA4	5.33152	-0.590601	0.445333	-1.3262	0.184773	1
HSD11B1	5.17911	-0.590455	0.437307	-1.35021	0.17695	1
AKT3	7.79742	-0.59001	0.376057	-1.56894	0.116663	1
NFYC	11.7454	-0.589545	0.344419	-1.71171	0.0869505	1
VWA2	6.44485	-0.589327	0.409576	-1.43887	0.150187	1
C9orf131	7.68809	-0.589249	0.381265	-1.54551	0.122223	1
GUCA1ANB	6.50031	-0.589225	0.418069	-1.4094	0.158718	1
SENP1	7.60207	-0.58891	0.374653	-1.57188	0.115979	1
TRPC6	4.93982	-0.588417	0.454988	-1.29326	0.195922	1
ZSCAN21	3.37793	-0.588378	0.513273	-1.14633	0.25166	1
CNTLN	6.50386	-0.588332	0.408422	-1.4405	0.149726	1
OR1E3	6.1876	-0.587974	0.427472	-1.37547	0.168987	1
TEX36	7.12482	-0.587848	0.397151	-1.48017	0.138829	1
PTPRE	7.63205	-0.587804	0.380405	-1.54521	0.122297	1
ODF3L2	3.70414	-0.587708	0.515689	-1.13966	0.25443	1
LACTBL1	7.14511	-0.587558	0.409954	-1.43323	0.151792	1
GABRA4	6.56789	-0.587277	0.408332	-1.43823	0.150368	1
SDC2	5.39304	-0.587193	0.454544	-1.29183	0.196417	1
DLGAP2	7.49265	-0.587179	0.389076	-1.50916	0.131257	1
C5orf52	8.40201	-0.587126	0.369063	-1.59086	0.111641	1
MAGEB2	4.53602	-0.586888	0.485822	-1.20803	0.227036	1
C14orf39	7.11398	-0.586841	0.401391	-1.46202	0.143736	1
LIMA1	8.69879	-0.586841	0.37333	-1.57191	0.115972	1
CBLL1	6.49319	-0.586628	0.40323	-1.45482	0.145718	1
ZNF35	10.2581	-0.586569	0.350868	-1.67176	0.0945709	1
ZNF569	6.03859	-0.586524	0.437861	-1.33952	0.180401	1
TRIP13	6.86653	-0.586332	0.400718	-1.4632	0.143412	1
TTPAL	5.92397	-0.586269	0.411303	-1.4254	0.154043	1
BEND4	5.79797	-0.586013	0.456618	-1.28338	0.19936	1
NRN1L	7.82375	-0.585501	0.375298	-1.5601	0.118737	1
ZNF30	6.68498	-0.585086	0.416769	-1.40386	0.16036	1
OR5AN1	7.71308	-0.584855	0.392667	-1.48944	0.136371	1
SPDYE16	112.1	-0.584796	0.224226	-2.60807	0.00910556	0.174827
IL6	3.70803	-0.584744	0.503648	-1.16102	0.245635	1
C1QTNF9B	12.7869	-0.584613	0.338789	-1.7256	0.0844202	0.450432
MCHR1	6.7139	-0.583631	0.403087	-1.4479	0.147644	1
SLC5A8	4.15947	-0.583478	0.493281	-1.18285	0.236868	1
STUM	6.71395	-0.583243	0.409492	-1.42431	0.154357	1
ZNF831	6.51358	-0.583147	0.399894	-1.45825	0.14477	1
BYSL	7.22145	-0.583128	0.381958	-1.52668	0.12684	1
NUP62	11.6873	-0.583114	0.353548	-1.64932	0.0990822	1
CNRIP1	6.91967	-0.582663	0.411159	-1.41712	0.156447	1
ART5	7.17275	-0.581562	0.408448	-1.42383	0.154494	1
HMGB4	7.15421	-0.58136	0.383772	-1.51485	0.129809	1
NR6A1	5.72631	-0.581184	0.431814	-1.34591	0.178331	1
CD2	8.10228	-0.580898	0.377042	-1.54067	0.123396	1
CCDC80	6.87031	-0.580399	0.405403	-1.43166	0.152241	1
OR51B6	5.12392	-0.580193	0.445899	-1.30118	0.193198	1
FXN	13.2777	-0.580161	0.312794	-1.85477	0.063629	0.422453
TAS2R45	7.97053	-0.579934	0.377153	-1.53766	0.124131	1
DHFR2	7.18466	-0.579779	0.383893	-1.51026	0.130976	1
PSMA4	6.99565	-0.579184	0.395039	-1.46614	0.142609	1
OR11H7	7.97829	-0.578984	0.385663	-1.50127	0.133286	1
OR5C1	7.21314	-0.578912	0.408654	-1.41663	0.156591	1
ZAR1	8.54365	-0.57861	0.372033	-1.55526	0.119883	1
SLC30A8	5.58703	-0.578133	0.427405	-1.35266	0.176165	1
SLC18A2	7.01998	-0.577974	0.386719	-1.49456	0.13503	1
CCDC121	7.05635	-0.577079	0.399698	-1.44379	0.148799	1
MTHFD1	10.5179	-0.577023	0.338229	-1.70601	0.0880057	1
SEH1L	8.84515	-0.576988	0.364947	-1.58102	0.113873	1
GADD45B	9.273	-0.576754	0.37943	-1.52005	0.128497	1
ERICH6B	2.91257	-0.576728	0.55869	-1.03229	0.301939	1
FPR3	7.39089	-0.576503	0.395123	-1.45905	0.144552	1
MTERF2	4.59163	-0.576104	0.47678	-1.20832	0.226923	1
OR10H1	6.16048	-0.575741	0.409144	-1.40718	0.159373	1
ZNF74	9.07168	-0.575726	0.353762	-1.62744	0.103644	1
IFNK	7.12218	-0.574289	0.398625	-1.44067	0.149677	1
BHLHE23	4.16446	-0.574239	0.476971	-1.20393	0.228617	1
MMP21	6.23139	-0.574222	0.425176	-1.35055	0.176839	1
SMIM28	5.68961	-0.573728	0.429949	-1.33441	0.18207	1
ASCL1	6.5842	-0.573722	0.402645	-1.42488	0.154191	1
TNFAIP6	7.98684	-0.573254	0.415902	-1.37834	0.168099	1
GYPA	5.797	-0.573016	0.448296	-1.27821	0.201176	1
PLCXD3	5.97925	-0.572249	0.409569	-1.3972	0.162354	1
AHCTF1	11.9047	-0.571885	0.336674	-1.69863	0.089389	1
MTRES1	6.49532	-0.571751	0.397734	-1.43752	0.15057	1
PVALB	7.06666	-0.571715	0.402501	-1.42041	0.15549	1
TONSL	8.05244	-0.571538	0.391672	-1.45923	0.144503	1
CCNA2	11.2845	-0.571054	0.33376	-1.71097	0.0870859	1
PRSS22	7.23921	-0.571019	0.401379	-1.42264	0.154839	1
AADAC	6.90347	-0.570951	0.408107	-1.39902	0.161806	1
CRYGD	6.99173	-0.570751	0.397133	-1.43718	0.150667	1
OR1J4	6.43156	-0.570538	0.405426	-1.40725	0.159352	1
PTPMT1	8.76009	-0.57047	0.366128	-1.55812	0.119206	1
PARG	8.73725	-0.570452	0.357032	-1.59776	0.110096	1
KISS1R	4.35191	-0.569881	0.467443	-1.21915	0.222789	1
DHX37	7.24258	-0.569649	0.387351	-1.47063	0.141392	1
ZNF765	12.1132	-0.569162	0.334267	-1.70272	0.0886213	1
AHDC1	7.00538	-0.568896	0.392814	-1.44826	0.147545	1
POLR1A	9.78538	-0.568781	0.362903	-1.56731	0.117043	1
CTNS	6.92616	-0.56847	0.388161	-1.46452	0.143051	1
DYRK3	5.40343	-0.568354	0.429993	-1.32177	0.186243	1
CACNB4	7.32822	-0.568106	0.40871	-1.39	0.164529	1
WDR17	4.44568	-0.568027	0.469445	-1.21	0.22628	1
ANKS3	8.70267	-0.567686	0.358318	-1.58431	0.113124	1
CEP44	8.98265	-0.5675	0.372468	-1.52362	0.127604	1
PDGFC	5.89021	-0.567495	0.453827	-1.25046	0.21113	1
ABCC11	6.28518	-0.567147	0.419647	-1.35149	0.176539	1
MUC15	4.24232	-0.567135	0.465397	-1.21861	0.222994	1
WDR82	6.61736	-0.566877	0.409549	-1.38415	0.166313	1
LMTK2	7.11458	-0.56644	0.397271	-1.42583	0.153918	1
IL17B	5.55011	-0.566423	0.425964	-1.32974	0.183602	1
NLRP5	6.80689	-0.566308	0.401791	-1.40946	0.158699	1
OAZ3	7.72564	-0.566265	0.392159	-1.44397	0.148748	1
MC1R	5.82345	-0.566174	0.415153	-1.36377	0.17264	1
SLAMF9	7.75398	-0.565863	0.394674	-1.43375	0.151644	1
NUDT1	6.82379	-0.565707	0.40719	-1.3893	0.164743	1
IL36G	4.30868	-0.565656	0.491567	-1.15072	0.249847	1
OR5AU1	5.7385	-0.565595	0.423516	-1.33547	0.181721	1
RANBP10	6.61806	-0.565461	0.39948	-1.41549	0.156924	1
SCAMP1	8.02823	-0.565307	0.370692	-1.52501	0.127258	1
ZNF626	6.2355	-0.564843	0.417951	-1.35146	0.176549	1
ADAM19	4.01439	-0.564497	0.488853	-1.15474	0.248197	1
TSR2	7.76186	-0.564358	0.389454	-1.4491	0.14731	1
ERI2	7.35177	-0.563739	0.381773	-1.47664	0.139773	1
PHF20	6.3458	-0.563539	0.433626	-1.2996	0.193739	1
CYREN	7.86713	-0.563522	0.400339	-1.40761	0.159246	1
SRR	7.39941	-0.56344	0.382093	-1.47462	0.140316	1
SIL1	11.1079	-0.563413	0.335132	-1.68117	0.0927305	1
HMX1	7.37812	-0.562934	0.388839	-1.44773	0.147693	1
TARM1	8.74626	-0.562905	0.367753	-1.53066	0.125854	1
FRAT1	7.89156	-0.562864	0.369625	-1.5228	0.12781	1
CTNNA3	5.92579	-0.562844	0.423044	-1.33046	0.183366	1
MAB21L4	8.07876	-0.562818	0.380971	-1.47733	0.139588	1
VSX2	3.41928	-0.562817	0.521799	-1.07861	0.280761	1
ZSCAN29	10.4785	-0.562288	0.351161	-1.60123	0.109327	1
NEURL2	7.77407	-0.56222	0.388229	-1.44816	0.147571	1
BAZ2A	7.94682	-0.562161	0.379685	-1.4806	0.138714	1
PARVB	5.51923	-0.562131	0.427995	-1.3134	0.189047	1
RASAL1	6.52452	-0.562061	0.40435	-1.39004	0.164518	1
NTNG2	6.53261	-0.562056	0.407499	-1.37928	0.167808	1
C6orf226	8.13813	-0.561983	0.36843	-1.52535	0.127173	1
IL21R	7.2602	-0.561954	0.405439	-1.38604	0.165735	1
PRKCZ	10.0523	-0.561818	0.344238	-1.63206	0.102667	1
C3orf62	9.31268	-0.561784	0.362714	-1.54884	0.121421	1
C1orf100	5.62323	-0.561716	0.421319	-1.33323	0.182456	1
NKAIN1	6.64883	-0.561605	0.401159	-1.39996	0.161526	1
POLR3H	9.28856	-0.561324	0.347949	-1.61324	0.106693	1
OR2T5	10.3602	-0.561119	0.345585	-1.62368	0.104444	1
MGAT2	7.54072	-0.560905	0.3809	-1.47258	0.140865	1
MYCBP	9.28427	-0.56086	0.358322	-1.56524	0.117526	1
GAL3ST3	4.94398	-0.560836	0.439617	-1.27574	0.202048	1
VSTM5	7.44129	-0.560821	0.410248	-1.36703	0.171616	1
SERPINB4	6.1483	-0.560736	0.412358	-1.35983	0.173884	1
ZBED4	6.50766	-0.560338	0.402153	-1.39334	0.163516	1
CSMD1	5.48539	-0.560282	0.432603	-1.29514	0.195272	1
APPL1	13.6531	-0.56004	0.314889	-1.77853	0.0753163	0.433538
SLC22A3	3.37981	-0.560036	0.51942	-1.0782	0.280947	1
SPZ1	6.90691	-0.559703	0.394725	-1.41796	0.156204	1
CRABP1	5.97681	-0.559526	0.429461	-1.30286	0.192623	1
ZRANB1	6.69478	-0.558889	0.393359	-1.42081	0.155372	1
SERHL2	12.1359	-0.558887	0.340975	-1.63908	0.101196	1
WFDC10B	8.15991	-0.558154	0.377664	-1.47791	0.139432	1
CPSF4L	7.7451	-0.557969	0.380711	-1.4656	0.142758	1
ZADH2	6.95281	-0.557858	0.386131	-1.44474	0.148531	1
ZSCAN22	5.77414	-0.557836	0.41999	-1.32821	0.184108	1
HCRTR2	4.49572	-0.557605	0.473917	-1.17659	0.23936	1
RGS4	7.40813	-0.557381	0.419458	-1.32881	0.183911	1
NEUROD4	5.73951	-0.55708	0.440925	-1.26344	0.206433	1
CA11	7.89148	-0.556877	0.412888	-1.34874	0.177422	1
ACSM2B	9.49478	-0.556863	0.356725	-1.56104	0.118514	1
GAN	5.34207	-0.556368	0.449189	-1.23861	0.215492	1
RRH	6.88131	-0.5561	0.416417	-1.33544	0.181733	1
OR51B4	6.67706	-0.556003	0.41928	-1.32609	0.18481	1
FAM243A	5.03405	-0.555837	0.450191	-1.23467	0.216953	1
ZNF862	6.47332	-0.555813	0.412692	-1.3468	0.178046	1
GLI3	5.23811	-0.55539	0.431561	-1.28693	0.198118	1
DENND5B	6.49614	-0.555224	0.406414	-1.36616	0.17189	1
CH25H	4.0292	-0.555035	0.486931	-1.13986	0.254344	1
NKPD1	8.71065	-0.554811	0.3641	-1.52379	0.127562	1
KLRD1	6.62612	-0.554559	0.40116	-1.38239	0.166853	1
MFSD14A	7.01684	-0.554487	0.400836	-1.38333	0.166565	1
ENPP6	7.45	-0.554411	0.386699	-1.4337	0.151657	1
NLRC4	7.49404	-0.553841	0.388688	-1.4249	0.154186	1
ZNF230	4.89683	-0.553796	0.452576	-1.22365	0.221083	1
TREML2	4.74306	-0.553784	0.455057	-1.21696	0.223621	1
ZNF260	6.64884	-0.553425	0.396314	-1.39643	0.162584	1
LTB4R	4.94003	-0.553225	0.454112	-1.21826	0.223126	1
EDDM13	5.5363	-0.553195	0.438126	-1.26264	0.206719	1
BBOF1	5.58421	-0.553022	0.425355	-1.30014	0.193552	1
FCGR2B	5.18564	-0.552763	0.452198	-1.22239	0.221559	1
NPHS1	5.744	-0.5527	0.421129	-1.31242	0.189377	1
ID3	9.46344	-0.552574	0.373512	-1.4794	0.139033	1
OR10H4	6.57345	-0.552305	0.431922	-1.27872	0.200997	1
PIRT	5.6324	-0.552191	0.42344	-1.30406	0.192213	1
ANKRD66	6.61123	-0.552014	0.412362	-1.33867	0.18068	1
RFC2	10.2071	-0.551901	0.346732	-1.59172	0.111447	1
POC1A	7.0721	-0.551839	0.391226	-1.41054	0.158381	1
VPS9D1	7.71182	-0.551381	0.389998	-1.4138	0.157419	1
ADORA1	5.09692	-0.55135	0.44089	-1.25054	0.211103	1
TVP23A	7.38338	-0.55129	0.403637	-1.3658	0.172	1
TBC1D28	8.09092	-0.551276	0.385989	-1.42822	0.153229	1
ZNF408	5.91657	-0.551206	0.419751	-1.31317	0.189124	1
GZMM	7.06029	-0.551109	0.385864	-1.42825	0.15322	1
PHLDA3	4.85845	-0.55097	0.450591	-1.22277	0.221416	1
AFF2	7.26434	-0.550938	0.394183	-1.39767	0.162212	1
MYH1	5.97194	-0.550919	0.416771	-1.32187	0.18621	1
RERG	6.53629	-0.55069	0.401802	-1.37055	0.170515	1
FRMPD3	5.70103	-0.550365	0.438821	-1.25419	0.209773	1
FAM167B	6.97473	-0.550217	0.392364	-1.40231	0.160822	1
CD6	7.10874	-0.550113	0.391144	-1.40642	0.159599	1
SLC7A5	7.92208	-0.549871	0.391756	-1.40361	0.160436	1
KDM8	7.63427	-0.54963	0.379847	-1.44698	0.147904	1
SSX5	7.51397	-0.549612	0.391061	-1.40544	0.159892	1
APOBEC3H	4.81924	-0.548948	0.459226	-1.19538	0.23194	1
RFPL1	8.05069	-0.548908	0.386561	-1.41998	0.155614	1
OSM	8.57847	-0.548902	0.384624	-1.42712	0.153547	1
KRTAP5-5	6.32728	-0.548807	0.431102	-1.27303	0.203007	1
NPTX1	4.85425	-0.548797	0.447667	-1.2259	0.220235	1
CMIP	10.0472	-0.548541	0.355303	-1.54387	0.122621	1
FCN1	9.08283	-0.548126	0.365511	-1.49962	0.133714	1
PARD6G	7.70614	-0.548116	0.408842	-1.34065	0.180033	1
NHEJ1	8.82434	-0.548077	0.36147	-1.51625	0.129457	1
GDPGP1	4.38757	-0.548057	0.470851	-1.16397	0.244436	1
OR2AG2	5.65101	-0.54801	0.427347	-1.28235	0.199719	1
AKR7A2	5.1507	-0.547693	0.457211	-1.1979	0.230956	1
MYEF2	8.0112	-0.547606	0.39539	-1.38498	0.16606	1
INIP	12.4495	-0.547274	0.335576	-1.63085	0.102922	1
AZGP1	8.74387	-0.547225	0.380225	-1.43921	0.15009	1
MTRNR2L7	3.14095	-0.547184	0.550356	-0.994237	0.320107	1
KIAA0930	8.69797	-0.546972	0.367099	-1.48999	0.136228	1
RAB12	7.0712	-0.546481	0.395668	-1.38116	0.16723	1
CKM	7.71939	-0.546034	0.372736	-1.46493	0.142939	1
TMEM216	5.42224	-0.546002	0.427645	-1.27676	0.201686	1
SLC6A5	7.29898	-0.545915	0.416311	-1.31132	0.189751	1
PPARG	7.95583	-0.54584	0.379904	-1.43679	0.150779	1
SKA1	7.00238	-0.545731	0.386875	-1.41061	0.158359	1
NFIL3	5.37767	-0.545525	0.442941	-1.2316	0.2181	1
ZNF624	7.77387	-0.545464	0.424194	-1.28588	0.198484	1
EMP1	7.0552	-0.545141	0.398274	-1.36876	0.171074	1
USP44	7.27658	-0.545081	0.394264	-1.38253	0.16681	1
GJA10	4.47563	-0.545011	0.461818	-1.18014	0.237944	1
NFKBIL1	6.52046	-0.544546	0.398792	-1.36549	0.172099	1
LRFN2	7.2569	-0.544544	0.39365	-1.38332	0.166567	1
PSG4	5.70264	-0.544527	0.434006	-1.25465	0.209604	1
OPN4	7.47363	-0.544194	0.395669	-1.37538	0.169015	1
GOLGA8S	8.31737	-0.544029	0.371091	-1.46603	0.142641	1
AOX1	5.63894	-0.543885	0.429995	-1.26486	0.205921	1
ADAM29	7.14414	-0.543849	0.396112	-1.37297	0.169762	1
RPA2	12.4173	-0.543679	0.3446	-1.57771	0.114632	1
SIPA1L2	7.58361	-0.54356	0.387596	-1.40239	0.160799	1
BTBD10	11.5025	-0.543545	0.343427	-1.58271	0.113488	1
TYW1	12.4293	-0.542973	0.314073	-1.72881	0.0838425	1
EFEMP1	6.36255	-0.542948	0.407734	-1.33162	0.182984	1
FANCF	7.3365	-0.542732	0.376573	-1.44124	0.149517	1
ITPR1	6.44994	-0.542622	0.412841	-1.31436	0.188725	1
DCST1	6.23693	-0.542314	0.407824	-1.32977	0.183593	1
LYPD6	8.79168	-0.542197	0.354391	-1.52994	0.126032	1
OTOL1	6.54023	-0.542161	0.414	-1.30957	0.190342	1
ELMOD1	3.65101	-0.542062	0.517143	-1.04819	0.294553	1
DCLK1	8.12	-0.541829	0.370407	-1.46279	0.143524	1
PRAME	9.04254	-0.541796	0.357089	-1.51726	0.129202	1
VSX1	7.44819	-0.541406	0.421427	-1.2847	0.198898	1
PTGR2	10.4435	-0.541349	0.356559	-1.51826	0.128949	1
LRP2BP	4.87563	-0.541136	0.44971	-1.2033	0.228861	1
OR56B4	5.50258	-0.540838	0.427633	-1.26472	0.20597	1
ARGFX	4.2813	-0.540527	0.465593	-1.16094	0.245665	1
FNBP1	11.0497	-0.540391	0.336058	-1.60803	0.107829	1
CCDC173	5.89171	-0.540219	0.425437	-1.2698	0.204157	1
KRT36	10.1711	-0.5401	0.36141	-1.49442	0.135065	1
VWCE	7.89182	-0.540077	0.386924	-1.39582	0.162768	1
PCED1B	7.09734	-0.539937	0.395957	-1.36363	0.172686	1
PTPDC1	8.80868	-0.53992	0.398194	-1.35592	0.175123	1
TAF3	5.00782	-0.539801	0.446771	-1.20823	0.226959	1
PLEK	7.11398	-0.539582	0.390242	-1.38269	0.166761	1
NMT2	5.78946	-0.539547	0.422912	-1.27579	0.20203	1
MEIOB	6.22308	-0.53925	0.411638	-1.31001	0.190192	1
TEX13B	7.23381	-0.539242	0.452597	-1.19144	0.233481	1
ZNF263	9.59816	-0.539133	0.345427	-1.56077	0.118578	1
FBXO24	10.9933	-0.538707	0.339646	-1.58609	0.11272	1
L3MBTL1	8.36903	-0.538614	0.376081	-1.43218	0.152094	1
MELK	5.38252	-0.538334	0.438657	-1.22723	0.219735	1
ZNF19	7.88539	-0.538291	0.367778	-1.46363	0.143295	1
SRPK2	5.9641	-0.538267	0.424233	-1.2688	0.204513	1
RBP3	4.68267	-0.538261	0.452793	-1.18876	0.234535	1
CTLA4	7.27094	-0.538098	0.400095	-1.34493	0.178649	1
BBX	7.43051	-0.537726	0.385022	-1.39661	0.162531	1
LRP11	7.46616	-0.537368	0.376498	-1.42728	0.1535	1
POLR2J2	22.0024	-0.537234	0.306686	-1.75174	0.0798189	0.442074
ZFP57	4.83624	-0.537099	0.452831	-1.18609	0.235586	1
BEND6	7.99153	-0.537089	0.377018	-1.42457	0.154282	1
GOLGA8N	20.7974	-0.536995	0.282192	-1.90294	0.0570486	0.409942
MTERF3	6.74437	-0.536852	0.403674	-1.32991	0.183546	1
TMEM269	6.45397	-0.53674	0.40389	-1.32893	0.183873	1
PARP15	5.65724	-0.536533	0.432991	-1.23913	0.215296	1
IGFBPL1	6.22221	-0.5364	0.415859	-1.28986	0.197099	1
SULT6B1	7.5239	-0.535665	0.389001	-1.37703	0.168504	1
GARNL3	6.99032	-0.535482	0.400843	-1.33589	0.181585	1
PTPN20	5.39763	-0.535164	0.433802	-1.23366	0.217329	1
PPP2R5B	6.38397	-0.535023	0.410625	-1.30295	0.192593	1
MFSD2B	6.5261	-0.53482	0.413526	-1.29332	0.195902	1
SYDE1	7.00318	-0.534275	0.406656	-1.31382	0.188905	1
ELOVL3	8.23148	-0.534085	0.38707	-1.37981	0.167644	1
NLRP4	5.45146	-0.533468	0.429	-1.24352	0.213677	1
UBXN10	6.59075	-0.533217	0.402266	-1.32553	0.184994	1
KRT31	6.08553	-0.533049	0.415425	-1.28314	0.199443	1
SERPIND1	7.81737	-0.5327	0.384338	-1.38602	0.165741	1
OR2A2	8.49477	-0.532389	0.367039	-1.4505	0.14692	1
NPL	7.48406	-0.532287	0.394527	-1.34918	0.177281	1
ATP8B3	5.04423	-0.532213	0.444319	-1.19782	0.230988	1
RSAD2	7.81997	-0.532045	0.38047	-1.39839	0.161996	1
CXorf51A	6.79045	-0.53199	0.416096	-1.27853	0.201064	1
CD248	8.58597	-0.531961	0.398411	-1.33521	0.181809	1
SYNDIG1L	7.55409	-0.531955	0.395646	-1.34452	0.17878	1
ZDHHC19	6.46868	-0.531635	0.407618	-1.30425	0.192149	1
GMNC	5.78107	-0.531635	0.429078	-1.23902	0.215339	1
DEFB116	6.58992	-0.531619	0.404778	-1.31336	0.189062	1
SEC61A2	8.46876	-0.531617	0.365572	-1.45421	0.145889	1
KLHL29	8.28308	-0.531415	0.386323	-1.37557	0.168954	1
SPRR2G	7.10162	-0.531381	0.403348	-1.31742	0.187696	1
RAB31	6.63676	-0.531366	0.396912	-1.33875	0.180652	1
KCNJ5	8.08233	-0.531221	0.378057	-1.40513	0.159981	1
DPH6	6.76283	-0.530649	0.399498	-1.32829	0.184083	1
GPR171	3.59306	-0.530589	0.501533	-1.05793	0.290086	1
WDR4	6.52856	-0.530559	0.39578	-1.34054	0.18007	1
MC2R	6.80967	-0.530558	0.393975	-1.34668	0.178084	1
HSPA1L	5.61253	-0.530548	0.43181	-1.22866	0.219199	1
RBMXL2	3.02806	-0.530344	0.546418	-0.970584	0.331755	1
TSSK2	8.7712	-0.530337	0.360888	-1.46953	0.141688	1
TMEM225	5.69289	-0.530288	0.432203	-1.22694	0.219844	1
CILP	6.8718	-0.53028	0.394514	-1.34413	0.178906	1
SPOCK1	5.90672	-0.530182	0.420024	-1.26227	0.206853	1
TATDN2	6.87016	-0.530166	0.406097	-1.30552	0.191716	1
IYD	8.27895	-0.53013	0.413662	-1.28155	0.199999	1
POLR3K	8.12694	-0.529673	0.379221	-1.39674	0.162492	1
CSNK1G1	10.3034	-0.529568	0.343564	-1.54139	0.123221	1
TMEM61	4.12332	-0.529356	0.479614	-1.10371	0.269718	1
FOXRED2	5.50769	-0.529261	0.432225	-1.2245	0.220762	1
GUCY1A2	7.67486	-0.529071	0.382839	-1.38197	0.166982	1
KRTAP2-4	8.79445	-0.528357	0.356918	-1.48033	0.138785	1
LTC4S	6.24114	-0.528319	0.416994	-1.26697	0.205166	1
HCN2	7.51039	-0.527978	0.39002	-1.35372	0.175825	1
CEP126	9.0983	-0.527583	0.360012	-1.46546	0.142795	1
PODN	6.90622	-0.527375	0.396086	-1.33146	0.183036	1
WDR12	12.1455	-0.527225	0.348781	-1.51162	0.13063	1
CD163	6.9245	-0.527124	0.405366	-1.30037	0.193475	1
PTHLH	6.40101	-0.527115	0.418306	-1.26012	0.207626	1
MAFA	7.77367	-0.527076	0.392656	-1.34233	0.179488	1
ZBED9	7.33031	-0.527044	0.410151	-1.285	0.198793	1
ANKUB1	7.32506	-0.526456	0.400307	-1.31513	0.188467	1
ACOD1	8.78206	-0.526268	0.365635	-1.43933	0.150058	1
CSPG5	6.07754	-0.525941	0.418079	-1.25799	0.208394	1
MRPL10	7.14824	-0.525848	0.406939	-1.2922	0.196287	1
CDC23	9.47817	-0.525746	0.370721	-1.41817	0.15614	1
OR8H2	6.59748	-0.525708	0.401679	-1.30877	0.190611	1
SMIM11A	7.55222	-0.52505	0.385357	-1.3625	0.173039	1
LIN9	6.3321	-0.524971	0.46086	-1.13911	0.254656	1
GPS2	12.084	-0.524931	0.327065	-1.60497	0.1085	1
CORO6	4.86237	-0.524896	0.452165	-1.16085	0.245703	1
ALG14	9.07925	-0.524744	0.360145	-1.45703	0.145107	1
CCR5	7.03961	-0.524581	0.417734	-1.25578	0.209197	1
MMP26	8.66456	-0.524491	0.368864	-1.42191	0.155053	1
KCNC1	5.26946	-0.524446	0.435654	-1.20381	0.228662	1
NECAP1	6.02957	-0.524291	0.407783	-1.28571	0.198544	1
RSKR	4.79935	-0.524198	0.463448	-1.13108	0.25802	1
EIF5A2	11.0747	-0.5239	0.330435	-1.58548	0.112856	1
RMND1	5.84032	-0.523768	0.425351	-1.23138	0.218181	1
ATP2B2	8.14384	-0.523765	0.373334	-1.40294	0.160634	1
MOBP	6.69926	-0.523468	0.434085	-1.20591	0.227852	1
SIGLEC10	6.70857	-0.523083	0.405029	-1.29147	0.19654	1
PPFIBP1	6.771	-0.522982	0.392363	-1.3329	0.182563	1
AASS	6.77831	-0.522869	0.409705	-1.27621	0.201882	1
OR52N4	6.31405	-0.522837	0.412808	-1.26654	0.205321	1
GGT7	5.76101	-0.522147	0.417886	-1.2495	0.211484	1
KLK7	5.93364	-0.522106	0.42074	-1.24092	0.214635	1
EXOC2	5.00295	-0.521988	0.456331	-1.14388	0.252674	1
GLMN	5.3706	-0.521854	0.446321	-1.16923	0.242309	1
KRTAP10-12	7.89583	-0.521289	0.371676	-1.40254	0.160755	1
CRYZ	5.93415	-0.521282	0.414295	-1.25824	0.208305	1
ZAN	5.10828	-0.521165	0.438911	-1.1874	0.235068	1
COX7A1	5.06917	-0.521084	0.480736	-1.08393	0.278396	1
ZSCAN2	7.58759	-0.521063	0.390031	-1.33595	0.181565	1
CTF1	5.75519	-0.521055	0.432212	-1.20555	0.227989	1
PDLIM4	7.44547	-0.521045	0.381284	-1.36655	0.171765	1
MRPL20	8.92557	-0.520645	0.357885	-1.45479	0.145729	1
ZNF33A	11.0378	-0.520544	0.340931	-1.52683	0.126803	1
ALDH1L1	6.47961	-0.52053	0.409264	-1.27187	0.20342	1
RRAGD	5.49453	-0.520446	0.443227	-1.17422	0.240307	1
RTL1	7.23389	-0.520403	0.38661	-1.34607	0.17828	1
SPIB	8.52522	-0.520362	0.377714	-1.37766	0.168308	1
ZNF577	9.41347	-0.520287	0.358844	-1.4499	0.147087	1
MCOLN2	8.50379	-0.519984	0.372292	-1.39671	0.1625	1
LRRC9	6.59778	-0.519783	0.417523	-1.24492	0.213161	1
SRSF12	6.25363	-0.519561	0.415849	-1.2494	0.21152	1
C1orf216	7.40912	-0.51925	0.417425	-1.24394	0.213523	1
RP2	7.78444	-0.519167	0.380901	-1.363	0.172883	1
KCNA7	6.75843	-0.519077	0.405586	-1.27982	0.200609	1
FGF17	8.20831	-0.519003	0.371704	-1.39628	0.16263	1
FAM209A	5.18202	-0.518982	0.444348	-1.16796	0.242822	1
CDH16	4.93349	-0.518931	0.445907	-1.16376	0.244519	1
NIPAL1	9.37798	-0.518762	0.356561	-1.4549	0.145696	1
ZXDA	4.99597	-0.518025	0.445234	-1.16349	0.244631	1
RAB3D	9.97399	-0.517736	0.344495	-1.50288	0.132869	1
FRMD5	6.75227	-0.517546	0.402484	-1.28588	0.198485	1
TMEM239	7.88133	-0.51747	0.385881	-1.34101	0.179918	1
ZNF843	5.72389	-0.517153	0.454658	-1.13745	0.255349	1
ZNF718	7.37272	-0.517063	0.398582	-1.29726	0.194543	1
CHRNA3	7.76649	-0.517003	0.398409	-1.29767	0.1944	1
OR5M3	9.79465	-0.516821	0.347838	-1.48581	0.13733	1
TIMD4	6.74537	-0.516711	0.402682	-1.28317	0.199431	1
ADAM18	6.68636	-0.516502	0.409647	-1.26085	0.207364	1
MTNR1B	6.45276	-0.516035	0.42316	-1.21948	0.222662	1
MGAT4D	5.85116	-0.515738	0.425889	-1.21097	0.225908	1
RAD52	8.10956	-0.515585	0.369889	-1.39389	0.16335	1
IFITM5	4.6299	-0.515528	0.46225	-1.11526	0.26474	1
ZFAND4	6.97304	-0.51526	0.397528	-1.29616	0.19492	1
SCGB2B2	5.50941	-0.515107	0.430667	-1.19607	0.23167	1
KATNA1	8.84488	-0.515069	0.371904	-1.38495	0.166068	1
DMP1	2.91404	-0.514878	0.542419	-0.949226	0.342505	1
ZNF682	6.00181	-0.514705	0.418802	-1.229	0.219074	1
MX2	5.0305	-0.514473	0.462437	-1.11252	0.265913	1
PRL	6.43538	-0.51422	0.404047	-1.27267	0.203134	1
SLC5A2	6.03953	-0.513579	0.434287	-1.18258	0.236976	1
TMEM271	5.59706	-0.513569	0.432119	-1.18849	0.23464	1
EMSY	11.7071	-0.513469	0.325291	-1.57849	0.114452	1
NT5C1B	8.86888	-0.513386	0.361695	-1.41939	0.155785	1
ZNF629	6.22394	-0.513358	0.407903	-1.25853	0.2082	1
AHCYL2	9.40502	-0.513348	0.36664	-1.40014	0.16147	1
OR2L5	12.3561	-0.513235	0.321659	-1.59559	0.110581	1
MEGF9	6.32636	-0.513186	0.402072	-1.27635	0.20183	1
CCDC183	12.4214	-0.512728	0.327623	-1.56499	0.117585	1
WFIKKN2	9.00055	-0.512548	0.360715	-1.42092	0.155339	1
SMIM27	6.31192	-0.512386	0.407828	-1.25638	0.208979	1
RARG	8.62133	-0.512308	0.382144	-1.34061	0.180046	1
HYAL4	6.30288	-0.512061	0.401429	-1.27559	0.202099	1
PDRG1	9.4588	-0.511873	0.351361	-1.45683	0.145163	1
TMEM185A	6.02456	-0.511792	0.420139	-1.21815	0.223167	1
C5orf63	10.0242	-0.511598	0.341272	-1.49909	0.13385	1
ATP6V1G2	7.3704	-0.511518	0.407481	-1.25532	0.209363	1
DNAH2	9.77311	-0.511454	0.390015	-1.31137	0.189733	1
CRISP1	8.4137	-0.51119	0.369918	-1.3819	0.167003	1
FBXO36	3.9747	-0.511025	0.491677	-1.03935	0.298642	1
GRXCR2	7.60735	-0.511002	0.379967	-1.34486	0.178671	1
LCN15	5.19042	-0.510978	0.453604	-1.12648	0.259961	1
APOBEC2	6.67061	-0.510967	0.411285	-1.24237	0.214101	1
SYT15	7.76143	-0.51085	0.375392	-1.36085	0.173562	1
SPATA31D4	8.95091	-0.510419	0.37782	-1.35096	0.176709	1
ARG2	8.36639	-0.510146	0.368003	-1.38626	0.165669	1
VWA8	6.92742	-0.510044	0.398368	-1.28033	0.200428	1
HNRNPCL2	7.98137	-0.509744	0.376733	-1.35306	0.176035	1
CNTD1	6.35023	-0.509415	0.408278	-1.24771	0.212136	1
CD207	4.95632	-0.509408	0.455694	-1.11787	0.263621	1
CCL21	7.47685	-0.508911	0.382027	-1.33213	0.182816	1
FRG2	16.601	-0.508545	0.288948	-1.75999	0.0784093	0.439685
DSCC1	7.48603	-0.507986	0.378942	-1.34054	0.180071	1
MOSPD3	6.70635	-0.507674	0.43069	-1.17875	0.238499	1
BMP4	9.55653	-0.507368	0.352912	-1.43766	0.15053	1
LDLRAD4	8.53245	-0.507189	0.36479	-1.39036	0.164419	1
C9	6.4616	-0.50694	0.420538	-1.20545	0.228028	1
KRBA2	5.77884	-0.506909	0.414731	-1.22226	0.22161	1
ARPP21	5.74824	-0.506778	0.438571	-1.15552	0.247877	1
USP29	6.33875	-0.506738	0.411491	-1.23147	0.218148	1
TEX29	5.71311	-0.50639	0.422174	-1.19948	0.230341	1
CSRP3	8.37335	-0.50619	0.369278	-1.37075	0.170451	1
LRRC3C	6.49407	-0.505994	0.425671	-1.1887	0.234559	1
AOPEP	10.2252	-0.505908	0.376563	-1.34349	0.179114	1
OR5M10	8.01318	-0.505888	0.374869	-1.3495	0.177175	1
CAMKMT	4.68307	-0.505792	0.471667	-1.07235	0.283564	1
GPR68	9.01765	-0.505627	0.361622	-1.39822	0.162047	1
CDC14A	6.65327	-0.505106	0.408266	-1.2372	0.216013	1
OR4A5	11.9695	-0.504801	0.338099	-1.49306	0.135422	1
SLC6A4	8.48451	-0.504795	0.384491	-1.31289	0.18922	1
ZBTB42	7.74419	-0.504702	0.386624	-1.30541	0.191754	1
GLB1L3	7.71761	-0.504603	0.378855	-1.33191	0.182888	1
MRPS31	7.10492	-0.504509	0.399075	-1.2642	0.206159	1
KLRF2	5.66194	-0.50413	0.434972	-1.15899	0.246459	1
ZNF256	7.47999	-0.503835	0.386001	-1.30527	0.191801	1
MCUB	8.51882	-0.503626	0.367352	-1.37096	0.170386	1
BET1	11.7178	-0.503421	0.340113	-1.48016	0.138831	1
MIPOL1	6.93532	-0.503327	0.398838	-1.26198	0.206955	1
DEPDC7	8.12703	-0.503233	0.394343	-1.27613	0.20191	1
SRMS	8.65517	-0.503224	0.37228	-1.35174	0.17646	1
H4C7	8.19603	-0.503128	0.371266	-1.35517	0.175364	1
ERVV-2	6.64771	-0.503106	0.409519	-1.22853	0.219249	1
DPY19L1	11.3439	-0.503101	0.341934	-1.47134	0.141199	1
POU4F1	5.09887	-0.502936	0.460676	-1.09173	0.27495	1
TBX5	7.51243	-0.502539	0.397979	-1.26273	0.206687	1
RBBP9	8.69091	-0.502246	0.384847	-1.30505	0.191875	1
TMED6	7.65455	-0.50211	0.387953	-1.29426	0.195577	1
RABEPK	9.67199	-0.501735	0.353513	-1.41928	0.155817	1
IRX4	4.01977	-0.501683	0.502988	-0.997407	0.318567	1
SEPTIN14	7.97828	-0.501452	0.42675	-1.17505	0.239975	1
TMPRSS9	6.50307	-0.501271	0.398491	-1.25792	0.208419	1
NDRG4	7.31894	-0.501117	0.410908	-1.21953	0.222641	1
ZBTB21	7.69345	-0.501087	0.380357	-1.31741	0.1877	1
CFAP161	4.6994	-0.500612	0.461799	-1.08405	0.278344	1
TNFAIP3	6.50583	-0.500573	0.410317	-1.21997	0.222478	1
TMEM156	5.67496	-0.500438	0.424555	-1.17873	0.238504	1
LIMK1	6.9151	-0.500391	0.394592	-1.26812	0.204755	1
HOGA1	8.63304	-0.500306	0.368035	-1.3594	0.17402	1
KIR2DS1	15.8013	-0.500235	0.316215	-1.58194	0.113662	0.526857
MAD2L1BP	8.85186	-0.500183	0.380068	-1.31604	0.188162	1
ZNF518B	6.60713	-0.499865	0.420009	-1.19013	0.233996	1
TOR1A	8.72433	-0.499708	0.372196	-1.34259	0.179404	1
CYP4V2	8.83372	-0.499612	0.35325	-1.41433	0.157265	1
ADORA3	8.49055	-0.499248	0.372313	-1.34094	0.179942	1
ERICH2	3.31735	-0.49889	0.537496	-0.928175	0.353317	1
TWNK	8.15435	-0.498815	0.366205	-1.36212	0.17316	1
TRIB2	7.29067	-0.49874	0.406954	-1.22554	0.220371	1
COG3	7.2166	-0.498641	0.394589	-1.2637	0.206338	1
ZNF442	7.84196	-0.498589	0.375193	-1.32889	0.183885	1
KCTD6	7.04624	-0.498555	0.427014	-1.16754	0.242993	1
CRACDL	7.79163	-0.498552	0.375395	-1.32807	0.184154	1
RNASEH2B	6.40371	-0.498531	0.415943	-1.19855	0.230701	1
TMEM82	7.04577	-0.49835	0.383786	-1.29851	0.194112	1
EPB41L3	8.8765	-0.498334	0.390765	-1.27528	0.20221	1
DCDC2B	7.09444	-0.49812	0.417083	-1.19429	0.232363	1
ALCAM	9.52046	-0.498105	0.352589	-1.41271	0.157741	1
B9D2	7.34166	-0.497914	0.378079	-1.31696	0.187852	1
MCCD1	9.61779	-0.49778	0.370362	-1.34404	0.178936	1
MAP3K15	6.53632	-0.49767	0.407711	-1.22064	0.222221	1
LCA5	5.24429	-0.497669	0.447173	-1.11292	0.265742	1
UHRF1BP1L	5.49781	-0.497566	0.438954	-1.13353	0.256993	1
IFIT2	5.61231	-0.4975	0.446631	-1.11389	0.265325	1
RNASE3	8.00233	-0.49703	0.405727	-1.22504	0.220561	1
NTF4	6.89348	-0.496498	0.411687	-1.20601	0.227814	1
SAP25	9.78441	-0.496484	0.367142	-1.35229	0.176281	1
FNDC7	5.69753	-0.496483	0.43432	-1.14313	0.252986	1
F3	6.07254	-0.496078	0.410714	-1.20784	0.227107	1
HELQ	9.38931	-0.496045	0.355728	-1.39445	0.163182	1
NBPF11	34.0016	-0.495985	0.259621	-1.91042	0.0560796	0.409625
RABGAP1	12.4791	-0.495946	0.329455	-1.50535	0.132234	1
WDFY1	8.84756	-0.495707	0.38582	-1.28482	0.198857	1
DOCK8	6.90463	-0.495697	0.399286	-1.24146	0.214437	1
GLIPR1L2	8.16382	-0.495552	0.376495	-1.31623	0.188098	1
CLIP2	7.31672	-0.495297	0.386053	-1.28298	0.1995	1
ATP4A	9.22248	-0.495177	0.355723	-1.39203	0.163914	1
FAM236B	6.62374	-0.495137	0.425578	-1.16345	0.244648	1
CPNE7	10.4294	-0.494992	0.345389	-1.43314	0.151817	1
NFYB	9.39704	-0.494741	0.359359	-1.37673	0.168595	1
SLC16A1	7.76846	-0.494137	0.37254	-1.3264	0.184707	1
SAMSN1	7.35049	-0.49404	0.379609	-1.30145	0.193105	1
DSN1	7.21575	-0.493608	0.389875	-1.26607	0.205489	1
ITGA7	7.6752	-0.493446	0.375482	-1.31417	0.18879	1
BMPR1A	10.9026	-0.493368	0.350179	-1.4089	0.158864	1
SCN2B	6.80705	-0.493246	0.457037	-1.07923	0.280487	1
ZDHHC4	9.37865	-0.492831	0.365856	-1.34706	0.17796	1
CLN8	5.89689	-0.492693	0.418883	-1.17621	0.239512	1
TMEM151A	7.69211	-0.49238	0.379721	-1.29669	0.194738	1
CPA5	8.08615	-0.492361	0.377085	-1.3057	0.191654	1
OR51E1	8.02396	-0.492281	0.386392	-1.27405	0.202647	1
KRTAP17-1	6.65395	-0.49223	0.40098	-1.22757	0.219609	1
MZT1	12.7803	-0.492132	0.329824	-1.4921	0.135672	0.534208
SH3RF3	8.45335	-0.491473	0.370756	-1.3256	0.184972	1
CBFA2T3	5.41337	-0.491458	0.445623	-1.10285	0.27009	1
SLC14A2	7.21974	-0.491388	0.391808	-1.25415	0.209786	1
BBC3	4.5593	-0.491202	0.472304	-1.04001	0.298335	1
BCS1L	8.88726	-0.491151	0.367265	-1.33732	0.181118	1
DIRAS3	6.86656	-0.490908	0.402967	-1.21823	0.223135	1
HOXA1	7.49906	-0.490688	0.390485	-1.25661	0.208894	1
ASB2	7.23438	-0.490515	0.393412	-1.24682	0.212463	1
WFDC12	9.58798	-0.490223	0.351596	-1.39428	0.163234	1
SLC17A6	8.01957	-0.490123	0.383097	-1.27937	0.200767	1
THUMPD2	6.82845	-0.489369	0.393745	-1.24286	0.21392	1
ZBTB2	8.30199	-0.489181	0.377152	-1.29704	0.194617	1
NUP153	9.62605	-0.489123	0.354563	-1.37951	0.167738	1
SLC35A5	6.35682	-0.489088	0.406453	-1.20331	0.228857	1
MYF6	5.15978	-0.489086	0.437421	-1.11811	0.263518	1
IL5RA	5.47958	-0.488813	0.424208	-1.1523	0.2492	1
PDZD9	6.8275	-0.488706	0.412642	-1.18433	0.236282	1
ALG1L	17.6776	-0.488665	0.345924	-1.41263	0.157763	0.56392
TMC2	8.26945	-0.488651	0.367275	-1.33048	0.183361	1
SAFB2	15.6168	-0.488499	0.318323	-1.5346	0.124882	0.527529
SPAG5	6.31298	-0.487945	0.425463	-1.14686	0.251441	1
CACNG5	6.18944	-0.487648	0.410967	-1.18659	0.235391	1
WDR5B	6.56598	-0.487564	0.405792	-1.20151	0.229553	1
RBPMS	7.60487	-0.487491	0.390736	-1.24762	0.21217	1
CXCR3	4.47238	-0.487369	0.492267	-0.99005	0.32215	1
KRT34	16.5767	-0.487282	0.317458	-1.53495	0.124797	0.527529
SELENOH	9.47345	-0.487179	0.359113	-1.35662	0.174903	1
OR2Z1	7.3221	-0.487144	0.39025	-1.24829	0.211927	1
GATA5	8.13385	-0.48687	0.373806	-1.30247	0.192757	1
FAM153B	17.6938	-0.486709	0.377425	-1.28955	0.197206	0.599742
HAUS3	7.68223	-0.486268	0.375112	-1.29633	0.194862	1
RIPK3	7.87858	-0.485956	0.371483	-1.30815	0.190822	1
ZMYND10	7.57075	-0.485916	0.377712	-1.28647	0.198278	1
TBC1D22A	9.43479	-0.485876	0.360178	-1.34899	0.17734	1
BANF2	8.51281	-0.48583	0.38769	-1.25314	0.210155	1
NTM	5.20535	-0.485782	0.446323	-1.08841	0.276415	1
NARF	8.26778	-0.485451	0.388626	-1.24915	0.211612	1
DAOA	7.88406	-0.485324	0.367239	-1.32155	0.186319	1
LRTM2	6.49005	-0.485286	0.40105	-1.21004	0.226264	1
CAMKV	11.0427	-0.484924	0.343968	-1.40979	0.158601	1
AKAP7	7.60881	-0.484348	0.384078	-1.26107	0.207285	1
STK3	7.18507	-0.484277	0.382607	-1.26573	0.205611	1
OTP	5.95413	-0.484249	0.441124	-1.09776	0.272308	1
PDE4B	7.85603	-0.484162	0.36963	-1.30985	0.190245	1
ATP1B2	5.9965	-0.483932	0.416536	-1.1618	0.245317	1
MFSD4A	4.98803	-0.483709	0.445283	-1.0863	0.277348	1
PARP11	8.91231	-0.483621	0.370726	-1.30452	0.192055	1
SGPP2	8.07263	-0.482929	0.388223	-1.24395	0.213519	1
DEFB136	9.48055	-0.482729	0.351377	-1.37382	0.169497	1
SLC16A8	8.81426	-0.482696	0.368437	-1.31012	0.190156	1
AATK	5.36577	-0.482606	0.460852	-1.0472	0.295006	1
SENP5	8.87537	-0.482272	0.365945	-1.31788	0.187543	1
DKK2	5.74644	-0.482182	0.428716	-1.12471	0.260711	1
MKRN3	7.33871	-0.481886	0.384815	-1.25225	0.210477	1
IQANK1	4.9882	-0.481606	0.438984	-1.09709	0.272602	1
PDZD7	6.05085	-0.481594	0.414822	-1.16096	0.245657	1
C2orf88	7.80506	-0.481471	0.373722	-1.28831	0.197637	1
LMO3	5.80931	-0.481437	0.420192	-1.14575	0.251897	1
DKKL1	7.86181	-0.481401	0.39947	-1.2051	0.228165	1
FCER1G	6.81186	-0.481327	0.39291	-1.22503	0.220563	1
FZD8	5.7452	-0.481234	0.439823	-1.09415	0.273888	1
BCL2A1	6.80261	-0.480915	0.411001	-1.17011	0.241958	1
ANKRD30BL	20.4334	-0.480603	0.295079	-1.62873	0.10337	0.502156
ZMAT3	6.14878	-0.480458	0.411535	-1.16748	0.243018	1
METAP1	9.85339	-0.480357	0.361766	-1.32781	0.184241	1
FANCG	10.1974	-0.479794	0.341836	-1.40358	0.160444	1
SMU1	9.95926	-0.479784	0.349688	-1.37204	0.170052	1
GOLGA6A	29.1623	-0.479565	0.264664	-1.81198	0.0699897	0.422453
ADAM30	7.63876	-0.4792	0.384081	-1.24765	0.212158	1
NUTM2A	11.6914	-0.479194	0.344803	-1.38976	0.164601	1
SLC22A12	5.98548	-0.479112	0.425017	-1.12728	0.259626	1
GXYLT1	9.1251	-0.479095	0.355117	-1.34912	0.1773	1
DYNLT2	6.77419	-0.478794	0.406439	-1.17802	0.238788	1
GALNT15	5.93106	-0.478525	0.410943	-1.16446	0.244239	1
CDC20	11.3191	-0.478383	0.326983	-1.46302	0.143462	1
USB1	6.97416	-0.478199	0.40436	-1.1826	0.236966	1
RAD51C	6.27568	-0.478195	0.413806	-1.1556	0.247844	1
OLR1	4.39461	-0.478118	0.460857	-1.03745	0.299524	1
SHISAL1	5.21323	-0.478067	0.443456	-1.07805	0.281012	1
SLC16A12	9.27574	-0.477905	0.372591	-1.28265	0.199613	1
LUZP4	6.38229	-0.477847	0.410444	-1.16422	0.244335	1
RUFY1	10.6718	-0.477843	0.363197	-1.31566	0.18829	1
NUTM2F	11.5041	-0.477613	0.355161	-1.34478	0.178697	1
TNFRSF18	8.59988	-0.477592	0.377902	-1.2638	0.206302	1
SEC31B	8.66717	-0.477589	0.365195	-1.30777	0.190953	1
ZNF208	6.40075	-0.477386	0.436314	-1.09413	0.273896	1
SHH	6.40612	-0.477332	0.41242	-1.15739	0.247112	1
KLC3	6.84663	-0.477324	0.403947	-1.18165	0.237345	1
WDR19	7.35288	-0.477276	0.387638	-1.23124	0.218233	1
DIXDC1	6.32082	-0.47714	0.414335	-1.15158	0.249493	1
ZSCAN31	5.29589	-0.476985	0.432925	-1.10177	0.27056	1
C4orf50	3.97229	-0.476932	0.481673	-0.990159	0.322097	1
CNTF	6.30326	-0.476868	0.441913	-1.0791	0.280543	1
MAP3K3	8.66711	-0.476797	0.380818	-1.25203	0.210558	1
NGFR	6.61049	-0.476795	0.427621	-1.11499	0.264853	1
MMGT1	8.7584	-0.476289	0.370706	-1.28482	0.198857	1
PYDC5	6.08573	-0.476142	0.402742	-1.18225	0.237106	1
ADAMTS20	6.24178	-0.475764	0.426191	-1.11632	0.264286	1
SERPINA4	6.62378	-0.475746	0.404559	-1.17596	0.239611	1
STK36	6.90923	-0.475686	0.400645	-1.1873	0.235109	1
PLEKHG1	5.80517	-0.475358	0.421655	-1.12736	0.259589	1
GJC1	8.16645	-0.475316	0.389645	-1.21987	0.222514	1
EXPH5	8.98332	-0.475282	0.364735	-1.30309	0.192544	1
TRIM15	5.12689	-0.475198	0.463	-1.02635	0.304729	1
TEX19	7.1456	-0.475085	0.39651	-1.19817	0.230852	1
HELZ2	7.82327	-0.475039	0.376488	-1.26176	0.207034	1
CLEC3B	8.08934	-0.474772	0.382262	-1.24201	0.214234	1
SHMT1	13.7055	-0.474618	0.323505	-1.46711	0.142346	0.548302
TYW3	7.88449	-0.474506	0.395199	-1.20068	0.229876	1
RAB4B	7.23664	-0.474415	0.405137	-1.171	0.2416	1
ST8SIA1	5.19292	-0.474259	0.43403	-1.09269	0.27453	1
BIVM	8.69075	-0.473921	0.365467	-1.29675	0.194716	1
ABCB5	8.04562	-0.473875	0.376229	-1.25954	0.207835	1
LRRC36	8.67175	-0.473864	0.37861	-1.25159	0.210719	1
RASA4	23.7368	-0.473781	0.300478	-1.57676	0.114851	0.526857
NIT1	8.49597	-0.473122	0.368067	-1.28542	0.198645	1
CFAP157	8.05111	-0.473114	0.381091	-1.24147	0.214432	1
CXorf51B	4.86811	-0.472912	0.453251	-1.04338	0.296773	1
SDR42E2	6.56416	-0.472813	0.399546	-1.18338	0.23666	1
EVC	4.45077	-0.472733	0.46385	-1.01915	0.308131	1
CAPZA3	5.76245	-0.472394	0.440813	-1.07164	0.283881	1
RAB3IP	7.44077	-0.472202	0.389382	-1.21269	0.225247	1
SLC25A38	6.9147	-0.472035	0.42412	-1.11298	0.265718	1
CAPZA2	6.66775	-0.471745	0.404184	-1.16715	0.243148	1
LINGO2	7.2865	-0.47166	0.391099	-1.20599	0.227823	1
KCTD13	8.27727	-0.47129	0.379681	-1.24128	0.214502	1
CFAP97D2	4.61285	-0.471231	0.464501	-1.01449	0.31035	1
ANKRD34C	5.84709	-0.471061	0.418758	-1.1249	0.260632	1
POU5F2	6.49345	-0.470971	0.404836	-1.16336	0.244682	1
HSCB	5.91959	-0.470968	0.413986	-1.13764	0.25527	1
CST9	6.10619	-0.470941	0.451317	-1.04348	0.296725	1
MAGEA1	5.56005	-0.470711	0.454424	-1.03584	0.300276	1
HTT	8.23688	-0.470704	0.384903	-1.22291	0.221362	1
ST7	5.97865	-0.470162	0.460934	-1.02002	0.307718	1
PEX3	11.2908	-0.470025	0.349697	-1.34409	0.178918	1
PATE1	7.3677	-0.469854	0.391476	-1.20021	0.230057	1
CFAP20	7.43788	-0.469733	0.379537	-1.23765	0.215846	1
C1orf167	5.48419	-0.469447	0.44765	-1.04869	0.294319	1
HIRIP3	5.15938	-0.469419	0.441329	-1.06365	0.287488	1
MORN5	6.92902	-0.469384	0.398705	-1.17727	0.239088	1
HRH3	6.42108	-0.469275	0.401968	-1.16744	0.243031	1
RIPPLY2	6.94997	-0.469235	0.405677	-1.15667	0.247406	1
CLEC4A	4.42473	-0.469151	0.482078	-0.973186	0.330461	1
UBE2D4	7.13287	-0.469123	0.388939	-1.20616	0.227756	1
LGALS16	6.59066	-0.468994	0.403656	-1.16187	0.24529	1
DNAAF4	7.12282	-0.468847	0.391142	-1.19866	0.230659	1
PLCD3	8.98927	-0.468842	0.380563	-1.23197	0.21796	1
SPX	5.55426	-0.468734	0.441715	-1.06117	0.288614	1
PTBP3	11.0733	-0.468604	0.331469	-1.41372	0.157445	1
MYOM3	7.17045	-0.468412	0.396793	-1.1805	0.237803	1
DPYSL5	4.80209	-0.467975	0.443807	-1.05446	0.291674	1
CADM2	7.33901	-0.467867	0.389224	-1.20205	0.229344	1
QPCTL	8.90328	-0.467507	0.36238	-1.2901	0.197016	1
GPATCH2	5.74634	-0.467009	0.41876	-1.11522	0.264757	1
C5orf60	4.4635	-0.467003	0.474441	-0.984322	0.324957	1
ELF5	6.93552	-0.466895	0.40882	-1.14205	0.253432	1
AKAP14	4.32508	-0.466741	0.484479	-0.963388	0.335353	1
SLC5A11	7.08982	-0.466643	0.395569	-1.17968	0.238129	1
CALB2	8.96308	-0.466602	0.361417	-1.29103	0.196692	1
MAPK1	12.508	-0.466278	0.325595	-1.43208	0.152121	1
NR1D2	9.61841	-0.465988	0.349134	-1.33469	0.181976	1
RLN2	6.38307	-0.465894	0.403909	-1.15346	0.24872	1
C17orf107	6.47133	-0.465691	0.407131	-1.14383	0.252692	1
ZCWPW2	7.90877	-0.465673	0.376118	-1.23811	0.215677	1
GLRB	3.9535	-0.465587	0.491073	-0.948099	0.343079	1
MS4A5	4.7308	-0.465467	0.469095	-0.992265	0.321068	1
MYO18B	5.58964	-0.465346	0.436882	-1.06515	0.286807	1
MSS51	7.22347	-0.465245	0.402125	-1.15696	0.247287	1
LIAS	6.46192	-0.465114	0.411575	-1.13008	0.258442	1
OR7A5	6.8119	-0.465019	0.401909	-1.15703	0.247262	1
NOC3L	6.11143	-0.464906	0.412737	-1.1264	0.259997	1
ZNF277	9.07285	-0.464757	0.352037	-1.32019	0.186771	1
OR10J1	7.18969	-0.464724	0.389923	-1.19184	0.233326	1
SLC18A3	6.14425	-0.464659	0.423997	-1.0959	0.273122	1
CAPSL	4.99634	-0.464408	0.449602	-1.03293	0.301636	1
RTF1	9.92282	-0.464402	0.344016	-1.34994	0.177034	1
PUS7L	5.21799	-0.464152	0.435081	-1.06682	0.286054	1
SAMD7	6.52962	-0.464106	0.396982	-1.16909	0.242369	1
VCX3A	7.12789	-0.463826	0.383363	-1.20989	0.226323	1
CINP	6.13378	-0.463787	0.417618	-1.11055	0.266761	1
EDIL3	8.03277	-0.463774	0.376279	-1.23253	0.217753	1
SYNE1	5.32814	-0.463688	0.435987	-1.06354	0.287538	1
INTS5	8.06013	-0.463684	0.400025	-1.15914	0.2464	1
CFAP53	8.61108	-0.46365	0.36781	-1.26057	0.207463	1
DNAJB2	10.2112	-0.463627	0.33894	-1.36787	0.171352	1
ABCA5	8.56419	-0.463533	0.380415	-1.21849	0.223037	1
MSMO1	10.019	-0.463381	0.363676	-1.27416	0.202607	1
MAOB	6.2415	-0.463363	0.411386	-1.12635	0.260019	1
RNF39	6.98149	-0.463338	0.398126	-1.1638	0.244506	1
PLP1	5.35826	-0.463305	0.465183	-0.995964	0.319268	1
EFHD1	9.23603	-0.463236	0.354776	-1.30571	0.19165	1
ZNF479	6.6808	-0.463175	0.394509	-1.17405	0.240374	1
ELK3	7.95383	-0.463101	0.390819	-1.18495	0.236038	1
ERCC4	6.11667	-0.462885	0.419238	-1.10411	0.269545	1
BRME1	8.27304	-0.462792	0.369369	-1.25293	0.210233	1
MINDY4B	5.49134	-0.4626	0.427829	-1.08127	0.279576	1
PEX5L	6.09876	-0.462543	0.411706	-1.12348	0.261234	1
PDPN	5.32861	-0.462476	0.462704	-0.999506	0.317549	1
IL4	6.73898	-0.462453	0.404446	-1.14342	0.252863	1
BRINP2	9.46676	-0.462314	0.350604	-1.31862	0.187296	1
OTOP2	8.05765	-0.462282	0.397439	-1.16315	0.244768	1
LATS1	8.39199	-0.462227	0.376675	-1.22713	0.219775	1
C9orf92	7.86342	-0.462172	0.387243	-1.19349	0.232676	1
SLC22A18AS	10.0994	-0.462067	0.341272	-1.35396	0.17575	1
AGXT	8.25012	-0.46204	0.377294	-1.22462	0.22072	1
EXOC5	7.45032	-0.461738	0.41148	-1.12214	0.261803	1
THAP8	5.23735	-0.4617	0.434831	-1.06179	0.28833	1
NEK2	11.6698	-0.46163	0.376828	-1.22504	0.220559	1
TMEM143	6.8375	-0.461585	0.401225	-1.15044	0.249963	1
CADM4	8.46239	-0.461571	0.368754	-1.25171	0.210677	1
CPNE9	6.37926	-0.461553	0.419721	-1.09967	0.271478	1
POLR3D	10.013	-0.46116	0.355125	-1.29858	0.194087	1
ZNF780B	9.21906	-0.461106	0.367449	-1.25488	0.209521	1
CSF3R	8.80256	-0.461081	0.351386	-1.31218	0.18946	1
ACTC1	4.77091	-0.460884	0.454764	-1.01346	0.310842	1
STOX1	6.29597	-0.460798	0.420145	-1.09676	0.272747	1
RAB23	7.74896	-0.460772	0.387044	-1.19049	0.233853	1
FAM187B	4.48721	-0.460742	0.480874	-0.958133	0.337996	1
ORC4	5.41099	-0.460735	0.427699	-1.07724	0.281372	1
HEY2	7.19292	-0.460683	0.385687	-1.19445	0.232302	1
UTP25	6.27902	-0.4603	0.40412	-1.13902	0.254696	1
CWC27	9.94322	-0.460087	0.340619	-1.35074	0.17678	1
NWD2	7.77026	-0.46004	0.382285	-1.2034	0.228823	1
CALCOCO1	11.6013	-0.459929	0.323047	-1.42372	0.154527	1
CYS1	9.63881	-0.459825	0.367661	-1.25067	0.211053	1
PLPPR1	6.0177	-0.459537	0.410303	-1.11999	0.262716	1
FMNL3	6.47705	-0.45909	0.402738	-1.13992	0.254319	1
LRRC4B	6.9177	-0.459016	0.412255	-1.11343	0.265524	1
USP50	8.48774	-0.458892	0.36424	-1.25986	0.207719	1
PLA2G10	12.1912	-0.458726	0.377199	-1.21614	0.223932	1
ZNF707	6.40913	-0.458721	0.410617	-1.11715	0.263929	1
TRDC	3.98505	-0.458673	0.483913	-0.947841	0.34321	1
LIN28A	8.07313	-0.458665	0.388905	-1.17938	0.238248	1
GSDMC	5.587	-0.45862	0.431824	-1.06205	0.288212	1
DDI1	6.72859	-0.458457	0.415542	-1.10328	0.269908	1
KRT37	7.11141	-0.458433	0.39312	-1.16614	0.243558	1
BRD3OS	5.55225	-0.45841	0.433792	-1.05675	0.290626	1
EGFL8	6.10302	-0.458266	0.416956	-1.09907	0.271736	1
GPD2	7.76735	-0.458263	0.383747	-1.19418	0.232408	1
KDM4D	4.76907	-0.458229	0.460652	-0.994739	0.319863	1
IL23A	6.95872	-0.458163	0.388942	-1.17797	0.238807	1
VN1R1	4.7088	-0.458107	0.466666	-0.981658	0.326268	1
VSIG10L2	4.93134	-0.457979	0.442623	-1.03469	0.300812	1
RTL10	7.90085	-0.457951	0.383502	-1.19413	0.232428	1
FERMT3	8.01506	-0.457914	0.382248	-1.19795	0.230936	1
SLITRK5	7.71143	-0.457819	0.376937	-1.21458	0.224528	1
TRPM4	16.2383	-0.457787	0.290654	-1.57502	0.115251	0.526857
FCF1	441.945	-0.457707	0.25176	-1.81803	0.0690593	0.422453
CELA3B	6.96064	-0.457607	0.391771	-1.16804	0.242789	1
PYCR3	8.46883	-0.457553	0.377829	-1.21101	0.225893	1
OR13J1	6.89811	-0.457503	0.392026	-1.16702	0.243201	1
OR13H1	6.87408	-0.457194	0.410041	-1.115	0.264852	1
PABPC3	9.6488	-0.457052	0.37592	-1.21582	0.224053	1
FAM199X	8.30754	-0.457042	0.390994	-1.16892	0.242435	1
PPP4R3C	4.44723	-0.456954	0.46393	-0.984963	0.324642	1
RRM2B	9.24872	-0.456908	0.359229	-1.27191	0.203404	1
ITGAE	7.35135	-0.456816	0.381259	-1.19818	0.230848	1
AFF4	8.2913	-0.456612	0.378233	-1.20722	0.227346	1
MOSPD1	4.4421	-0.456472	0.476643	-0.957682	0.338223	1
RBMX2	16.2177	-0.4564	0.300322	-1.5197	0.128587	0.527529
NLRP11	7.04863	-0.455943	0.390793	-1.16671	0.243326	1
HS6ST3	5.82455	-0.455628	0.415718	-1.096	0.273078	1
CA9	6.85668	-0.45532	0.400136	-1.13791	0.255156	1
TMEM119	6.45434	-0.45528	0.398364	-1.14287	0.253091	1
CCL4L1	12.7948	-0.455274	0.327361	-1.39074	0.164304	0.564288
FGF2	6.23537	-0.455166	0.416453	-1.09296	0.274412	1
ZNF99	6.37754	-0.455099	0.415006	-1.09661	0.272812	1
BEST4	7.16149	-0.455037	0.390933	-1.16398	0.244434	1
KRT78	5.58252	-0.455009	0.425942	-1.06824	0.285411	1
TM4SF19	8.48193	-0.454978	0.383588	-1.18611	0.235578	1
ZFP2	3.62549	-0.45486	0.523156	-0.869454	0.384599	1
CCDC144A	11.5826	-0.454654	0.346996	-1.31026	0.190109	1
PPTC7	7.47029	-0.454524	0.381934	-1.19006	0.234023	1
AK5	6.94152	-0.454344	0.407534	-1.11486	0.264911	1
ZSWIM7	7.11847	-0.454172	0.386253	-1.17584	0.239659	1
ACTL7B	7.8592	-0.453926	0.37567	-1.20831	0.226929	1
VAX2	6.5373	-0.453889	0.39745	-1.142	0.253452	1
IL15	4.89722	-0.453872	0.444289	-1.02157	0.306985	1
DCUN1D3	7.36247	-0.453823	0.392561	-1.15606	0.247657	1
KRTDAP	8.6657	-0.453804	0.363718	-1.24768	0.212148	1
AFM	6.81156	-0.453797	0.402431	-1.12764	0.259472	1
SLC27A3	4.8308	-0.453702	0.447438	-1.014	0.310582	1
LRRTM3	5.73172	-0.453697	0.419508	-1.0815	0.279475	1
SPECC1L	8.25255	-0.453664	0.368763	-1.23023	0.218611	1
DACT1	7.13777	-0.453565	0.392338	-1.15606	0.247658	1
BCHE	7.02535	-0.453483	0.40024	-1.13303	0.257202	1
GEN1	6.85478	-0.453065	0.418682	-1.08212	0.279198	1
CACNA2D4	5.63386	-0.453008	0.435046	-1.04129	0.297742	1
FAM200A	9.00883	-0.452579	0.365706	-1.23755	0.215883	1
KRTAP4-4	7.23247	-0.452483	0.406966	-1.11185	0.266205	1
EFNB1	5.70034	-0.452019	0.424711	-1.0643	0.287194	1
MYOM2	7.28132	-0.45166	0.383061	-1.17908	0.238366	1
LRMDA	5.05217	-0.451636	0.439777	-1.02697	0.304436	1
PHKG1	9.80513	-0.451402	0.361076	-1.25016	0.211241	1
AICDA	5.76005	-0.451281	0.413067	-1.09251	0.274607	1
PSMA8	7.55727	-0.451136	0.40614	-1.11079	0.266659	1
GALR2	6.48977	-0.451003	0.408374	-1.10439	0.269425	1
PAGE4	5.82699	-0.450697	0.420239	-1.07248	0.283506	1
SOWAHB	8.36438	-0.450478	0.379288	-1.18769	0.234954	1
TKTL2	7.80797	-0.450398	0.390737	-1.15269	0.249039	1
LMOD3	5.8414	-0.450263	0.424181	-1.06149	0.288468	1
CATSPER1	6.50594	-0.449971	0.432426	-1.04057	0.298073	1
DNAJC18	6.39291	-0.449957	0.428542	-1.04997	0.29373	1
KYNU	5.26199	-0.449801	0.431713	-1.0419	0.297459	1
ADGRA2	5.74909	-0.449485	0.41802	-1.07527	0.282252	1
DENND2B	7.16178	-0.449484	0.388025	-1.15839	0.246705	1
TRPM8	6.29609	-0.44945	0.402047	-1.1179	0.263608	1
ZNF611	8.73851	-0.449224	0.37478	-1.19863	0.23067	1
PTPRZ1	6.89001	-0.44919	0.396802	-1.13203	0.257624	1
CLCF1	7.19381	-0.449146	0.40362	-1.1128	0.265796	1
DPRX	4.40196	-0.448876	0.460199	-0.975395	0.329364	1
SIT1	6.18585	-0.448766	0.429298	-1.04535	0.295862	1
SCN2A	7.61534	-0.448683	0.383216	-1.17084	0.241665	1
GBA2	14.6754	-0.448496	0.310203	-1.44581	0.148229	0.552366
TMEM9	8.19431	-0.447955	0.382788	-1.17024	0.241903	1
TGIF1	11.5193	-0.447759	0.334012	-1.34055	0.180068	1
OR5AL1	6.6339	-0.447686	0.4048	-1.10594	0.268751	1
HIGD1C	7.05964	-0.447647	0.396677	-1.12849	0.259112	1
ZNF84	7.59489	-0.447543	0.380092	-1.17746	0.239012	1
L3MBTL3	5.11618	-0.447522	0.452031	-0.990026	0.322161	1
CCDC170	5.64075	-0.447521	0.426076	-1.05033	0.293566	1
INSL5	11.5348	-0.447333	0.622648	-0.718437	0.472488	1
TMCC3	8.41765	-0.447105	0.377839	-1.18332	0.236681	1
PPBP	12.2025	-0.446933	0.328258	-1.36153	0.173346	1
ZNF225	7.39545	-0.4469	0.383236	-1.16612	0.243565	1
GHRHR	4.79798	-0.446725	0.451741	-0.988895	0.322714	1
CRISPLD1	6.74772	-0.446705	0.413406	-1.08055	0.279898	1
AMOT	7.0956	-0.446691	0.392195	-1.13895	0.254724	1
ARL10	6.90465	-0.446562	0.400509	-1.11499	0.264856	1
PRAMEF18	10.0011	-0.446461	0.37261	-1.1982	0.230839	1
ADAMTS5	6.38969	-0.446296	0.412203	-1.08271	0.278938	1
PAK6	10.569	-0.44616	0.340475	-1.3104	0.190059	1
RAB9B	6.5897	-0.446133	0.407127	-1.09581	0.273164	1
SPATA12	7.25946	-0.445925	0.38754	-1.15066	0.249873	1
ASF1B	9.2519	-0.445889	0.360397	-1.23722	0.216007	1
DYNC2I2	9.8953	-0.445767	0.348332	-1.27972	0.200645	1
PROKR1	6.94273	-0.445714	0.383494	-1.16224	0.245136	1
TMIGD2	6.19689	-0.445697	0.419647	-1.06207	0.288202	1
TDRD12	6.00307	-0.445685	0.419205	-1.06317	0.287706	1
TMEM161B	9.28699	-0.44567	0.355535	-1.25352	0.210016	1
APOBEC3F	6.95774	-0.445567	0.395361	-1.12699	0.259748	1
FBLL1	6.36014	-0.445531	0.405277	-1.09932	0.271628	1
ASB4	5.84486	-0.445406	0.440757	-1.01055	0.312233	1
CEP63	5.71964	-0.445347	0.438346	-1.01597	0.309643	1
TANGO6	7.65949	-0.445339	0.390137	-1.14149	0.253665	1
CYP4F11	8.49504	-0.445332	0.358543	-1.24206	0.214214	1
ASAP1	8.83348	-0.444942	0.365561	-1.21715	0.223548	1
SPIC	8.28802	-0.444806	0.369041	-1.2053	0.228087	1
PPIG	8.90046	-0.444801	0.357035	-1.24582	0.21283	1
EXOSC3	15.1816	-0.444433	0.326154	-1.36265	0.172994	0.57663
POU3F4	6.74946	-0.444243	0.391926	-1.13349	0.25701	1
IL27RA	7.99012	-0.444053	0.384294	-1.1555	0.247884	1
SPDYE11	28.5607	-0.443728	0.277219	-1.60064	0.109456	0.51757
SYNRG	10.1494	-0.443632	0.337688	-1.31373	0.188936	1
TMEM97	8.16757	-0.443411	0.363562	-1.21963	0.222605	1
PHOX2B	4.35717	-0.443384	0.480997	-0.921802	0.356632	1
RGCC	6.77291	-0.443223	0.395881	-1.11959	0.26289	1
NFE4	7.85346	-0.443221	0.377007	-1.17563	0.239742	1
AXDND1	8.3929	-0.443176	0.378074	-1.17219	0.24112	1
PCNA	11.3262	-0.443047	0.347573	-1.27469	0.20242	1
SLC2A14	4.15464	-0.442914	0.483791	-0.915508	0.359925	1
C3orf14	5.03391	-0.442891	0.435674	-1.01656	0.309361	1
ADH1A	9.26523	-0.44261	0.361803	-1.22334	0.221199	1
EPRS1	7.41714	-0.442468	0.390515	-1.13304	0.257198	1
ALG3	7.48905	-0.442437	0.378914	-1.16764	0.24295	1
RBM11	7.72461	-0.442356	0.381081	-1.16079	0.245726	1
ZBTB9	8.60686	-0.442319	0.390163	-1.13368	0.256931	1
INPP5F	8.02881	-0.442315	0.386205	-1.14529	0.252091	1
SSX2	10.5399	-0.442234	0.345147	-1.28129	0.200092	1
ST6GAL2	6.1547	-0.442086	0.403624	-1.09529	0.273388	1
ADAD1	5.94285	-0.442042	0.422564	-1.0461	0.295516	1
BRIP1	7.09918	-0.441863	0.389338	-1.13491	0.256414	1
CLSTN2	7.12096	-0.441702	0.389201	-1.13489	0.25642	1
GPR50	7.00915	-0.441608	0.400916	-1.1015	0.270681	1
HAO1	5.19619	-0.441219	0.43123	-1.02316	0.306231	1
PRAMEF1	13.116	-0.440957	0.330512	-1.33417	0.18215	0.581955
LUZP1	8.37472	-0.440939	0.382094	-1.15401	0.248498	1
TMEM132E	6.43883	-0.440841	0.414926	-1.06246	0.288028	1
ING1	7.85361	-0.440838	0.376868	-1.16974	0.242105	1
CZIB	7.80202	-0.440792	0.37268	-1.18276	0.236903	1
KIF14	6.61385	-0.440658	0.401276	-1.09814	0.272142	1
GRIA2	6.4861	-0.440338	0.398833	-1.10407	0.269564	1
AARS2	11.3286	-0.440265	0.357365	-1.23198	0.217958	1
USP13	6.14884	-0.440246	0.429997	-1.02383	0.305914	1
BSPH1	5.45613	-0.440015	0.449722	-0.978416	0.327869	1
PAGE2	4.02371	-0.439947	0.50323	-0.874245	0.381985	1
SRY	3.92617	-0.439874	0.484212	-0.908433	0.36365	1
ZNF883	6.06371	-0.439873	0.427119	-1.02986	0.303075	1
PGA3	14.1183	-0.439806	0.30512	-1.44142	0.149466	0.554599
DYDC1	7.70334	-0.439625	0.383755	-1.14559	0.251965	1
HPN	5.1564	-0.439425	0.441748	-0.994741	0.319862	1
MREG	5.09465	-0.439356	0.451905	-0.972231	0.330936	1
VPREB1	6.67935	-0.439327	0.399838	-1.09876	0.271872	1
GZF1	9.56233	-0.439263	0.365321	-1.2024	0.229208	1
CLEC1A	6.35277	-0.439214	0.407207	-1.0786	0.280765	1
GNG8	4.77667	-0.439194	0.451114	-0.973577	0.330267	1
PCK1	12.6462	-0.439188	0.356669	-1.23136	0.218187	0.619529
MPHOSPH6	8.06702	-0.439	0.396506	-1.10717	0.26822	1
ANKRD65	7.57573	-0.438987	0.379251	-1.15751	0.247064	1
RASGEF1C	8.96236	-0.438921	0.372426	-1.17855	0.238579	1
PTDSS2	7.9608	-0.438902	0.37935	-1.15699	0.247278	1
CPXM1	6.75722	-0.438797	0.390603	-1.12338	0.261275	1
CYTL1	4.31762	-0.438531	0.472765	-0.927588	0.353621	1
VPREB3	7.89502	-0.438262	0.373714	-1.17272	0.240907	1
BTBD1	9.36539	-0.438234	0.372302	-1.17709	0.239159	1
TEX101	5.34113	-0.438185	0.432184	-1.01388	0.310638	1
SIGLEC12	5.46663	-0.438159	0.422156	-1.03791	0.299312	1
MUCL3	6.19969	-0.437427	0.409598	-1.06794	0.285547	1
FOXR2	5.97511	-0.437417	0.420236	-1.04088	0.297929	1
IRAK2	7.16053	-0.437162	0.392541	-1.11367	0.26542	1
LATS2	6.69964	-0.437138	0.391745	-1.11588	0.264475	1
RMI2	7.848	-0.437138	0.370705	-1.17921	0.238316	1
TAGLN	10.7703	-0.436947	0.338135	-1.29223	0.196279	1
DPYS	6.06793	-0.436827	0.413211	-1.05715	0.290442	1
CATSPERZ	7.2685	-0.436798	0.385571	-1.13286	0.257273	1
UMAD1	4.87469	-0.436787	0.443773	-0.984257	0.324989	1
GTF2H3	5.52503	-0.436681	0.429369	-1.01703	0.30914	1
PPIL1	6.41037	-0.436611	0.41309	-1.05694	0.29054	1
TRIM25	7.57263	-0.436554	0.394293	-1.10718	0.268215	1
PAK4	11.1377	-0.436377	0.376056	-1.1604	0.245884	1
FAM86B1	17.1169	-0.436376	0.300012	-1.45453	0.1458	0.549407
COPZ2	6.17407	-0.436204	0.416768	-1.04664	0.295267	1
KCTD17	7.19171	-0.436183	0.414845	-1.05144	0.293058	1
SLC16A5	8.03037	-0.436094	0.412209	-1.05794	0.290081	1
HSF2	12.5458	-0.436045	0.327819	-1.33014	0.183473	1
RALGAPB	3.32461	-0.435985	0.510994	-0.85321	0.393543	1
CCDC181	9.52137	-0.435822	0.351187	-1.241	0.214606	1
SLC13A3	6.92704	-0.435757	0.390788	-1.11507	0.26482	1
SLC25A19	10.323	-0.435706	0.355924	-1.22416	0.220894	1
PCOLCE2	6.16623	-0.43526	0.413783	-1.0519	0.292843	1
DUSP26	8.99435	-0.435214	0.363519	-1.19723	0.231218	1
CATSPER2	9.94465	-0.435197	0.353092	-1.23253	0.217751	1
TAF13	9.03924	-0.43516	0.359066	-1.21192	0.225542	1
SRA1	9.62889	-0.435114	0.353773	-1.22993	0.218725	1
COX8C	4.82054	-0.435097	0.460498	-0.944841	0.34474	1
NFATC4	7.64632	-0.435064	0.406759	-1.06959	0.284805	1
SBSN	9.44519	-0.435054	0.374237	-1.16251	0.245029	1
SRCIN1	6.80143	-0.434993	0.395828	-1.09894	0.271792	1
ZNF70	6.4594	-0.434889	0.405135	-1.07344	0.283073	1
FAM106A	14.2309	-0.434881	0.32122	-1.35384	0.175787	0.579064
MAP10	4.93722	-0.434642	0.456163	-0.95282	0.340681	1
MPP3	9.20709	-0.43443	0.36504	-1.19009	0.234012	1
UXT	9.33085	-0.434367	0.351	-1.23751	0.215897	1
DPPA2	9.75128	-0.433856	0.354303	-1.22454	0.22075	1
CHRNA10	8.64789	-0.433817	0.36208	-1.19812	0.230869	1
ZNF841	12.8123	-0.433782	0.326308	-1.32936	0.183728	0.58486
MATR3	13.7499	-0.43373	0.32495	-1.33476	0.181955	0.581955
RGL3	10.7882	-0.433649	0.33687	-1.28729	0.197994	1
FBXO44	7.59708	-0.433531	0.392053	-1.1058	0.268814	1
ACKR1	6.076	-0.433481	0.419113	-1.03428	0.301005	1
LIPT1	6.33759	-0.43341	0.413843	-1.04728	0.294971	1
ATOH8	6.24207	-0.433359	0.416144	-1.04137	0.297705	1
C17orf113	6.69992	-0.433327	0.405422	-1.06883	0.285147	1
ANKRD24	6.16026	-0.433312	0.421875	-1.02711	0.304369	1
GIPR	14.2752	-0.433183	0.323381	-1.33954	0.180393	0.581955
DACT2	5.3978	-0.433093	0.434231	-0.997379	0.31858	1
HERC5	7.52289	-0.433071	0.394317	-1.09828	0.272081	1
CYP2F1	7.8554	-0.432963	0.39206	-1.10433	0.269451	1
PXMP4	5.86676	-0.432863	0.416539	-1.03919	0.298717	1
MARVELD3	10.7822	-0.432852	0.341704	-1.26675	0.205246	1
ACAD10	13.0863	-0.432837	0.34398	-1.25832	0.208277	0.605132
TUBGCP5	6.33063	-0.4328	0.405557	-1.06718	0.285893	1
LRRC70	6.70392	-0.432759	0.421738	-1.02613	0.304829	1
TSC1	10.5871	-0.43263	0.332855	-1.29976	0.193684	1
ATL3	7.30293	-0.432623	0.387521	-1.11639	0.264257	1
ARID4A	7.76265	-0.432577	0.379222	-1.1407	0.253996	1
WLS	16.0456	-0.432512	0.300509	-1.43927	0.150075	0.554599
SAA2	4.89593	-0.432207	0.47229	-0.915131	0.360123	1
CDH20	5.18043	-0.432139	0.444713	-0.971727	0.331187	1
TFAP2E	6.54499	-0.432124	0.397231	-1.08784	0.276666	1
SNX7	8.65871	-0.432079	0.360515	-1.1985	0.230721	1
CDKN1C	8.4071	-0.431967	0.365714	-1.18116	0.237539	1
EME1	10.1934	-0.431966	0.368375	-1.17263	0.240946	1
UBA2	6.12615	-0.431953	0.429334	-1.0061	0.314367	1
NCR2	7.48201	-0.431918	0.395616	-1.09176	0.274938	1
GRAMD1B	3.87219	-0.431831	0.499451	-0.86461	0.387253	1
WFDC1	6.47619	-0.43177	0.409383	-1.05468	0.29157	1
PRKCG	5.92823	-0.431358	0.427485	-1.00906	0.312946	1
MED19	7.44019	-0.431064	0.408069	-1.05635	0.290808	1
DRP2	7.07869	-0.430913	0.385732	-1.11713	0.263939	1
PLCD1	6.25678	-0.43087	0.416506	-1.03449	0.300909	1
PPP2R2D	12.3318	-0.430801	0.331626	-1.29906	0.193925	1
OSGEPL1	8.04042	-0.430779	0.371628	-1.15917	0.246388	1
NKX6-3	5.15938	-0.430752	0.465211	-0.925928	0.354483	1
GRPEL2	6.29273	-0.430648	0.430539	-1.00025	0.317187	1
PARP8	8.00471	-0.430502	0.393641	-1.09364	0.274112	1
HOATZ	7.28811	-0.430472	0.396603	-1.0854	0.277745	1
TTLL10	7.22099	-0.430403	0.396035	-1.08678	0.277133	1
MAGEB5	6.91551	-0.430261	0.397541	-1.08231	0.279116	1
SYS1	5.69438	-0.430253	0.416251	-1.03364	0.301304	1
GSTA4	6.95562	-0.430128	0.387665	-1.10953	0.2672	1
ALPK2	5.69748	-0.42978	0.435976	-0.985788	0.324237	1
ITGB2	6.7684	-0.429762	0.392592	-1.09468	0.273658	1
GPR179	4.43159	-0.429578	0.45491	-0.944315	0.345009	1
CTAGE9	27.3702	-0.429377	0.27058	-1.58687	0.112542	0.526857
PPL	7.6736	-0.429363	0.381757	-1.1247	0.260715	1
THAP10	5.87953	-0.429179	0.420435	-1.0208	0.30735	1
NKX3-2	7.14358	-0.429143	0.409011	-1.04922	0.294076	1
CSNK1G2	10.5477	-0.428543	0.347091	-1.23467	0.216953	1
SLC25A44	6.97462	-0.428426	0.386413	-1.10873	0.267549	1
SCRN3	7.34092	-0.428419	0.394902	-1.08487	0.277977	1
MTFR1L	4.61672	-0.427972	0.455396	-0.939781	0.34733	1
SCN1B	7.31928	-0.427705	0.391986	-1.09112	0.275218	1
GKN1	2.24639	-0.427462	0.617624	-0.692107	0.48887	1
CBLB	6.24781	-0.427394	0.409809	-1.04291	0.296991	1
C8orf33	7.28077	-0.427253	0.397724	-1.07425	0.282713	1
FAM216A	6.61149	-0.42725	0.407072	-1.04957	0.293917	1
RNF148	5.70865	-0.427147	0.42894	-0.995821	0.319337	1
OR1L6	5.16233	-0.427142	0.428344	-0.997193	0.318671	1
INSM2	6.52075	-0.42706	0.40607	-1.05169	0.292942	1
DEFB112	6.82717	-0.426828	0.40409	-1.05627	0.290845	1
SGCD	7.26935	-0.426684	0.387113	-1.10222	0.270365	1
VPS72	6.81854	-0.426609	0.401359	-1.06291	0.287822	1
CRYGB	4.87197	-0.426592	0.46338	-0.920609	0.357254	1
VIT	6.66364	-0.42656	0.40289	-1.05875	0.289714	1
RWDD2A	6.84071	-0.426479	0.403006	-1.05825	0.289943	1
WFIKKN1	7.21835	-0.42646	0.409667	-1.04099	0.297879	1
SEC14L6	6.98037	-0.42636	0.397245	-1.07329	0.28314	1
ODF3L1	7.19858	-0.426313	0.407371	-1.0465	0.295331	1
PNMA6A	4.48557	-0.425976	0.466232	-0.913657	0.360897	1
TMEM178A	8.63683	-0.425934	0.364014	-1.1701	0.24196	1
MPZ	7.61935	-0.425887	0.378764	-1.12441	0.260838	1
ITGAM	9.1543	-0.425857	0.357823	-1.19013	0.233994	1
TRPC5	5.10619	-0.425829	0.445781	-0.955244	0.339454	1
GMFG	6.34167	-0.425672	0.41029	-1.03749	0.299507	1
TUBA8	5.72122	-0.425669	0.450823	-0.944204	0.345065	1
FSCN2	9.69089	-0.42557	0.39308	-1.08266	0.278961	1
HMGB3	9.58739	-0.425527	0.356238	-1.1945	0.232282	1
PTPRC	10.4887	-0.425495	0.346183	-1.2291	0.219034	1
MAML1	6.1132	-0.425323	0.418644	-1.01595	0.309652	1
AOC3	6.38864	-0.425316	0.411883	-1.03261	0.301785	1
IFNB1	8.12278	-0.42529	0.402779	-1.05589	0.291019	1
RBM12B	8.04516	-0.425208	0.377113	-1.12753	0.259516	1
FAM76A	6.74603	-0.424875	0.426708	-0.995703	0.319394	1
CDNF	7.01225	-0.424788	0.39746	-1.06876	0.285179	1
GLRA4	5.77777	-0.424691	0.418153	-1.01563	0.309803	1
TMEM31	4.58887	-0.424674	0.457862	-0.927514	0.35366	1
DMD	4.21358	-0.424657	0.494497	-0.858766	0.39047	1
DENND5A	10.0631	-0.424633	0.360219	-1.17882	0.23847	1
GPR39	6.74816	-0.424547	0.406125	-1.04536	0.295856	1
DIP2B	8.17473	-0.42453	0.386072	-1.09962	0.2715	1
DHX16	9.33227	-0.424479	0.362332	-1.17152	0.24139	1
SPEM3	5.78056	-0.424463	0.415175	-1.02237	0.306604	1
UPK3A	9.97206	-0.424458	0.341736	-1.24206	0.214213	1
ERMP1	14.3258	-0.42444	0.304435	-1.39419	0.16326	0.564288
KRTAP13-2	4.28228	-0.424431	0.468708	-0.905535	0.365182	1
MYOZ3	6.50906	-0.424123	0.426768	-0.993802	0.320319	1
NCR3LG1	7.22385	-0.424082	0.383383	-1.10616	0.268659	1
SLC39A9	8.93404	-0.424025	0.374288	-1.13289	0.257262	1
SLITRK3	6.32521	-0.423936	0.412864	-1.02682	0.304506	1
RPTOR	8.44085	-0.423872	0.373393	-1.13519	0.256295	1
RD3L	4.61765	-0.423533	0.463844	-0.913094	0.361193	1
KLHL11	4.19454	-0.423486	0.486291	-0.870849	0.383837	1
LCOR	8.25628	-0.423402	0.405381	-1.04445	0.296276	1
C5orf38	7.47913	-0.423401	0.392911	-1.0776	0.281213	1
ZNF143	5.62646	-0.423288	0.417376	-1.01416	0.310505	1
FIGNL1	6.33933	-0.423132	0.407726	-1.03779	0.29937	1
SMIM34A	6.02265	-0.422993	0.410789	-1.02971	0.303147	1
HOMER2	10.2578	-0.422975	0.342207	-1.23602	0.216451	1
SLC25A17	6.81004	-0.422958	0.418627	-1.01035	0.312329	1
MUL1	10.8238	-0.422657	0.330337	-1.27947	0.200731	1
ASTE1	6.96887	-0.422649	0.413759	-1.02149	0.307025	1
GLB1L2	8.00321	-0.422444	0.377371	-1.11944	0.262953	1
FAM228B	4.79854	-0.422354	0.449029	-0.940594	0.346913	1
CETP	7.29663	-0.422279	0.383521	-1.10106	0.270871	1
TCF23	7.5087	-0.422205	0.388655	-1.08632	0.277336	1
SLC12A4	7.10339	-0.421622	0.383326	-1.0999	0.271374	1
PTCD2	6.45932	-0.421582	0.420773	-1.00192	0.316381	1
LCE5A	4.56362	-0.421488	0.460122	-0.916036	0.359648	1
HS3ST1	7.63659	-0.421461	0.3743	-1.126	0.260165	1
GASK1B	8.11877	-0.421335	0.37865	-1.11273	0.265824	1
UNC5C	7.71246	-0.421308	0.391451	-1.07627	0.281805	1
COCH	7.29465	-0.421253	0.388453	-1.08444	0.278171	1
MORN3	7.32886	-0.421213	0.377783	-1.11496	0.264867	1
MED1	10.1974	-0.421156	0.357086	-1.17943	0.238229	1
USP26	4.5091	-0.421101	0.467552	-0.90065	0.367775	1
FAM167A	4.45411	-0.420985	0.462924	-0.909404	0.363137	1
PRR30	4.56522	-0.420971	0.479473	-0.877987	0.379951	1
ZNF705B	11.7515	-0.420424	0.337283	-1.2465	0.212581	1
SUSD5	8.54198	-0.420221	0.364889	-1.15164	0.249468	1
C9orf43	8.35417	-0.420214	0.362725	-1.15849	0.246663	1
NACC2	7.9189	-0.419959	0.376398	-1.11573	0.264536	1
UACA	9.06726	-0.419813	0.350353	-1.19826	0.230817	1
GBX1	5.00225	-0.419804	0.441989	-0.949806	0.342211	1
CDKN2AIPNL	14.5227	-0.419686	0.314346	-1.33511	0.181841	0.581955
REXO1	11.5634	-0.419541	0.32662	-1.2845	0.198969	1
TMEM267	7.36669	-0.419522	0.400703	-1.04696	0.295116	1
FGF13	4.07787	-0.4195	0.475143	-0.882893	0.377294	1
KLHL28	6.60236	-0.41947	0.402772	-1.04146	0.297664	1
SSH1	5.53702	-0.419388	0.457935	-0.915824	0.359759	1
ATG101	7.42018	-0.419375	0.411669	-1.01872	0.308337	1
ALOX15	9.01055	-0.419271	0.362666	-1.15608	0.247648	1
HBEGF	4.80016	-0.41914	0.452807	-0.925648	0.354629	1
DDX41	6.23144	-0.419083	0.401846	-1.04289	0.296997	1
ZNRF3	6.94235	-0.418977	0.398568	-1.05121	0.293164	1
SPATA5	5.76421	-0.418966	0.423602	-0.989056	0.322636	1
FAM107A	6.78843	-0.418881	0.391349	-1.07035	0.284462	1
CEP112	7.56719	-0.41881	0.374594	-1.11804	0.263551	1
SLC4A10	7.12146	-0.418555	0.391434	-1.06929	0.284941	1
BORA	7.92888	-0.418389	0.378312	-1.10594	0.268755	1
EFCAB10	6.8581	-0.418249	0.394162	-1.06111	0.28864	1
DECR2	8.77239	-0.418081	0.359644	-1.16249	0.245038	1
CBX1	11.1796	-0.41804	0.365073	-1.14509	0.252172	1
SLC35F1	7.61704	-0.417782	0.400559	-1.043	0.29695	1
KRTAP19-6	6.71053	-0.417694	0.406057	-1.02866	0.303641	1
ZNF852	7.8527	-0.417324	0.436851	-0.955302	0.339425	1
OR4C5	6.84478	-0.417303	0.402425	-1.03697	0.299749	1
SLC31A2	10.406	-0.417236	0.353292	-1.18099	0.237605	1
RAD51	8.81136	-0.417006	0.367667	-1.13419	0.256714	1
FNDC1	6.40524	-0.416928	0.401256	-1.03906	0.298778	1
C13orf46	5.71339	-0.416897	0.419785	-0.99312	0.320651	1
MAGEB4	7.01486	-0.416769	0.388434	-1.07295	0.283295	1
WDR64	7.61479	-0.416769	0.386894	-1.07722	0.281382	1
AWAT1	4.74195	-0.41658	0.461469	-0.902725	0.366672	1
RND3	8.42282	-0.41638	0.371807	-1.11988	0.262764	1
CCDC85B	6.05127	-0.416301	0.41912	-0.993274	0.320577	1
PPEF2	5.45786	-0.416264	0.429632	-0.968885	0.332603	1
TAF6L	7.77731	-0.416159	0.438443	-0.949175	0.342532	1
PFN2	7.90644	-0.416093	0.3908	-1.06472	0.287003	1
FREM1	6.04972	-0.416064	0.43338	-0.960044	0.337033	1
CLEC4G	8.10755	-0.415865	0.375258	-1.10821	0.267772	1
ZNF681	6.20724	-0.41563	0.414905	-1.00175	0.316466	1
HMMR	7.32281	-0.415627	0.396958	-1.04703	0.295085	1
AR	5.99507	-0.415596	0.420646	-0.987995	0.323155	1
PYCR1	11.1905	-0.415324	0.329756	-1.25949	0.207853	1
C5orf47	7.03483	-0.415125	0.39756	-1.04418	0.296401	1
SMIM12	7.92444	-0.415094	0.397694	-1.04375	0.296599	1
ZNF556	7.85167	-0.415015	0.385491	-1.07659	0.281665	1
CMTM3	8.25037	-0.415	0.370141	-1.12119	0.262205	1
HRH4	5.88725	-0.414934	0.43105	-0.962612	0.335742	1
C10orf90	8.63876	-0.414906	0.389002	-1.06659	0.286156	1
KRTAP24-1	9.8477	-0.4149	0.344451	-1.20452	0.228387	1
BEND5	8.44735	-0.414899	0.386553	-1.07333	0.283124	1
PRRG2	6.56581	-0.414798	0.424769	-0.976524	0.328805	1
AK7	7.4895	-0.414735	0.40624	-1.02091	0.307297	1
RTN1	5.34084	-0.414701	0.438718	-0.945257	0.344528	1
SCNM1	8.26813	-0.414493	0.39894	-1.03899	0.298811	1
DNAJC25	7.23601	-0.414277	0.381286	-1.08653	0.277246	1
ZNF799	11.7932	-0.414265	0.325837	-1.27139	0.203591	1
DUSP28	5.61598	-0.414216	0.436202	-0.949599	0.342316	1
KYAT1	6.63252	-0.414143	0.411336	-1.00682	0.314019	1
MRPL32	7.49518	-0.414005	0.373629	-1.10806	0.267834	1
TSPAN2	7.17471	-0.413969	0.388744	-1.06489	0.286927	1
NODAL	6.64821	-0.413907	0.421338	-0.982361	0.325922	1
RNF8	6.42807	-0.413766	0.413197	-1.00138	0.316644	1
NAIP	10.277	-0.413632	0.349201	-1.18451	0.236211	1
PAN3	9.27963	-0.413493	0.358083	-1.15474	0.248196	1
ARL14	8.85676	-0.413439	0.363635	-1.13696	0.255553	1
CALML3	10.8391	-0.413345	0.345103	-1.19775	0.231016	1
KRT24	6.46017	-0.413327	0.418099	-0.988588	0.322865	1
SGO2	7.32184	-0.413193	0.395015	-1.04602	0.295551	1
NGRN	9.10054	-0.413157	0.349692	-1.18149	0.237409	1
ANKRD55	6.72245	-0.413095	0.40055	-1.03132	0.302391	1
ZNF621	7.34908	-0.412963	0.389319	-1.06073	0.288813	1
CD226	6.34243	-0.412859	0.408784	-1.00997	0.31251	1
TRIM77	9.3918	-0.412835	0.346652	-1.19092	0.233685	1
FAM72B	12.2741	-0.412589	0.325692	-1.26681	0.205224	1
ASIC1	6.50179	-0.412547	0.422406	-0.976659	0.328738	1
BTLA	3.76424	-0.412524	0.493537	-0.835854	0.403237	1
ANKLE2	12.088	-0.412275	0.340518	-1.21073	0.225999	1
AP3B2	4.90228	-0.41223	0.470441	-0.876262	0.380887	1
KRT85	6.08915	-0.412193	0.412597	-0.999021	0.317784	1
GPR34	5.88154	-0.412188	0.417268	-0.987825	0.323238	1
SLC12A1	8.30935	-0.412115	0.368167	-1.11937	0.262983	1
ZNF675	6.34391	-0.411945	0.409923	-1.00493	0.314929	1
C1QTNF12	9.18355	-0.411876	0.371307	-1.10926	0.267318	1
VGLL1	5.6041	-0.411848	0.433767	-0.949469	0.342382	1
CCDC197	7.36209	-0.411752	0.389156	-1.05806	0.290027	1
NAA40	11.9191	-0.411635	0.329617	-1.24883	0.211728	1
TXNL1	9.6123	-0.411428	0.353195	-1.16488	0.24407	1
MAN2B2	7.59343	-0.411372	0.39478	-1.04203	0.297398	1
ZNF610	8.19279	-0.41101	0.384274	-1.06957	0.284811	1
HIC2	8.51468	-0.410986	0.363864	-1.1295	0.258685	1
SMIM10L2B	6.90425	-0.410892	0.409677	-1.00297	0.315877	1
GLOD5	5.90532	-0.410719	0.417439	-0.983903	0.325163	1
SLC8A3	6.66273	-0.410682	0.414644	-0.990446	0.321956	1
ASB8	4.04473	-0.410583	0.477853	-0.859225	0.390217	1
ZNF302	6.34032	-0.410562	0.403489	-1.01753	0.308902	1
BTN3A2	6.67515	-0.410427	0.402348	-1.02008	0.307691	1
KCNN2	7.33647	-0.410159	0.380825	-1.07703	0.281468	1
OTOG	6.71336	-0.409874	0.396897	-1.0327	0.301746	1
C9orf116	6.87976	-0.409848	0.423145	-0.968574	0.332758	1
TM2D2	8.0522	-0.409811	0.366313	-1.11875	0.263249	1
CENPL	8.24279	-0.409695	0.379965	-1.07824	0.280925	1
RAD54L2	9.32261	-0.409657	0.380384	-1.07696	0.281499	1
NPTN	14.5241	-0.409377	0.311514	-1.31415	0.188796	0.591053
OR4C15	6.48839	-0.408914	0.420571	-0.972283	0.33091	1
AQP11	7.75103	-0.408856	0.38658	-1.05762	0.290227	1
NAIF1	5.04052	-0.408578	0.448244	-0.911509	0.362027	1
TRAF4	11.5095	-0.408548	0.330992	-1.23431	0.217087	1
HCN1	6.76334	-0.408473	0.395164	-1.03368	0.301286	1
ZNF680	4.85879	-0.408389	0.449169	-0.909209	0.36324	1
ESRRB	6.1387	-0.408302	0.412588	-0.98961	0.322365	1
FUT11	5.85097	-0.408252	0.413284	-0.987826	0.323238	1
CCDC8	5.50817	-0.408233	0.432104	-0.944755	0.344784	1
NANOGNB	5.29371	-0.408156	0.447255	-0.912581	0.361463	1
LAMB4	8.07977	-0.408112	0.374489	-1.08978	0.275809	1
FBXO42	6.24519	-0.408064	0.409699	-0.99601	0.319245	1
SULF1	6.42297	-0.408023	0.40363	-1.01088	0.312072	1
HIGD1A	28.5512	-0.407861	0.266336	-1.53137	0.125677	0.527529
TSNAXIP1	6.81892	-0.407773	0.411005	-0.992135	0.321132	1
ATP6V1G3	7.13996	-0.407698	0.394548	-1.03333	0.30145	1
DUSP19	6.92389	-0.407661	0.400805	-1.01711	0.309103	1
PRMT9	6.86652	-0.40765	0.389051	-1.04781	0.294728	1
AVPI1	9.19932	-0.407632	0.354345	-1.15038	0.249987	1
PARP16	7.90106	-0.407627	0.400451	-1.01792	0.308716	1
RHOU	6.65882	-0.40761	0.397227	-1.02614	0.304826	1
JMJD7	9.01407	-0.407535	0.392501	-1.0383	0.29913	1
[truncated: 16,677 more rows]

## Sheet: UC-EC vs UC-Epi
	baseMean	log2FoldChange	lfcSE	stat	pvalue	padj
REG3A	57.1535	-3.26264	0.74052	-4.40588	1.05356e-05	0.0031958
REG3G	58.2448	-2.88672	0.653647	-4.41633	1.00392e-05	0.0031958
DMBT1	90.3251	-2.24584	0.547451	-4.10235	4.08971e-05	0.010946
TSPAN1	45.1132	-2.18479	0.325137	-6.7196	1.82218e-11	2.07273e-08
S100A6	354.178	-2.16894	0.409504	-5.29651	1.18036e-07	8.95104e-05
KRT20	25.5404	-2.12544	1.16498	-1.82444	0.0680858	0.649384
DEFA5	55.882	-2.11865	1.40882	-1.50385	0.13262	0.796543
PI3	48.162	-1.98099	0.541201	-3.66037	0.000251853	0.0354734
DUOX2	29.5268	-1.93325	0.465657	-4.15166	3.30074e-05	0.00938647
CEACAM1	133.314	-1.89622	0.401031	-4.72837	2.26335e-06	0.00147118
SPINK4	130.444	-1.84256	0.742782	-2.48062	0.0131152	0.353724
TNIP3	17.6173	-1.83771	0.49183	-3.73647	0.000186623	0.0298178
AGR2	176.837	-1.82732	0.565051	-3.2339	0.0012211	0.0909811
DUOXA2	29.1845	-1.81353	0.496192	-3.6549	0.00025728	0.0354734
REG1B	59.3724	-1.80164	1.21466	-1.48325	0.138008	0.800658
CEACAM7	22.7825	-1.76363	0.772059	-2.28432	0.0223529	0.429404
CLCA1	126.001	-1.72956	0.80772	-2.14129	0.0322507	0.489135
CD55	19.1911	-1.70123	0.474136	-3.58806	0.000333145	0.0409678
FABP1	99.793	-1.66619	0.90604	-1.83898	0.0659175	0.642085
TMSB4X	204.063	-1.66393	0.439293	-3.78775	0.000152018	0.0276673
TRIM15	11.4857	-1.63144	0.462782	-3.52528	0.000423029	1
SIRT6	145.642	-1.62237	0.520966	-3.11416	0.00184467	0.119903
ADM	14.0948	-1.61581	0.467638	-3.45526	0.000549762	1
PLAC8	43.861	-1.59621	0.440799	-3.62116	0.00029328	0.0381361
SERPINA1	92.547	-1.59079	0.66859	-2.37932	0.0173448	0.392757
KRT8	283.04	-1.5902	0.50136	-3.17177	0.00151514	0.104225
LCN2	140.446	-1.57361	0.748228	-2.10312	0.0354556	0.504724
ID1	42.477	-1.56568	0.630858	-2.48183	0.0130708	0.353724
KRT19	52.667	-1.5575	0.523815	-2.97337	0.00294545	0.14672
TSPAN8	99.1223	-1.53664	0.500167	-3.07226	0.00212444	0.126035
CEACAM5	181.456	-1.50026	0.463006	-3.24025	0.00119425	0.0905643
REG1A	447.781	-1.47338	1.03294	-1.4264	0.153754	0.810966
HK2	39.5272	-1.47103	0.370416	-3.97129	7.14847e-05	0.0180697
L1TD1	30.7184	-1.46098	0.471263	-3.10013	0.00193436	0.122241
OLFM4	336.466	-1.43424	0.612683	-2.34091	0.0192368	0.403275
PDIA3	85.8282	-1.43198	0.490269	-2.9208	0.00349134	0.165475
PLA2G2A	232.281	-1.43174	0.723397	-1.97919	0.0477952	0.571089
CAPN8	19.8504	-1.40373	0.377718	-3.71634	0.000202126	0.0302543
H2BC8	33.5871	-1.39644	0.549658	-2.54055	0.0110677	0.322807
LGALS4	111.123	-1.39582	0.557467	-2.50386	0.0122848	0.342919
HLA-E	129.59	-1.38793	0.494328	-2.80771	0.00498957	0.20828
NAMPT	20.7154	-1.36458	0.293318	-4.65224	3.28356e-06	0.00186752
C10orf99	41.2569	-1.36272	0.361851	-3.76596	0.000165908	0.0279586
TMEM54	49.9152	-1.34897	0.381977	-3.53155	0.000413139	0.0447568
MUC4	78.7841	-1.34796	0.396031	-3.40368	0.000664848	0.0617359
ERO1A	18.0639	-1.33795	0.372535	-3.59149	0.000328799	0.0409678
H1-5	102.152	-1.33495	0.749365	-1.78145	0.0748395	0.665078
S100A16	24.4871	-1.33242	0.297917	-4.47246	7.73243e-06	0.00293188
PLEC	52.0891	-1.32364	0.430025	-3.07806	0.00208354	0.126035
MUC1	73.5929	-1.31745	0.407931	-3.22958	0.00123974	0.0909811
MUC2	188.353	-1.31406	0.580181	-2.26492	0.0235175	0.432311
SQOR	28.9621	-1.30646	0.381965	-3.42036	0.000625391	0.0605432
H3C3	41.7713	-1.30621	0.630759	-2.07085	0.0383727	0.519621
LYZ	53.2612	-1.2925	0.55559	-2.32635	0.0199998	0.403275
ALDOA	120.379	-1.28406	0.511255	-2.51159	0.012019	0.342919
H3C11	27.4432	-1.26058	0.42161	-2.98993	0.00279046	0.144546
SOD2	56.926	-1.25478	0.364946	-3.43827	0.000585435	0.058353
H3C2	84.3399	-1.2418	0.723421	-1.71657	0.0860585	0.696904
H2BC18	45.025	-1.24049	0.449504	-2.75968	0.00578582	0.225004
H4C13	67.8054	-1.23963	0.494472	-2.50697	0.0121771	0.342919
H3C8	37.8008	-1.23911	0.643252	-1.92633	0.0540636	0.591327
ATP1B1	92.9888	-1.23064	0.476771	-2.5812	0.00984585	0.304753
H2BC14	15.9608	-1.22966	0.404193	-3.04226	0.00234812	1
SH3BGRL3	46.327	-1.22329	0.361808	-3.38106	0.000722062	0.0657076
SOD1	43.0692	-1.21425	0.408678	-2.97117	0.00296666	0.14672
NOS2	39.4974	-1.21349	0.494291	-2.45502	0.0140878	0.353724
H3C15	53.1923	-1.21211	0.662629	-1.82925	0.0673623	0.649361
MYDGF	22.3536	-1.20674	0.351186	-3.4362	0.000589943	0.058353
PCNA	21.6546	-1.20136	0.443977	-2.70591	0.00681169	0.249945
CLCA4	19.6612	-1.20059	0.500081	-2.4008	0.0163593	0.381665
SEMA4B	25.868	-1.20051	0.352002	-3.41053	0.000648368	0.0614599
SERPINB6	28.0792	-1.20048	0.367688	-3.26495	0.00109484	0.0886044
CA2	30.9083	-1.19864	0.362713	-3.30466	0.000950908	0.0801228
IFI27	66.35	-1.19473	0.389026	-3.07107	0.0021329	0.126035
CCDC13	51.0869	-1.19039	0.318977	-3.73189	0.000190047	0.0298178
H2BC3	15.8272	-1.18923	0.415224	-2.86407	0.00418234	1
DNAJB11	15.1927	-1.18855	0.343287	-3.46225	0.000535677	1
TMEM30A	177.384	-1.18483	0.481044	-2.46303	0.0137768	0.353724
GMDS	41.8398	-1.18255	0.378828	-3.12161	0.00179868	0.119787
MYL12B	53.8947	-1.18094	0.368492	-3.2048	0.00135158	0.0976141
LGALS3	77.4261	-1.17965	0.539935	-2.1848	0.0289034	0.469714
SLC40A1	16.014	-1.17781	0.306945	-3.83721	0.00012444	1
REG4	88.0344	-1.16938	0.511968	-2.28408	0.0223667	0.429404
CA12	19.6375	-1.16893	0.330219	-3.53988	0.000400313	0.044425
PKM	47.4088	-1.16818	0.35977	-3.24703	0.00116616	0.0899327
MST1R	12.4326	-1.16236	0.365839	-3.17723	0.00148688	1
MGST3	24.1229	-1.15857	0.334168	-3.46704	0.000526233	0.0556828
FCGBP	115.477	-1.15764	0.509697	-2.27123	0.023133	0.432311
H4C15	136.893	-1.15762	0.681831	-1.69781	0.0895434	0.709795
HBEGF	9.01574	-1.15723	0.474292	-2.43991	0.014691	1
NUCB2	16.7475	-1.15653	0.34869	-3.3168	0.000910549	0.079668
H2BC5	71.1356	-1.15416	0.665383	-1.73458	0.0828144	0.689748
PPIB	88.5153	-1.15073	0.470931	-2.44353	0.0145444	0.361624
H1-2	60.3951	-1.14467	0.589174	-1.94285	0.0520349	0.578872
WARS1	8.82614	-1.13871	0.377133	-3.01938	0.00253296	1
H4C4	44.4644	-1.13502	0.573139	-1.98035	0.0476645	0.571089
MTMR11	19.6581	-1.13407	0.740747	-1.53098	0.125774	0.79611
H3C7	42.5138	-1.12655	0.570165	-1.97584	0.0481732	0.572876
CD9	72.6724	-1.12557	0.470814	-2.3907	0.0168165	0.386439
PDIA4	45.5048	-1.11064	0.401204	-2.76826	0.00563556	0.222972
H2AC14	19.3657	-1.11003	0.408095	-2.72004	0.0065275	0.244062
TIMP1	28.0744	-1.1	0.369021	-2.98086	0.00287437	0.145315
H2BC10	27.4203	-1.09828	0.522312	-2.10273	0.0354891	0.504724
NOL9	9.45196	-1.09769	0.388132	-2.82813	0.00468207	1
TPM4	22.1007	-1.09465	0.278791	-3.92643	8.62152e-05	0.0206457
H3C13	111.601	-1.09102	0.703258	-1.55138	0.120811	0.792177
SBNO2	19.9998	-1.08809	0.348893	-3.11869	0.00181655	0.119787
GSPT1	14.6075	-1.0858	0.371855	-2.91997	0.00350068	1
JUNB	31.741	-1.08402	0.475957	-2.27755	0.0227532	0.431362
RRM2	21.8184	-1.08317	0.408515	-2.65149	0.00801374	0.272108
HLA-DRA	66.8448	-1.07803	0.462982	-2.32845	0.0198882	0.403275
C4BPB	16.1154	-1.07699	0.411468	-2.61743	0.00885952	1
GOLM1	29.0125	-1.07349	0.379425	-2.82927	0.00466548	0.196555
MUC13	45.2645	-1.07259	0.358597	-2.99107	0.00278002	0.144546
H2AC17	33.9129	-1.07075	0.528954	-2.02427	0.042942	0.543618
DBI	43.6723	-1.07055	0.362334	-2.95459	0.00313082	0.151545
SRI	43.9839	-1.06884	0.377089	-2.83445	0.00459048	0.196555
ANXA2	61.9475	-1.06827	0.300531	-3.55462	0.000378523	0.043057
GNAL	5.7238	-1.06624	0.478073	-2.23029	0.0257282	1
CAST	32.4938	-1.0611	0.320429	-3.31149	0.000928001	0.079668
MZT2B	2454.12	-1.061	0.374957	-2.82967	0.00465959	0.196555
TMSB10	369.5	-1.05518	0.529153	-1.99409	0.0461425	0.56136
HLA-B	647.988	-1.05095	0.522203	-2.01253	0.044164	0.55205
FRRS1L	5.90965	-1.05018	0.447086	-2.34894	0.0188267	1
XDH	23.2764	-1.04715	0.436718	-2.39778	0.0164946	0.381665
IER3	24.1776	-1.04014	0.359563	-2.8928	0.00381827	0.175486
SERPINA3	10.4293	-1.03758	0.395913	-2.62074	0.00877404	1
ST3GAL4	10.4891	-1.03329	0.442127	-2.33709	0.0194343	1
LMNA	34.1061	-1.02918	0.419481	-2.45346	0.014149	0.353724
MMP12	9.57354	-1.02687	0.376976	-2.72396	0.00645041	1
F3	10.5679	-1.02572	0.365969	-2.80274	0.00506701	1
S100A10	111.48	-1.02462	0.601337	-1.70391	0.0883977	0.704793
CALR	90.0415	-1.01921	0.592739	-1.71949	0.0855247	0.695049
SEC61G	42.5463	-1.01779	0.355008	-2.86694	0.00414462	0.181327
TMEM165	21.1333	-1.01746	0.363505	-2.79903	0.00512563	0.210105
IFITM3	65.0239	-1.01407	0.500782	-2.02498	0.042869	0.543618
IGFBP2	35.6258	-1.00963	0.5026	-2.0088	0.0445579	0.553844
DAD1	22.5601	-1.00874	0.309329	-3.26105	0.00110999	0.0886044
MIDN	30.0736	-1.00846	0.362545	-2.78163	0.00540872	0.217785
CYCS	33.3244	-1.00468	0.419119	-2.39711	0.0165248	0.381665
H2AC16	21.9092	-1.00109	0.438061	-2.28528	0.0222962	0.429404
CLDN7	100.972	-1.00095	0.481473	-2.07894	0.0376227	0.516908
ZNF169	5.59743	-1.00068	0.482636	-2.07338	0.0381374	1
SLC25A37	12.6812	-0.992631	0.323817	-3.0654	0.00217376	1
ELANE	3.84715	-0.992161	0.549753	-1.80474	0.0711155	1
H2AC19	90.29	-0.991624	0.591089	-1.67762	0.093421	0.7291
IFI30	33.7043	-0.989832	0.419536	-2.35935	0.0183071	0.403275
GPR3	6.15726	-0.989754	0.440942	-2.24463	0.0247916	1
SH3GLB1	17.3953	-0.98968	0.344483	-2.87295	0.00406664	0.179643
HNRNPAB	50.4177	-0.987275	0.402175	-2.45484	0.0140949	0.353724
HSP90B1	31.6431	-0.987182	0.37413	-2.63861	0.00832471	0.279503
PHLDA2	16.2308	-0.986399	0.36287	-2.71833	0.00656133	1
HNRNPC	32.4616	-0.984378	0.397036	-2.47932	0.0131635	0.353724
STYXL2	6.47666	-0.983868	0.440388	-2.23409	0.025477	1
TCIM	20.5651	-0.982428	0.402989	-2.43786	0.0147746	0.363376
PTPRH	12.7226	-0.981566	0.333435	-2.9438	0.00324211	1
DHRS1	229.487	-0.980683	0.360671	-2.71905	0.00654692	0.244062
FBXO6	6.57963	-0.977781	0.426806	-2.29093	0.0219675	1
GALE	24.973	-0.977212	0.284227	-3.43814	0.000585716	0.058353
CD24	65.5732	-0.97383	0.389747	-2.49862	0.0124677	0.345904
SELENOS	11.1115	-0.973545	0.360565	-2.70006	0.00693277	1
IL1B	9.01692	-0.972408	0.416178	-2.33652	0.0194641	1
TMEM70	10.1514	-0.972327	0.360301	-2.69865	0.00696211	1
GSN	29.7268	-0.971542	0.298651	-3.2531	0.00114154	0.089552
S100P	18.1758	-0.969884	0.336356	-2.8835	0.00393277	0.176349
RPL22L1	24.0702	-0.964288	0.41451	-2.32633	0.0200007	0.403275
PDZK1IP1	21.577	-0.96145	0.371456	-2.58833	0.00964436	0.302633
IFITM1	35.1947	-0.957591	0.405755	-2.36002	0.0182737	0.403275
YBX2	12.1354	-0.957577	0.378484	-2.53004	0.0114051	1
TJP3	17.0956	-0.955228	0.291046	-3.28205	0.00103055	0.0852548
COX6B1	43.6045	-0.954328	0.480726	-1.98518	0.0471245	0.568743
RAB1A	26.6761	-0.950088	0.357129	-2.66035	0.00780601	0.270057
MRPL23	13.6981	-0.949814	0.398461	-2.38371	0.0171393	1
ALDH1L1	10.9864	-0.948712	0.361369	-2.62533	0.00865661	1
H2AC12	35.94	-0.948087	0.506647	-1.8713	0.0613036	0.624007
CYBA	51.94	-0.94616	0.403311	-2.34598	0.0189771	0.403275
FKBP2	39.2144	-0.944521	0.3588	-2.63245	0.00847723	0.279503
H4C1	35.5851	-0.941963	0.412867	-2.28152	0.0225179	0.429909
PPM1D	8.41729	-0.941543	0.387199	-2.43167	0.0150293	1
GSDMB	33.3301	-0.937987	0.280186	-3.34773	0.000814762	0.0726895
ABHD17C	13.6795	-0.93759	0.327265	-2.86493	0.00417104	1
CD1E	3.58083	-0.935835	0.580493	-1.61214	0.106932	1
FHL2	34.0287	-0.935648	0.329495	-2.83964	0.00451641	0.195711
ACAA2	20.8994	-0.934964	0.313126	-2.98591	0.00282737	0.144546
ATP5MK	30.9756	-0.934374	0.365387	-2.55721	0.0105514	0.313785
CD151	46.8644	-0.929753	0.352685	-2.63621	0.00838368	0.279503
OR51Q1	7.05966	-0.927729	0.460804	-2.01328	0.0440849	1
ATP5IF1	46.3186	-0.927611	0.424034	-2.18759	0.0286996	0.469714
LIN7C	11.3145	-0.92674	0.353001	-2.62531	0.00865689	1
GPA33	26.3255	-0.926175	0.306886	-3.01798	0.00254467	0.14174
SND1	35.7143	-0.92275	0.392593	-2.3504	0.0187534	0.403275
VCP	30.7025	-0.921765	0.424484	-2.17149	0.0298939	0.473928
EPS8L1	13.7656	-0.919335	0.413598	-2.22277	0.0262312	1
GKN1	4.00096	-0.917677	0.541306	-1.6953	0.090018	1
UQCRHL	69.1855	-0.914802	0.436615	-2.09521	0.036152	0.508246
TAGLN2	61.293	-0.914434	0.413661	-2.21058	0.0270646	0.44943
GBP3	19.7122	-0.913635	0.299203	-3.05356	0.00226141	0.131916
EFNB1	9.7164	-0.913547	0.379379	-2.40801	0.0160399	1
TPM3	90.5848	-0.91353	0.342835	-2.66463	0.00770728	0.269755
B3GNT6	27.4609	-0.912968	0.33014	-2.7654	0.00568532	0.223002
LAMB3	12.8938	-0.911328	0.420913	-2.16512	0.0303782	1
MCL1	31.3088	-0.908468	0.301135	-3.01682	0.00255443	0.14174
VIPR2	4.10042	-0.907543	0.524173	-1.73138	0.0833837	1
ADTRP	11.7242	-0.906333	0.34414	-2.63361	0.00844814	1
JAG1	15.6678	-0.904722	0.299051	-3.02531	0.00248378	1
CFL1	167.536	-0.904707	0.547667	-1.65193	0.0985494	0.733172
PDIA6	54.9086	-0.902694	0.389007	-2.32051	0.0203135	0.407165
FUT3	27.8456	-0.902587	0.336265	-2.68415	0.00727147	0.258478
UBD	14.7546	-0.90059	0.413772	-2.17653	0.0295153	1
PXDC1	4.71996	-0.898435	0.485492	-1.85057	0.0642321	1
MGST1	24.8193	-0.897624	0.385346	-2.3294	0.0198379	0.403275
ARPC1B	24.6712	-0.897334	0.311373	-2.88186	0.00395332	0.176349
MUC5B	91.0231	-0.894791	0.398775	-2.24385	0.0248422	0.439269
NAA10	17.0723	-0.893869	0.30703	-2.91134	0.00359877	0.168808
PCDH1	11.941	-0.892911	0.324001	-2.75589	0.00585326	1
LIPG	15.4792	-0.892204	0.330626	-2.69853	0.00696461	1
TUBB4B	88.036	-0.892052	0.44984	-1.98304	0.0473626	0.570105
ANXA4	25.6124	-0.891108	0.286811	-3.10695	0.00189027	0.121137
SRSF9	32.4099	-0.891067	0.418938	-2.12697	0.033423	0.495195
BCL3	24.7528	-0.890895	0.331028	-2.6913	0.00711737	0.254992
AGRN	15.6086	-0.888273	0.314257	-2.82658	0.00470483	1
PLAUR	12.6986	-0.887682	0.677892	-1.30947	0.190374	1
TPD52	30.4947	-0.887306	0.329536	-2.6926	0.00708983	0.254992
S100A11	37.4635	-0.886662	0.35409	-2.50406	0.0122779	0.342919
GSTP1	55.0705	-0.885911	0.582865	-1.51992	0.12853	0.79611
RBMXL2	5.24588	-0.882849	0.479171	-1.84245	0.0654094	1
SPANXA1	130.467	-0.882571	0.35726	-2.47039	0.0134967	0.353724
ARRDC5	8.33445	-0.88219	0.400867	-2.20071	0.0277569	1
H1-3	27.4737	-0.881177	0.532394	-1.65512	0.0978998	0.733172
HINT1	54.9655	-0.879905	0.473616	-1.85785	0.0631909	0.634698
GPRC5A	25.7149	-0.879663	0.320789	-2.74219	0.00610316	0.235334
SFT2D1	13.741	-0.878449	0.369881	-2.37495	0.0175515	1
P4HB	63.0856	-0.878098	0.468038	-1.87613	0.0606378	0.622674
ASS1	76.2541	-0.877212	0.353197	-2.48363	0.013005	0.353724
SLAMF6	8.35241	-0.873387	0.386593	-2.25919	0.0238716	1
H4C12	171.683	-0.87205	0.630401	-1.38333	0.166565	0.815792
SYPL1	14.6534	-0.871916	0.358344	-2.43318	0.0149667	1
ENO1	47.2231	-0.871156	0.495312	-1.7588	0.0786111	0.676415
TRPM4	27.9008	-0.868851	0.326744	-2.65911	0.00783463	0.270057
MKI67	15.1285	-0.867782	0.402048	-2.1584	0.0308964	1
ARPC2	29.039	-0.866551	0.351645	-2.46428	0.013729	0.353724
GCNT3	21.9416	-0.866037	0.441501	-1.96157	0.0498121	0.573576
OCLN	6.65409	-0.864553	0.441675	-1.95744	0.0502956	1
SFN	18.1235	-0.863105	0.287297	-3.00423	0.00266256	0.144222
HSPA5	49.0338	-0.862521	0.432124	-1.996	0.0459336	0.56136
HSP90AA1	75.857	-0.861897	0.480323	-1.79441	0.0727474	0.658325
SLC7A1	12.3426	-0.861464	0.335825	-2.56522	0.0103111	1
LMNB1	21.75	-0.861364	0.466464	-1.84658	0.0648079	0.63978
ATP5ME	69.5935	-0.860731	0.456717	-1.88461	0.059483	0.620958
MRPS7	14.5431	-0.859943	0.349416	-2.46109	0.0138517	1
SDCBP2	17.5814	-0.85973	0.388824	-2.2111	0.0270286	0.44943
H3C10	46.7862	-0.858751	0.641811	-1.33801	0.180892	0.831986
FXYD3	55.3433	-0.858295	0.383549	-2.23777	0.025236	0.439938
ANXA11	38.7947	-0.858092	0.420911	-2.03865	0.0414848	0.533208
H3C12	17.9802	-0.857127	0.427158	-2.00658	0.0447944	0.553844
HSPA8	78.0271	-0.8559	0.370764	-2.30848	0.0209725	0.414891
EPHA2	11.9288	-0.855614	0.42322	-2.02168	0.0432097	1
CXCL1	26.826	-0.853894	0.354064	-2.4117	0.0158785	0.381665
OSTF1	10.6593	-0.851413	0.358068	-2.37779	0.0174165	1
ARPC5L	15.7999	-0.850854	0.330372	-2.57544	0.0100112	1
SMAGP	16.327	-0.850577	0.36334	-2.341	0.0192324	1
DHRS9	9.55179	-0.850395	0.506004	-1.68061	0.0928391	1
FAM83E	31.6243	-0.850355	0.284689	-2.98697	0.00281761	0.144546
TBC1D22A	15.9325	-0.849914	0.341915	-2.48575	0.012928	1
WDFY3	8.33475	-0.84926	0.383801	-2.21276	0.026914	1
C15orf48	85.8566	-0.849098	0.328834	-2.58215	0.00981867	0.304753
VASN	5.70782	-0.848075	0.488664	-1.7355	0.0826525	1
H2AC8	34.7372	-0.84794	0.523611	-1.61941	0.10536	0.749616
H2AC11	41.9642	-0.847431	0.641115	-1.32181	0.186232	0.834011
TFRC	22.3378	-0.846873	0.302517	-2.79942	0.00511937	0.210105
GSDMD	18.15	-0.845942	0.283281	-2.98623	0.0028244	0.144546
COL22A1	6.77962	-0.844224	0.419204	-2.01387	0.0440227	1
CDC20	18.8233	-0.840849	0.301234	-2.79135	0.00524895	0.213238
GJB2	9.49088	-0.839021	0.364482	-2.30196	0.0213377	1
CA4	16.321	-0.83865	0.425033	-1.97314	0.0484796	1
COQ10B	9.83945	-0.837247	0.347547	-2.40902	0.0159956	1
H4C2	47.1823	-0.836455	0.505791	-1.65376	0.0981771	0.733172
ENAM	4.9719	-0.8353	0.47881	-1.74453	0.0810661	1
H2AC6	39.5932	-0.835095	0.487011	-1.71473	0.0863941	0.696904
PFKFB3	13.6592	-0.834873	0.414922	-2.01212	0.0442073	1
OR13A1	6.90895	-0.833186	0.414925	-2.00804	0.0446391	1
CACYBP	21.2005	-0.832128	0.332127	-2.50545	0.0122296	0.342919
RBBP7	20.9376	-0.831252	0.375995	-2.21081	0.0270492	0.44943
GALNT3	17.2131	-0.830484	0.366046	-2.2688	0.0232805	0.432311
CD74	246.144	-0.829749	0.579688	-1.43137	0.152324	0.8092
ACTR3	23.2496	-0.82965	0.280021	-2.96282	0.00304838	0.149141
PSMB8	30.6868	-0.828673	0.39898	-2.07698	0.0378035	0.516908
XBP1	71.2164	-0.827113	0.371137	-2.22859	0.0258411	0.443236
ANGPT4	8.40644	-0.825423	0.389804	-2.11753	0.0342147	1
MMP3	12.3116	-0.825212	0.403292	-2.04619	0.0407378	1
CXCL2	17.6489	-0.824163	0.321933	-2.56004	0.0104659	0.313288
ABCC10	9.24488	-0.823884	0.369602	-2.22911	0.0258065	1
ISG20	14.3911	-0.823163	0.373083	-2.20638	0.0273573	1
FAM118A	22.9883	-0.822246	0.364979	-2.25286	0.024268	0.437829
MYCBP	15.2244	-0.820298	0.326122	-2.51531	0.0118928	1
SLC6A14	11.5558	-0.82004	0.72589	-1.1297	0.258602	1
TTLL12	14.9428	-0.819145	0.304034	-2.69426	0.00705458	1
H2BC7	24.2635	-0.817157	0.81296	-1.00516	0.314819	0.895184
CDC37	45.1749	-0.814515	0.362721	-2.24557	0.0247317	0.439269
MICALL2	31.3432	-0.813806	0.353895	-2.29957	0.0214727	0.421124
H2AC21	29.0031	-0.810174	0.447055	-1.81225	0.0699481	0.658325
HSPA4L	8.33815	-0.809754	0.387064	-2.09204	0.0364347	1
SLIRP	24.6199	-0.809122	0.349734	-2.31354	0.0206931	0.411152
DAZAP1	31.4148	-0.808586	0.362997	-2.22752	0.0259123	0.443236
ELOB	30.287	-0.808538	0.339611	-2.38078	0.0172761	0.392757
MRPL50	8.06007	-0.808042	0.41634	-1.94082	0.0522797	1
EIF5A	91.0652	-0.807888	0.474212	-1.70364	0.0884476	0.704793
COX7B	33.632	-0.807159	0.31329	-2.5764	0.00998359	0.305975
ETHE1	25.1936	-0.806689	0.298435	-2.70306	0.00687036	0.250081
BOLA2B	38.6053	-0.803262	0.368662	-2.17885	0.0293425	0.471761
MMP10	8.22289	-0.803134	0.388704	-2.06618	0.0388112	1
RBM8A	24.5902	-0.802514	0.311639	-2.57514	0.0100198	0.305975
UQCRB	36.7936	-0.801678	0.420829	-1.90499	0.0567808	0.606462
SDF2L1	23.5451	-0.801504	0.359602	-2.22886	0.0258229	0.443236
TRAM1	16.2648	-0.800526	0.790902	-1.01217	0.311458	1
LAYN	5.55669	-0.799784	0.471128	-1.6976	0.0895842	1
MTHFD1	17.2509	-0.79837	0.378419	-2.10975	0.0348798	0.503819
CEBPB	12.4753	-0.796491	0.329618	-2.41641	0.0156745	1
DDX3X	26.9728	-0.796242	0.340215	-2.34041	0.0192626	0.403275
SCN9A	21.7932	-0.795757	0.359094	-2.21601	0.0266908	0.449167
ARHGAP26	35.0034	-0.795541	0.286389	-2.77784	0.00547222	0.218409
ARHGEF16	15.5127	-0.795349	0.309887	-2.56658	0.0102706	1
PHGR1	176.41	-0.793976	0.754067	-1.05293	0.292375	0.884094
SLC2A1	9.70724	-0.793869	0.376756	-2.10712	0.0351071	1
EXOC2	8.4742	-0.792048	0.432168	-1.83273	0.0668428	1
IL18	13.2389	-0.791795	0.323438	-2.44805	0.014363	1
APP	68.8224	-0.791566	0.55053	-1.43783	0.150484	0.808483
CCDC30	5.6985	-0.791359	0.445976	-1.77444	0.0759898	1
CNBP	25.3722	-0.791235	0.415664	-1.90354	0.0569695	0.607052
PTMA	216.399	-0.790528	0.575835	-1.37284	0.169803	0.821044
MANF	22.6941	-0.790315	0.36337	-2.17496	0.0296332	0.473091
RTEL1	44.2553	-0.789292	0.328843	-2.40021	0.0163857	0.381665
TXN	37.6312	-0.78879	0.405587	-1.94481	0.0517976	0.578872
ZNF347	7.30582	-0.788196	0.398891	-1.97597	0.048158	1
B2M	368.772	-0.787987	0.597297	-1.31925	0.187084	0.835514
NUDT3	14.7734	-0.786666	0.328937	-2.39154	0.0167778	1
H4C3	28.3145	-0.783081	0.501528	-1.56139	0.118432	0.784777
FAM177B	10.5009	-0.781874	0.349023	-2.24018	0.0250794	1
TST	25.2198	-0.781588	0.345452	-2.26251	0.0236659	0.432311
OPRL1	5.51977	-0.781293	0.485419	-1.60952	0.107502	1
CHMP2A	13.3218	-0.781064	0.307742	-2.53805	0.0111471	1
NFKBIZ	20.063	-0.780824	0.352209	-2.21694	0.0266275	0.449167
GSKIP	13.97	-0.780258	0.305333	-2.55543	0.0106057	1
ITGB4	28.8362	-0.780194	0.30826	-2.53096	0.0113751	0.329659
ITPR3	19.2942	-0.779375	0.28528	-2.73197	0.00629569	0.238712
GPX2	48.0624	-0.777196	0.466745	-1.66514	0.0958848	0.729311
TINAGL1	15.8484	-0.775916	0.304802	-2.54564	0.0109077	1
ATP5MC3	65.589	-0.775231	0.449045	-1.7264	0.0842754	0.689801
ADAP1	24.5023	-0.774575	0.285138	-2.7165	0.00659771	0.244062
PSME2	47.5205	-0.774467	0.349293	-2.21724	0.0266064	0.449167
IGLL5	52.2892	-0.774333	0.632319	-1.22459	0.220729	0.851933
CAMK1G	7.82641	-0.774312	0.434355	-1.78267	0.0746401	1
CTSB	36.4179	-0.773765	0.351029	-2.20427	0.0275051	0.453435
HNRNPA2B1	151.838	-0.773736	0.525082	-1.47355	0.140602	0.80113
MAEA	18.6671	-0.770674	0.324171	-2.37737	0.0174367	0.392757
SH2B3	8.86846	-0.770634	0.417818	-1.84443	0.0651208	1
COX5A	42.2705	-0.770312	0.480023	-1.60474	0.108551	0.76103
ZIC2	3.9188	-0.769538	0.538295	-1.42958	0.152836	1
SNX2	10.3268	-0.769491	0.351045	-2.192	0.0283792	1
UPRT	7.08557	-0.769343	0.439478	-1.75058	0.0800176	1
SPCS1	25.4644	-0.768514	0.389438	-1.9734	0.0484505	0.573576
TPRN	16.127	-0.767721	0.291748	-2.63145	0.00850212	1
RDH11	17.1104	-0.767686	0.319354	-2.40387	0.0162226	0.381665
FAM90A1	40.7222	-0.767171	0.441857	-1.73624	0.0825205	0.689748
CLTB	45.6012	-0.765441	0.313779	-2.43943	0.0147107	0.363376
ARPC4	24.701	-0.765246	0.331881	-2.30579	0.0211226	0.416051
TFF3	199.39	-0.765159	0.533424	-1.43443	0.15145	0.808642
C1QBP	44.0313	-0.764227	0.410176	-1.86317	0.0624388	0.631326
LRP10	16.9684	-0.762374	0.294083	-2.59237	0.00953159	0.302633
DEFA6	16.5832	-0.761622	1.013	-0.751847	0.452143	1
PRDX1	36.6771	-0.760656	0.415823	-1.82928	0.0673582	0.649361
NLRP9	9.23243	-0.760165	0.360963	-2.10594	0.0352098	1
PLEK2	12.989	-0.758859	0.321237	-2.3623	0.0181617	1
EDNRA	5.72355	-0.756693	0.454694	-1.66418	0.0960764	1
H2AZ1	51.0575	-0.754871	0.40978	-1.84214	0.0654547	0.641851
BAIAP2L1	15.4622	-0.754832	0.314819	-2.39767	0.0164998	1
ERG28	12.0383	-0.753938	0.367571	-2.05114	0.0402537	1
TKT	22.2178	-0.75307	0.361122	-2.08536	0.0370364	0.513767
SNRPD1	18.853	-0.750654	0.353563	-2.12311	0.0337444	0.495195
H4C8	71.0124	-0.750488	0.641047	-1.17072	0.24171	0.85708
CCL24	28.3679	-0.750204	0.337915	-2.2201	0.0264122	0.449167
IRF9	19.7816	-0.749395	0.320836	-2.33576	0.0195039	0.403275
SLC52A2	16.6779	-0.748723	0.328325	-2.28043	0.022582	0.429909
CLTA	44.5408	-0.748293	0.384027	-1.94854	0.0513501	0.578533
PRSS22	11.0161	-0.747066	0.366505	-2.03835	0.041515	1
NME1	15.3602	-0.745932	0.385684	-1.93405	0.053107	1
MRPL20	14.4441	-0.745779	0.343843	-2.16895	0.0300863	1
RAB21	21.9379	-0.744122	0.280433	-2.65348	0.00796668	0.272108
HSPE1	85.2714	-0.744053	0.363156	-2.04886	0.0404762	0.530989
HNRNPF	39.9699	-0.74387	0.473674	-1.57043	0.116316	0.779435
ATP5MJ	26.572	-0.741963	0.394615	-1.88022	0.0600782	0.622674
ZBTB7B	44.484	-0.740823	0.319695	-2.31728	0.0204884	0.40887
SLC22A3	5.28427	-0.740785	0.462203	-1.60273	0.108994	1
SPECC1	15.0163	-0.740706	0.297765	-2.48755	0.0128627	1
GPI	41.605	-0.740375	0.513526	-1.44175	0.149374	0.808483
PGK1	65.7979	-0.740197	0.359505	-2.05893	0.0395007	0.527062
CENPX	26.0074	-0.740172	0.314068	-2.35673	0.0184368	0.403275
LYPD8	12.7935	-0.739754	0.346456	-2.1352	0.0327443	1
H2AC13	31.2848	-0.737275	0.474508	-1.55377	0.12024	0.792177
TET1	5.92458	-0.737167	0.445656	-1.65412	0.0981036	1
DERL3	14.1033	-0.737032	0.300084	-2.45609	0.0140459	1
RALY	23.1572	-0.735975	0.428915	-1.7159	0.0861804	0.696904
GNG5	31.1724	-0.735591	0.345793	-2.12726	0.0333987	0.495195
AGAP2	5.47408	-0.734535	0.470931	-1.55975	0.118819	1
SLC22A18	17.274	-0.734138	0.282737	-2.59654	0.00941689	0.301738
ATP1A1	71.1485	-0.733147	0.59679	-1.22848	0.219266	0.851933
VDAC3	11.7461	-0.732858	0.348824	-2.10094	0.0356464	1
RAP2B	14.8717	-0.732531	0.296398	-2.47145	0.0134567	1
GPT	15.7951	-0.732392	0.317	-2.31039	0.0208668	1
EGLN3	17.1129	-0.732216	0.335954	-2.17951	0.0292935	0.471761
GLT8D1	11.3143	-0.731188	0.378751	-1.93053	0.0535417	1
TMPRSS4	18.5581	-0.730788	0.286792	-2.54815	0.0108297	0.317904
SLC26A3	16.4493	-0.730681	0.409838	-1.78285	0.07461	1
KRTAP21-2	6.57704	-0.730667	0.426384	-1.71364	0.0865954	1
KLHL21	9.08359	-0.730653	0.376073	-1.94285	0.0520345	1
AIFM2	9.73795	-0.728936	0.398083	-1.83111	0.0670834	1
H2AJ	26.7834	-0.727091	0.301896	-2.40842	0.0160217	0.381665
TMED9	40.6946	-0.72698	0.370031	-1.96465	0.0494552	0.573576
KRT18	139.932	-0.726919	0.309246	-2.35062	0.0187424	0.403275
CD59	19.4744	-0.726663	0.306655	-2.36965	0.0178051	0.399081
PSMB3	20.734	-0.726577	0.355682	-2.04277	0.041075	0.530989
SNRPA	21.4312	-0.724563	0.346065	-2.09372	0.0362851	0.508246
PLD1	12.9329	-0.723825	0.36694	-1.9726	0.0485415	1
BORCS6	7.14761	-0.723811	0.426916	-1.69544	0.089992	1
ATG14	19.008	-0.723227	0.309228	-2.33882	0.019345	0.403275
HMOX2	11.8297	-0.723216	0.341957	-2.11493	0.034436	1
ZFP36	25.2454	-0.723156	0.418395	-1.72841	0.0839155	0.689801
SDHB	25.7763	-0.72146	0.321674	-2.24283	0.024908	0.439269
FAM83H	13.9772	-0.71904	0.299969	-2.39704	0.0165279	1
EZR	18.5818	-0.718902	0.292905	-2.45439	0.0141126	0.353724
LCE3A	7.70303	-0.718561	0.386341	-1.85992	0.0628972	1
PLXNA4	8.40688	-0.718253	0.397448	-1.80716	0.0707373	1
GDPD3	17.7492	-0.717653	0.357605	-2.00683	0.0447678	0.553844
NDUFA1	49.871	-0.7172	0.425104	-1.68712	0.0915808	0.719231
TPM1	55.5152	-0.716433	0.407384	-1.75862	0.0786425	0.676415
BTG1	18.7112	-0.715566	0.343871	-2.08091	0.0374418	0.516479
COPB2	23.1072	-0.715455	0.347133	-2.06104	0.0392992	0.525915
SPCS3	26.9687	-0.713963	0.3438	-2.07668	0.0378308	0.516908
H2BC4	48.4688	-0.713958	0.572218	-1.2477	0.21214	0.845356
NDUFB6	26.3906	-0.713611	0.380749	-1.87423	0.0608989	0.622674
POLD4	25.8311	-0.713387	0.34113	-2.09125	0.036506	0.508246
SPINK1	120.215	-0.709632	0.539233	-1.316	0.188174	0.835514
MAL2	20.8546	-0.709567	0.28871	-2.45772	0.0139823	0.353724
TULP1	6.97784	-0.709298	0.400942	-1.76908	0.0768804	1
IL6	6.0811	-0.709225	0.441649	-1.60586	0.108306	1
MRPL3	27.8845	-0.708868	0.340683	-2.08073	0.0374589	0.516479
FNDC3B	20.8912	-0.708512	0.287123	-2.46763	0.0136012	0.353724
TMED2	22.7303	-0.708428	0.360042	-1.96763	0.049111	0.573576
S100A14	20.524	-0.70748	0.322207	-2.19573	0.0281112	0.461755
ABCC3	29.5268	-0.706943	0.329797	-2.14357	0.0320674	0.487982
MDH2	42.3882	-0.706878	0.39809	-1.77568	0.0757862	0.669555
SSR1	25.9017	-0.705552	0.316306	-2.2306	0.0257075	0.443236
PGAM4	49.2069	-0.705516	0.314967	-2.23997	0.0250927	0.439938
NEDD4L	9.14506	-0.705323	0.38981	-1.8094	0.0703884	1
PIWIL1	7.59197	-0.704646	0.396332	-1.77792	0.0754176	1
BCL10	16.5393	-0.704355	0.292432	-2.40861	0.0160134	1
SLC39A7	28.2481	-0.704229	0.344642	-2.04336	0.0410164	0.530989
FNDC7	8.90615	-0.704034	0.367621	-1.91511	0.0554787	1
TAC4	7.05214	-0.703893	0.407633	-1.72678	0.0842068	1
MYL12A	20.483	-0.703797	0.334922	-2.10138	0.035608	0.504724
FASN	21.6672	-0.703579	0.385399	-1.82559	0.0679126	0.649384
TP53I3	16.5768	-0.702566	0.297426	-2.36215	0.0181691	1
TM9SF2	23.4174	-0.701839	0.374309	-1.87503	0.0607888	0.622674
PSMD7	20.0477	-0.701027	0.326568	-2.14665	0.0318211	0.487494
FAM9C	7.37541	-0.700373	0.415404	-1.686	0.091795	1
ACTN4	53.4399	-0.700009	0.373369	-1.87485	0.060814	0.622674
ITGB1BP2	8.92108	-0.699332	0.362849	-1.92734	0.0539377	1
DENND1B	21.2327	-0.69874	0.296686	-2.35515	0.0185154	0.403275
ITM2C	152.341	-0.698396	0.519417	-1.34458	0.178761	0.831686
MPC1	13.3162	-0.697983	0.32471	-2.14955	0.0315905	1
RRBP1	38.1614	-0.697941	0.428721	-1.62796	0.103533	0.744206
MORF4L2	24.6658	-0.697916	0.358626	-1.94608	0.0516447	0.578872
IL4R	16.802	-0.697818	0.290626	-2.40108	0.0163467	0.381665
KLHL11	6.84898	-0.697805	0.412521	-1.69156	0.0907296	1
SRSF4	15.775	-0.697186	0.380245	-1.83352	0.0667251	1
NARF	13.8791	-0.696556	0.314449	-2.21516	0.026749	1
RIPK3	12.481	-0.695312	0.315695	-2.20248	0.0276316	1
MFSD14A	10.8775	-0.695226	0.340409	-2.04233	0.0411189	1
MIF	82.7407	-0.69458	0.520291	-1.33498	0.181881	0.831986
TCF7L2	19.1473	-0.694173	0.29847	-2.32577	0.0200308	0.403275
TCAIM	8.51862	-0.694132	0.414737	-1.67367	0.0941963	1
PLXNB2	22.2519	-0.694021	0.30823	-2.25164	0.0243452	0.437829
MYH9	67.7634	-0.693552	0.428896	-1.61706	0.105865	0.749616
PYCR1	18.8092	-0.692074	0.288083	-2.40234	0.0162904	0.381665
SPPL2A	17.7949	-0.690292	0.294052	-2.34752	0.0188989	0.403275
TMPO	22.2512	-0.690268	0.351796	-1.96213	0.0497478	0.573576
SARDH	36.7199	-0.689604	0.26827	-2.57056	0.0101535	0.307454
GAS1	7.53713	-0.689022	0.407882	-1.68927	0.0911682	1
FAM47B	19.283	-0.688917	0.304377	-2.26337	0.023613	0.432311
CXCR4	21.7017	-0.688132	0.294712	-2.33493	0.019547	0.403275
IFNGR1	16.9713	-0.688098	0.305588	-2.25172	0.0243401	0.437829
PPA1	61.8218	-0.687631	0.314738	-2.18477	0.0289055	0.469714
ITPRID2	44.1837	-0.685814	0.302649	-2.26604	0.023449	0.432311
SPCS2	22.1193	-0.685276	0.325659	-2.10428	0.0353544	0.504724
KPNA2	13.446	-0.685003	0.332245	-2.06174	0.0392324	1
PKP2	23.0528	-0.684991	0.302946	-2.2611	0.0237533	0.432311
H2BS1	87.5645	-0.684821	0.614423	-1.11458	0.265032	0.866903
OST4	40.8819	-0.683996	0.415823	-1.64492	0.0999862	0.733172
VAMP8	40.2693	-0.682992	0.370225	-1.8448	0.0650662	0.63978
ERP44	24.5339	-0.682914	0.330356	-2.06721	0.0387146	0.519621
GPD1L	10.8232	-0.68219	0.347087	-1.96548	0.0493591	1
ARSH	8.25573	-0.681919	0.38405	-1.7756	0.0757986	1
LAMC2	13.9403	-0.680794	0.386449	-1.76167	0.0781258	1
CETN2	13.357	-0.679572	0.310381	-2.18948	0.0285623	1
MICB	6.22531	-0.677552	0.447941	-1.51259	0.130384	1
BICDL2	19.7406	-0.677504	0.279488	-2.42409	0.0153468	0.373411
PLS1	19.8935	-0.677316	0.318088	-2.12933	0.0332266	0.495195
RASEF	16.3618	-0.677185	0.2946	-2.29865	0.0215246	1
SIRT7	14.5089	-0.676813	0.303086	-2.23307	0.0255441	1
HTR3B	7.4106	-0.676776	0.399058	-1.69593	0.0898987	1
TMEM158	8.79435	-0.676268	0.420878	-1.6068	0.108097	1
ITM2A	8.46529	-0.676202	0.387496	-1.74506	0.0809751	1
MCU	20.2715	-0.675263	0.301616	-2.23882	0.0251676	0.439938
ARHGAP4	17.5715	-0.675118	0.322866	-2.09101	0.0365267	0.508246
FLNB	23.6302	-0.674006	0.342201	-1.96962	0.0488823	0.573576
ZNF182	9.35657	-0.673965	0.383754	-1.75624	0.0790475	1
TALDO1	27.0318	-0.672846	0.3785	-1.77767	0.0754586	0.66797
ATP5MF	56.3146	-0.672628	0.464153	-1.44915	0.147296	0.807161
TNFRSF4	6.70934	-0.672508	0.427273	-1.57395	0.115498	1
TAF1D	11.7333	-0.672338	0.382857	-1.75611	0.0790699	1
AK2	35.0018	-0.671603	0.351436	-1.91103	0.0560012	0.603804
PSMD12	16.101	-0.671078	0.301621	-2.2249	0.0260877	1
EIF5	19.6126	-0.670791	0.364713	-1.83923	0.0658812	0.642085
CTTN	45.4834	-0.669109	0.341114	-1.96154	0.0498161	0.573576
MDH1	24.3872	-0.667776	0.390611	-1.70957	0.0873454	0.700126
ZFYVE28	11.9666	-0.666438	0.330829	-2.01444	0.0439629	1
ZSCAN21	5.04794	-0.666317	0.467836	-1.42425	0.154374	1
MOGAT3	15.2577	-0.665889	0.29303	-2.27242	0.023061	1
MYBPC1	6.40776	-0.665152	0.435566	-1.5271	0.126737	1
TMEM214	17.9654	-0.665066	0.321222	-2.07043	0.0384124	0.519621
CD22	16.7244	-0.664343	0.289557	-2.29435	0.0217707	0.425135
PPP1R7	17.8014	-0.663781	0.387343	-1.71368	0.0865883	0.696904
ZNF333	6.39733	-0.663764	0.446545	-1.48644	0.137162	1
ZFP57	7.69164	-0.662635	0.406808	-1.62886	0.103342	1
TNFRSF10A	8.56641	-0.662202	0.365928	-1.80965	0.0703494	1
FCSK	9.77639	-0.662129	0.355296	-1.8636	0.0623783	1
CEP170B	24.0482	-0.661534	0.294324	-2.24764	0.0245993	0.438929
ZBTB7A	40.0711	-0.660456	0.337586	-1.95641	0.0504171	0.57604
GPR151	5.9971	-0.659799	0.458509	-1.43901	0.150148	1
PSMB10	32.2338	-0.659698	0.337671	-1.95367	0.0507398	0.57604
TGFBI	18.6119	-0.659448	0.337699	-1.95277	0.0508471	0.57604
CHCHD3	25.8261	-0.659316	0.311508	-2.11653	0.0342999	0.500206
SLC5A3	9.09427	-0.659214	0.382375	-1.724	0.0847078	1
PPIA	199.625	-0.658525	0.414882	-1.58726	0.112455	0.76597
VSX2	5.01537	-0.658202	0.469441	-1.4021	0.160887	1
DOC2B	14.1711	-0.657489	0.366357	-1.79467	0.0727066	1
MTA3	14.7856	-0.655921	0.351791	-1.86452	0.0622493	1
RHOF	7.92325	-0.65531	0.414851	-1.57963	0.114192	1
CD2	12.3969	-0.655073	0.327765	-1.99861	0.045651	1
HSPA1A	13.7854	-0.654556	0.317083	-2.0643	0.0389889	1
TNFRSF17	8.02127	-0.65444	0.387139	-1.69045	0.0909413	1
STK24	31.6421	-0.654312	0.321737	-2.03369	0.041983	0.536581
UGP2	23.9702	-0.654237	0.304677	-2.14732	0.0317682	0.487494
EPCAM	59.3931	-0.653396	0.416502	-1.56877	0.116701	0.779808
TDRD7	6.57739	-0.653213	0.42705	-1.52959	0.126118	1
ARL14	14.3831	-0.653197	0.339092	-1.92631	0.0540656	1
MYL6	90.9738	-0.653182	0.441671	-1.47889	0.13917	0.800658
PTPMT1	13.4653	-0.653058	0.323131	-2.02103	0.0432765	1
FADS1	10.0806	-0.652899	0.341422	-1.91229	0.055839	1
HNRNPA3	88.697	-0.652332	0.310329	-2.10206	0.0355477	0.504724
CLDN3	48.7785	-0.651797	0.445788	-1.46212	0.143707	0.803846
FUS	53.256	-0.651387	0.372856	-1.74702	0.0806334	0.684016
ESYT1	14.6044	-0.651231	0.32246	-2.01957	0.0434277	1
PEG10	7.59302	-0.651033	0.389795	-1.67019	0.0948813	1
RPS24	201.884	-0.650546	0.436701	-1.48968	0.136307	0.799225
ARFGEF2	12.6277	-0.650536	0.314339	-2.06954	0.0384954	1
NUDT22	11.5432	-0.650059	0.345039	-1.88402	0.0595623	1
POLR2L	40.2671	-0.649896	0.350421	-1.85461	0.0636516	0.637918
SEC11C	17.7579	-0.649784	0.306229	-2.12188	0.0338474	0.495195
PLP2	33.0916	-0.649013	0.370444	-1.75199	0.0797762	0.682296
MAML1	10.1542	-0.648485	0.365803	-1.77277	0.0762667	1
HNRNPU	70.1276	-0.648161	0.495564	-1.30792	0.190899	0.836943
BTNL3	7.29842	-0.647733	0.409802	-1.5806	0.11397	1
NDUFS2	17.5519	-0.646558	0.320579	-2.01685	0.0437114	0.547897
SNX6	20.5686	-0.64597	0.363969	-1.77479	0.0759319	0.669555
LMTK2	11.0987	-0.645041	0.352693	-1.8289	0.0674141	1
DUSP11	9.13324	-0.643268	0.392217	-1.64008	0.100988	1
FES	7.67754	-0.643229	0.393751	-1.63359	0.102345	1
RPN1	28.7143	-0.643094	0.37151	-1.73103	0.0834466	0.689801
FAM236B	10.512	-0.642802	0.727145	-0.884007	0.376692	1
COX8A	83.5827	-0.642141	0.499221	-1.28629	0.198343	0.839795
CFB	18.1518	-0.64133	0.370821	-1.72949	0.0837219	0.689801
ATP13A2	11.7568	-0.641112	0.356725	-1.79721	0.0723015	1
H3C1	21.6613	-0.640613	0.407575	-1.57177	0.116005	0.7785
DNTTIP1	13.2517	-0.639072	0.36795	-1.73685	0.0824143	1
FGD3	14.1001	-0.638404	0.305208	-2.0917	0.0364653	1
HSPD1	53.4647	-0.638092	0.470484	-1.35625	0.175021	0.828058
H3C4	24.1608	-0.63795	0.428925	-1.48732	0.13693	0.800306
WNT10B	8.87963	-0.637854	0.365966	-1.74293	0.0813458	1
ADORA1	8.12961	-0.637311	0.385712	-1.6523	0.098474	1
CASP10	19.5003	-0.636018	0.315304	-2.01716	0.043679	0.547897
NDUFA8	16.6733	-0.635839	0.294277	-2.16068	0.0307198	0.478947
TMED10	36.1536	-0.635365	0.356294	-1.78326	0.074544	0.663781
LCN1	8.92863	-0.634898	0.407483	-1.5581	0.11921	1
PSMG3	19.5743	-0.634455	0.334174	-1.89858	0.05762	0.6097
ZNF100	10.6718	-0.634102	0.754776	-0.840119	0.400842	1
SLC5A5	11.099	-0.633843	0.342672	-1.84971	0.0643552	1
YWHAB	30.0614	-0.633544	0.3615	-1.75254	0.0796807	0.682296
TNFRSF21	14.0562	-0.633074	0.302091	-2.09564	0.0361143	1
RAP1A	22.33	-0.632854	0.286589	-2.20823	0.0272285	0.450508
PFN1	124.789	-0.632503	0.507708	-1.2458	0.212838	0.845356
GPX6	7.22852	-0.632276	0.408815	-1.54661	0.121958	1
KIFC1	14.1772	-0.632035	0.352596	-1.79252	0.07305	1
KIAA0232	7.70516	-0.631543	0.415396	-1.52034	0.128426	1
CNR1	8.94211	-0.631158	0.363465	-1.7365	0.082475	1
HMGB3	15.3111	-0.630213	0.361559	-1.74304	0.0813262	1
BCAS1	23.3217	-0.630169	0.349328	-1.80395	0.0712394	0.658325
SHH	10.1378	-0.629562	0.36114	-1.74327	0.0812872	1
ITGA6	30.9219	-0.627891	0.355107	-1.76818	0.0770314	0.675323
GALNT2	22.8924	-0.627717	0.27593	-2.27491	0.0229112	0.432311
CSNK1G2	16.8337	-0.627103	0.302284	-2.07455	0.0380284	0.518052
CAPZB	37.6189	-0.626864	0.320687	-1.95476	0.0506117	0.57604
SPINT2	47.711	-0.626653	0.43763	-1.43192	0.152166	0.8092
NANS	21.4412	-0.626608	0.389805	-1.60749	0.107947	0.759135
CXCL3	19.9431	-0.626402	0.363258	-1.7244	0.0846355	0.690128
HEPHL1	7.06161	-0.62626	0.401647	-1.55923	0.118942	1
CAPNS1	36.5577	-0.626228	0.39963	-1.56702	0.11711	0.779808
HMGCR	17.3401	-0.625539	0.313583	-1.99481	0.0460635	0.56136
CCDC137	53.124	-0.62509	0.346601	-1.80348	0.0713122	0.658325
TUBA1C	94.3639	-0.624637	0.534345	-1.16898	0.242413	0.85712
TPD52L1	7.9678	-0.624417	0.393363	-1.58738	0.112427	1
LGALS3BP	52.3054	-0.624081	0.515142	-1.21147	0.225714	0.851933
SERPINB1	34.9738	-0.623796	0.286049	-2.18073	0.0292031	0.471761
UQCRC1	41.4256	-0.623346	0.417747	-1.49216	0.135657	0.797465
RAB33A	8.00253	-0.622943	0.419539	-1.48483	0.137589	1
RAB27A	16.5851	-0.622858	0.343759	-1.8119	0.0700015	1
DMC1	9.61431	-0.622602	0.377606	-1.64881	0.0991858	1
NDUFV2	37.26	-0.622569	0.319531	-1.94839	0.0513687	0.578533
NUSAP1	15.8259	-0.622481	0.296782	-2.09744	0.035955	1
RNF19B	15.0669	-0.622169	0.306146	-2.03226	0.0421274	1
AMOT	11.5297	-0.622092	0.329284	-1.88923	0.0588614	1
NDUFC1	20.4688	-0.621922	0.337139	-1.8447	0.0650808	0.63978
E2F3	7.46751	-0.621187	0.391666	-1.58601	0.112736	1
CKAP4	25.8327	-0.620849	0.316465	-1.96182	0.049783	0.573576
ZRANB2	21.3328	-0.620827	0.352263	-1.76239	0.0780028	0.676415
PPWD1	14.355	-0.620734	0.312694	-1.98512	0.0471313	1
ADAM15	1205.52	-0.62028	0.680606	-0.911364	0.362104	0.926644
MORN2	9.43123	-0.619279	0.36662	-1.68916	0.0911887	1
RPN2	33.8719	-0.619187	0.441463	-1.40258	0.160742	0.814278
FNDC8	5.12526	-0.619126	0.475206	-1.30286	0.192623	1
CDH1	37.8039	-0.618831	0.337947	-1.83115	0.0670787	0.649361
SH3D21	20.1568	-0.617995	0.286228	-2.1591	0.0308421	0.478947
PDCD10	14.1923	-0.617995	0.313216	-1.97306	0.0484886	1
HSPB1	14.4339	-0.617939	0.318365	-1.94098	0.0522612	1
AGO2	14.3628	-0.617552	0.313554	-1.96952	0.0488931	1
ATP5F1A	60.4245	-0.617508	0.512816	-1.20415	0.228531	0.854487
SH3KBP1	19.0163	-0.617208	0.285257	-2.16369	0.030488	0.478347
TEFM	10.3155	-0.617086	0.340589	-1.81182	0.0700138	1
HSP90AB1	84.3251	-0.616573	0.45652	-1.35059	0.176825	0.828058
ANKLE2	19.6851	-0.616331	0.326964	-1.88501	0.0594285	0.620958
ATRX	82.8355	-0.615712	0.3338	-1.84455	0.0651029	0.63978
HPSE	8.87938	-0.615526	0.361202	-1.70411	0.0883615	1
PITPNC1	11.4385	-0.615244	0.329142	-1.86924	0.0615899	1
ABRACL	17.5786	-0.614948	0.301298	-2.04099	0.0412515	0.531712
CKMT1A	49.0196	-0.614457	0.397608	-1.54538	0.122254	0.792693
LUC7L2	16.3213	-0.614223	0.303099	-2.02648	0.0427158	1
TASOR	9.41184	-0.614017	0.363934	-1.68716	0.0915719	1
TRIM35	9.96794	-0.613603	0.342209	-1.79306	0.0729629	1
ATP9B	11.6729	-0.613595	0.339066	-1.80966	0.070348	1
FERMT1	19.2274	-0.613144	0.328536	-1.86629	0.0620003	0.628288
SLC25A38	10.7805	-0.612846	0.334612	-1.83151	0.0670243	1
COX7A2	48.5999	-0.612666	0.434004	-1.41166	0.158051	0.81346
CMBL	17.2937	-0.612256	0.28826	-2.12397	0.0336727	0.495195
HNRNPK	65.7688	-0.612109	0.432573	-1.41504	0.157056	0.81346
H4-16	24.2769	-0.611658	0.382828	-1.59773	0.110102	0.763816
IRF1	33.0529	-0.611643	0.276123	-2.21511	0.0267526	0.449167
NDUFAB1	20.7095	-0.611593	0.35093	-1.74278	0.0813722	0.686132
TTC3	17.3866	-0.61137	0.350161	-1.74597	0.0808167	0.684016
HSPA1L	8.95001	-0.611261	0.381804	-1.60098	0.109381	1
ITGA3	15.7874	-0.611192	0.311812	-1.96013	0.0499808	1
ATF4	50.1886	-0.611182	0.283543	-2.15552	0.0311212	0.481638
ZNF223	8.32755	-0.610643	0.371763	-1.64256	0.100474	1
KCND2	5.70569	-0.610561	0.451318	-1.35284	0.176107	1
TPSG1	10.3245	-0.609961	0.359048	-1.69883	0.0893518	1
USP51	5.36587	-0.609895	0.465216	-1.31099	0.18986	1
COA4	16.523	-0.609748	0.342558	-1.77998	0.0750787	1
BCAP29	14.3651	-0.609612	0.335259	-1.81833	0.0690136	1
IFI6	23.3405	-0.609548	0.395393	-1.54162	0.123165	0.793571
NDUFA4	29.3517	-0.608787	0.416786	-1.46067	0.144105	0.803846
CSTB	34.2629	-0.608566	0.297232	-2.04744	0.0406145	0.530989
IRAK1	20.8739	-0.607412	0.323749	-1.87618	0.0606303	0.622674
TPSAB1	12.3433	-0.607335	0.388014	-1.56524	0.117526	1
HTR3E	4.43333	-0.606951	0.494541	-1.2273	0.219709	1
NDUFS6	35.1113	-0.606804	0.423878	-1.43155	0.152271	0.8092
CEBPD	28.4107	-0.606397	0.296713	-2.04371	0.0409818	0.530989
USP33	12.4622	-0.605932	0.32204	-1.88154	0.0598978	1
KCNA10	6.51479	-0.605592	0.439882	-1.37671	0.1686	1
EIF3B	21.2268	-0.605533	0.361268	-1.67614	0.0937117	0.729277
FAM162A	28.6338	-0.605438	0.404311	-1.49746	0.134274	0.796543
HIF1A	20.3308	-0.605405	0.338223	-1.78995	0.0734612	0.658325
ATP2A2	35.6978	-0.60506	0.329171	-1.83813	0.066043	0.642085
CANX	46.8622	-0.603414	0.432804	-1.3942	0.163258	0.814278
UQCRC2	24.3672	-0.603389	0.316261	-1.90788	0.0564064	0.605305
TAP1	26.2363	-0.603333	0.28542	-2.11384	0.0345286	0.501094
HOXB9	12.1075	-0.602263	0.411788	-1.46256	0.143589	1
CDK16	14.1598	-0.601035	0.347863	-1.72779	0.0840258	1
HNRNPM	41.0519	-0.600701	0.396956	-1.51327	0.130211	0.796543
BCAR1	20.9919	-0.600673	0.299261	-2.00719	0.0447297	0.553844
RAD23B	35.3504	-0.600535	0.293986	-2.04274	0.0410787	0.530989
CAMKMT	7.50806	-0.600039	0.408887	-1.46749	0.142242	1
NDUFS5	34.8873	-0.599958	0.507761	-1.18158	0.237374	0.85708
BTN3A2	11.2839	-0.598756	0.345587	-1.73258	0.0831708	1
ALYREF	26.2391	-0.59867	0.421063	-1.42181	0.155082	0.812929
CCDC142	10.7687	-0.598304	0.386505	-1.54799	0.121626	1
MAGEB2	7.10288	-0.597715	0.430606	-1.38808	0.165113	1
TIFA	9.33184	-0.59679	0.359063	-1.66207	0.0964978	1
POLR2C	10.2565	-0.596712	0.346713	-1.72105	0.0852409	1
HLA-DQB1	24.5191	-0.596412	0.493595	-1.2083	0.226931	0.851933
RAB18	14.141	-0.596329	0.316284	-1.88542	0.0593728	1
TXNDC5	29.6037	-0.595878	0.334155	-1.78324	0.0745477	0.663781
RBPMS	11.7103	-0.595696	0.377216	-1.57919	0.114292	1
APOBEC3B	7.45942	-0.59555	0.422436	-1.4098	0.158599	1
RAB39A	15.0812	-0.594807	0.294396	-2.02043	0.0433384	1
CTSS	21.8217	-0.593421	0.371568	-1.59707	0.11025	0.763816
PINX1	9.34297	-0.592697	0.361	-1.64182	0.100627	1
FRYL	36.0009	-0.592331	0.396442	-1.49412	0.135145	0.797118
TRA2B	25.4595	-0.592178	0.367052	-1.61333	0.106672	0.751327
PLSCR1	29.2147	-0.591807	0.276004	-2.1442	0.0320172	0.487982
CDC6	14.1983	-0.591679	0.328858	-1.79919	0.071988	1
STK17A	7.8849	-0.591341	0.412889	-1.4322	0.152086	1
RPL41	354.521	-0.591194	0.427627	-1.3825	0.166819	0.816156
NAPRT	25.6668	-0.591135	0.312932	-1.88902	0.0588892	0.618813
SLC25A5	50.4048	-0.59074	0.442635	-1.3346	0.182008	0.831986
MARCKS	61.2539	-0.590242	0.453338	-1.30199	0.19292	0.836943
HCFC1	12.4157	-0.589925	0.370224	-1.59343	0.111064	1
NDUFB1	31.8286	-0.589893	0.304481	-1.93737	0.0526999	0.582001
ATP5PF	37.2303	-0.589703	0.361901	-1.62946	0.103216	0.744206
MELK	8.53361	-0.589203	0.396406	-1.48636	0.137183	1
ANXA1	12.8143	-0.58919	0.333564	-1.76635	0.0773376	1
KIF3C	9.35544	-0.588984	0.371409	-1.58581	0.112783	1
PFAS	12.7628	-0.588655	0.328415	-1.79241	0.0730668	1
HECTD1	17.0548	-0.588481	0.303194	-1.94094	0.0522659	0.580024
MS4A4E	7.0477	-0.588159	0.408832	-1.43863	0.150254	1
NACC1	13.8958	-0.588143	0.320828	-1.8332	0.0667724	1
ZG16	25.4817	-0.588046	0.48209	-1.21978	0.222546	0.851933
RPL26	191.346	-0.587802	0.454777	-1.29251	0.196182	0.839565
PSMA4	10.5418	-0.587697	0.351539	-1.67178	0.0945668	1
DUSP7	8.9232	-0.587294	0.367369	-1.59865	0.109899	1
CYP4F22	6.67337	-0.587208	0.422433	-1.39006	0.16451	1
ELF3	37.4296	-0.587127	0.367671	-1.59688	0.110292	0.763816
HMGCLL1	14.8281	-0.586623	0.340395	-1.72336	0.0848235	1
BUB3	20.8131	-0.586167	0.45341	-1.2928	0.196081	0.839565
TRPC5	8.38326	-0.586046	0.380059	-1.54199	0.123076	1
GFUS	22.8545	-0.585744	0.326864	-1.79201	0.0731311	0.658325
KHDC1L	8.55608	-0.585227	0.402144	-1.45527	0.145596	1
PRKRIP1	33.7002	-0.584873	0.27225	-2.14829	0.0316903	0.487494
PRPF39	43.5734	-0.584612	0.285968	-2.04433	0.040921	0.530989
PPDPF	37.2588	-0.584459	0.933955	-0.625789	0.531453	0.954565
EIF1	24.148	-0.584191	0.441094	-1.32441	0.185365	0.832879
EIF3K	35.3809	-0.584171	0.409246	-1.42743	0.153455	0.810942
COX6A1	63.6474	-0.583049	0.430831	-1.35331	0.175956	0.828058
PTK6	23.4384	-0.582627	0.291854	-1.9963	0.0459016	0.56136
ADGRE5	23.3862	-0.582079	0.306124	-1.90145	0.0572434	0.607788
ASL	33.6711	-0.581806	0.296905	-1.95957	0.0500461	0.573576
EBP	24.4837	-0.581313	0.348402	-1.66852	0.0952135	0.729311
ITGA2	14.4166	-0.580946	0.339718	-1.71008	0.0872509	1
RTP3	7.26766	-0.580945	0.414692	-1.40091	0.161242	1
SH2D4A	8.4712	-0.580806	0.371243	-1.56449	0.117703	1
CASP1	40.4203	-0.580714	0.301463	-1.92632	0.0540641	0.591327
SNRPD3	40.2958	-0.580184	0.442123	-1.31227	0.18943	0.835514
MMP9	11.4853	-0.579989	0.384394	-1.50884	0.13134	1
MED13	13.1233	-0.579613	0.312327	-1.85579	0.0634832	1
MCM5	19.7009	-0.579507	0.385043	-1.50505	0.132312	0.796543
RAB35	15.1068	-0.579426	0.302587	-1.91491	0.0555043	1
CASP5	19.1548	-0.579259	0.373673	-1.55017	0.1211	0.792177
CD163L1	7.48569	-0.578257	0.403548	-1.43293	0.151877	1
ZBED4	9.86216	-0.578113	0.36975	-1.56352	0.11793	1
INF2	28.9718	-0.577217	0.331339	-1.74208	0.081495	0.686132
PRMT2	15.9196	-0.577097	0.341945	-1.68769	0.0914706	1
AZIN2	10.5713	-0.576962	0.354288	-1.62851	0.103416	1
AREG	10.7983	-0.576748	0.421788	-1.36739	0.171504	1
MAN1A1	11.9613	-0.57632	0.357991	-1.60987	0.107426	1
NDUFA9	17.4323	-0.576286	0.321774	-1.79097	0.0732988	0.658325
TXNL1	15.4929	-0.5762	0.30562	-1.88535	0.0593825	1
OR51B6	7.83358	-0.575382	0.401874	-1.43175	0.152216	1
MRPL28	15.8263	-0.57526	0.300038	-1.91729	0.0552007	1
RAN	53.2821	-0.574933	0.336866	-1.70671	0.0878759	0.702698
MMP15	13.3389	-0.574659	0.319309	-1.7997	0.0719087	1
CTNNA1	38.2514	-0.57443	0.377981	-1.51973	0.128578	0.79611
ANKS1A	9.7289	-0.574323	0.365774	-1.57016	0.116378	1
MXD1	20.2294	-0.57429	0.41949	-1.36902	0.170993	0.82417
FOXJ1	5.94976	-0.574267	0.446905	-1.28499	0.198797	1
PFDN6	13.3615	-0.573839	0.659444	-0.870185	0.384199	1
TMPRSS12	7.05499	-0.573614	0.421414	-1.36116	0.173462	1
MISP	21.1237	-0.573432	0.366032	-1.56662	0.117205	0.779808
TSC22D1	28.3845	-0.572457	0.316009	-1.81152	0.0700605	0.658325
ZBED6	9.35992	-0.572374	0.379088	-1.50987	0.131077	1
SULT1A4	25.6376	-0.571997	0.295003	-1.93896	0.0525066	0.581277
CTNND1	39.6926	-0.571686	0.370507	-1.54298	0.122835	0.793571
SAA4	7.57364	-0.571081	0.393595	-1.45094	0.146798	1
HLA-F	49.8549	-0.57107	0.381142	-1.49831	0.134052	0.796543
GNG12	13.3781	-0.570675	0.348168	-1.63908	0.101196	1
NFKBIL1	10.0821	-0.570247	0.343041	-1.66233	0.0964463	1
LIAS	9.97502	-0.569925	0.35236	-1.61745	0.105781	1
SMYD5	9.23929	-0.569714	0.361519	-1.57589	0.115051	1
PLXNB3	7.22514	-0.569083	0.437403	-1.30105	0.193242	1
EIF4A3	13.541	-0.568744	0.377304	-1.50739	0.131711	1
PCP4L1	5.31156	-0.568739	0.476414	-1.19379	0.23256	1
SMIM31	13.4024	-0.568436	0.315007	-1.80452	0.0711496	1
GNAT3	7.64109	-0.567824	0.39621	-1.43314	0.151818	1
TK1	19.3368	-0.567724	0.336198	-1.68866	0.0912847	0.719231
RPS6KA5	5.79621	-0.56753	0.446788	-1.27025	0.203997	1
C4orf50	6.21469	-0.567426	0.430381	-1.31843	0.187361	1
ATP5MC2	229.713	-0.567175	0.604732	-0.937895	0.348299	0.918275
ERVW-1	7.7989	-0.567113	0.38728	-1.46435	0.143099	1
CDC42EP2	11.0703	-0.566903	0.352771	-1.607	0.108055	1
CLVS2	9.19214	-0.566107	0.429148	-1.31914	0.187121	1
MS4A12	13.1768	-0.565962	0.374259	-1.51222	0.130478	1
CLCC1	11.3892	-0.565812	0.376533	-1.50269	0.132919	1
SNX13	16.3764	-0.565507	0.3054	-1.85169	0.0640705	1
UQCRQ	47.425	-0.565504	0.401278	-1.40926	0.158759	0.81346
DPM2	12.4976	-0.564858	0.338437	-1.66902	0.0951131	1
MTUS1	23.6101	-0.564844	0.28741	-1.96529	0.0493805	0.573576
TOP1	12.016	-0.564596	0.335281	-1.68395	0.0921921	1
RARRES1	16.7055	-0.563679	0.348391	-1.61795	0.105673	0.749616
PABIR2	15.4639	-0.563517	0.331701	-1.69887	0.0893433	1
CDV3	22.212	-0.562436	0.299602	-1.87727	0.0604806	0.622674
MZB1	12.6241	-0.562296	0.345447	-1.62774	0.103581	1
CNTN4	8.79856	-0.561928	0.379527	-1.4806	0.138712	1
MCM7	19.6719	-0.5618	0.43766	-1.28365	0.199266	0.839795
ARL8B	11.6659	-0.560542	0.327363	-1.7123	0.0868422	1
CAPRIN1	27.9465	-0.560158	0.440963	-1.27031	0.203975	0.844909
MRPL49	11.0025	-0.560153	0.35434	-1.58083	0.113916	1
TRAK1	14.7861	-0.560085	0.296767	-1.88729	0.0591212	1
ZNF831	9.79935	-0.56005	0.35201	-1.59101	0.111608	1
SCARF1	7.41913	-0.559857	0.399966	-1.39976	0.161585	1
SLC19A2	8.53397	-0.5598	0.371243	-1.5079	0.131579	1
SALL3	7.88646	-0.559225	0.390126	-1.43345	0.15173	1
VDAC2	14.8833	-0.559184	0.303946	-1.83975	0.0658052	1
LMBRD2	9.52031	-0.558754	0.361933	-1.54381	0.122635	1
MPDU1	14.4027	-0.558646	0.330952	-1.688	0.0914118	1
CTNNB1	28.7039	-0.558573	0.364147	-1.53392	0.125048	0.795763
EFNB2	11.597	-0.558481	0.33192	-1.68258	0.092457	1
IL3RA	10.5302	-0.558095	0.344132	-1.62174	0.104858	1
TPBG	14.0585	-0.557735	0.315184	-1.76955	0.0768013	1
GALNT17	10.0156	-0.557246	0.36219	-1.53854	0.123916	1
WFDC12	14.9645	-0.556918	0.300175	-1.85531	0.0635514	1
LPCAT4	23.3146	-0.55687	0.290733	-1.9154	0.0554412	0.600613
DUS1L	25.4355	-0.55677	0.363762	-1.53059	0.125871	0.79611
NGRN	14.9054	-0.556689	0.303084	-1.83675	0.0662472	1
SBDS	26.2323	-0.556527	0.275176	-2.02244	0.043131	0.543618
LPP	20.8448	-0.556468	0.315655	-1.7629	0.0779174	0.676415
GFPT1	50.7089	-0.556463	0.401293	-1.38668	0.16554	0.814278
FBXO22	26.3187	-0.556434	0.332513	-1.67342	0.0942451	0.729277
POLR2F	17.9196	-0.5563	0.30076	-1.84965	0.0643644	0.63978
JUP	27.7459	-0.555805	0.310077	-1.79248	0.0730569	0.658325
HLA-C	96.8015	-0.555532	0.427552	-1.29933	0.19383	0.837536
UCHL3	13.34	-0.55517	0.356215	-1.55853	0.119109	1
TIMM13	27.0831	-0.555107	0.434123	-1.27869	0.201007	0.839927
COPE	23.1872	-0.554653	0.377591	-1.46892	0.141853	0.802359
NEDD8	31.3732	-0.554526	0.308961	-1.79481	0.0726846	0.658325
DNAJB9	13.4281	-0.554343	0.306751	-1.80714	0.0707406	1
SEM1	45.3449	-0.554189	0.498677	-1.11132	0.266431	0.867141
SF3B5	27.4202	-0.55407	0.37881	-1.46266	0.143561	0.803846
IDH3G	21.7135	-0.553749	0.330682	-1.67457	0.0940191	0.729277
STK35	11.8188	-0.553696	0.344887	-1.60544	0.108397	1
UGDH	19.2257	-0.553365	0.335767	-1.64806	0.0993395	0.733172
RAB5IF	23.5769	-0.553057	0.292758	-1.88912	0.0588751	0.618813
HLA-DRB1	128.865	-0.552971	0.557004	-0.992761	0.320827	0.900384
CD34	10.2489	-0.552797	0.351938	-1.57072	0.116247	1
CTSC	15.9155	-0.552563	0.296696	-1.86238	0.0625489	1
ATF6	11.8477	-0.552062	0.325505	-1.69602	0.0898823	1
MND1	9.79783	-0.551986	0.37391	-1.47625	0.139876	1
GRPEL2	9.73765	-0.551041	0.356458	-1.54588	0.122134	1
RPL3L	6.27064	-0.551027	0.432926	-1.2728	0.20309	1
ALDH2	40.4063	-0.550951	0.408922	-1.34732	0.177876	0.830939
RTCB	16.5069	-0.550931	0.328058	-1.67937	0.0930801	1
MAPK13	22.7416	-0.550463	0.355836	-1.54696	0.121873	0.792177
IGHA1	296.978	-0.550445	0.837104	-0.657559	0.510821	0.953218
CCDC39	6.42467	-0.550404	0.424997	-1.29508	0.195294	1
SKI	12.2646	-0.550079	0.31749	-1.73259	0.0831688	1
RHOC	27.9211	-0.550001	0.291861	-1.88446	0.0595028	0.620958
PARPBP	7.81493	-0.549981	0.383549	-1.43393	0.151593	1
MLPH	22.922	-0.548921	0.286248	-1.91764	0.0551567	0.600389
DHRS12	9.63266	-0.548573	0.36671	-1.49593	0.134672	1
OR10P1	8.00876	-0.548391	0.401942	-1.36435	0.172456	1
BBOF1	8.60006	-0.548358	0.372906	-1.4705	0.141426	1
OSBPL2	13.6141	-0.548288	0.669694	-0.818714	0.41295	1
HMGCS2	13.1997	-0.548119	0.380954	-1.43881	0.150206	1
KHDRBS2	7.88604	-0.548016	0.380201	-1.44139	0.149476	1
PCBP1	52.8169	-0.54799	0.405596	-1.35107	0.176672	0.828058
ZSCAN1	5.03816	-0.547828	0.475538	-1.15202	0.249314	1
WDR18	6.20237	-0.54757	0.447807	-1.22278	0.221412	1
KRCC1	12.8488	-0.546979	0.313743	-1.7434	0.0812638	1
SH3BGR	10.6288	-0.546847	0.350846	-1.55865	0.119079	1
RPS6KA3	17.7412	-0.54678	0.342063	-1.59848	0.109937	0.763816
SERBP1	49.1203	-0.546678	0.449427	-1.21639	0.223837	0.851933
NRDC	13.7451	-0.546447	0.311931	-1.75182	0.0798043	1
CNIH1	18.8984	-0.546382	0.32873	-1.6621	0.0964935	0.729311
MON1B	14.5124	-0.546259	0.315331	-1.73233	0.0832142	1
ACAN	7.17886	-0.546244	0.397319	-1.37483	0.169185	1
TXN2	23.3427	-0.54623	0.298781	-1.8282	0.0675201	0.649384
PROX2	9.51955	-0.546137	0.378429	-1.44317	0.148972	1
CHI3L1	11.8944	-0.545644	0.332432	-1.64137	0.10072	1
BACE2	31.5515	-0.545461	0.318403	-1.71311	0.0866917	0.696904
BASP1	58.0382	-0.545397	0.354278	-1.53946	0.123692	0.79379
DUOXA1	7.18967	-0.545288	0.417408	-1.30637	0.191428	1
MRPL57	21.4587	-0.545173	0.376315	-1.44871	0.147418	0.807161
CHCHD2	32.666	-0.544926	0.289943	-1.87942	0.0601868	0.622674
OR56B4	8.28819	-0.544627	0.373693	-1.45742	0.145001	1
STK40	15.3906	-0.544554	0.289187	-1.88305	0.0596937	1
GIT2	36.0144	-0.544336	0.308689	-1.76338	0.0778369	0.676415
TEX51	6.24251	-0.543823	0.452881	-1.20081	0.229825	1
CHAMP1	10.2143	-0.543396	0.33974	-1.59945	0.109721	1
FKBP11	19.1548	-0.543019	0.329858	-1.64622	0.0997188	0.733172
CHAF1A	17.2553	-0.5428	0.3793	-1.43106	0.152414	0.8092
CCDC88B	42.0174	-0.542729	0.34151	-1.58921	0.112014	0.76597
LBR	18.0198	-0.542324	0.318651	-1.70194	0.0887671	0.706102
HM13	20.6915	-0.542217	0.333066	-1.62795	0.103535	0.744206
NFE2L1	20.2551	-0.542124	0.353255	-1.53465	0.124869	0.795763
PPIAL4A	76.1279	-0.541754	0.389143	-1.39217	0.16387	0.814278
DNAAF11	9.37808	-0.541687	0.359447	-1.507	0.13181	1
FBXL3	14.236	-0.541568	0.308371	-1.75622	0.0790509	1
WDR83OS	17.2073	-0.541492	0.306644	-1.76586	0.0774186	0.676415
CDX2	69.0153	-0.540858	0.503041	-1.07518	0.282296	0.880964
TMA7	327.746	-0.540836	0.365658	-1.47907	0.13912	0.800658
BMP6	8.68146	-0.540264	0.44968	-1.20144	0.22958	1
A4GALT	9.57489	-0.540155	0.352171	-1.53379	0.125082	1
SLC25A24	13.0363	-0.540138	0.327126	-1.65116	0.0987053	1
AMMECR1	8.55372	-0.539521	0.372725	-1.4475	0.147756	1
ERH	37.2364	-0.538968	0.368961	-1.46077	0.144077	0.803846
CREB3L1	42.4738	-0.53849	0.375524	-1.43397	0.151581	0.808642
ACSL4	11.7881	-0.538319	0.3525	-1.52715	0.126724	1
SYNCRIP	26.6162	-0.538317	0.437378	-1.23078	0.218404	0.851933
EPB41L4A	14.6672	-0.53815	0.318014	-1.69222	0.0906044	1
SEPTIN9	30.2401	-0.538148	0.30429	-1.76854	0.0769711	0.675323
NDUFV1	22.9241	-0.53796	0.386628	-1.39141	0.1641	0.814278
SRGN	13.3176	-0.53795	0.327535	-1.64242	0.100503	1
INHBA	7.44232	-0.537734	0.401489	-1.33935	0.180457	1
AHCY	35.4058	-0.537653	0.376148	-1.42937	0.152899	0.809885
DDIT4	10.0629	-0.537649	0.3447	-1.55976	0.118816	1
CTSZ	30.553	-0.537638	0.400537	-1.34229	0.179501	0.831699
CRYAA	8.85912	-0.536622	0.375208	-1.4302	0.152659	1
CNPY1	7.103	-0.536554	0.399781	-1.34212	0.179558	1
SOCS1	15.9211	-0.53636	0.333519	-1.60818	0.107795	1
PDLIM5	21.4102	-0.536296	0.28126	-1.90677	0.056551	0.605428
ZZEF1	11.8397	-0.53625	0.32769	-1.63645	0.101745	1
EVA1C	8.53422	-0.536243	0.383396	-1.39867	0.161913	1
TNFAIP3	10.0025	-0.535913	0.365613	-1.46579	0.142705	1
NKPD1	12.9875	-0.535773	0.312483	-1.71456	0.0864253	1
ANKRD34C	9.01999	-0.535456	0.374694	-1.42905	0.15299	1
SVIP	12.0412	-0.535402	0.381675	-1.40277	0.160686	1
BRD2	22.985	-0.535167	0.275351	-1.94359	0.0519455	0.578872
TINAG	12.2313	-0.53475	0.325832	-1.64118	0.100759	1
NUBP2	17.3087	-0.534618	0.34843	-1.53436	0.12494	0.795763
PPIG	13.8823	-0.534139	0.308588	-1.73091	0.083467	1
TACSTD2	9.48518	-0.534119	0.365923	-1.45965	0.144386	1
B3GNT5	9.81456	-0.53374	0.372118	-1.43433	0.151478	1
AZGP1	13.1398	-0.533629	0.317162	-1.68251	0.0924691	1
SMIM28	8.4596	-0.533593	0.383507	-1.39135	0.164119	1
PSMC5	20.0942	-0.533448	0.352999	-1.51119	0.130741	0.796543
ELOVL6	13.5607	-0.533121	0.317033	-1.68159	0.0926475	1
EIF4G1	29	-0.5326	0.416174	-1.27975	0.200632	0.839927
TAS2R45	11.8997	-0.532529	0.330499	-1.61129	0.107117	1
SRPRB	14.8538	-0.532406	0.388312	-1.37108	0.170351	1
DEK	32.3167	-0.532386	0.3833	-1.38896	0.164846	0.814278
B4GALT1	14.4076	-0.532206	0.320291	-1.66163	0.0965863	1
SCAF4	15.9147	-0.531324	0.316541	-1.67853	0.0932436	1
DTYMK	14.538	-0.531255	0.395045	-1.3448	0.178691	1
MMP27	8.69776	-0.531237	0.378774	-1.40252	0.160761	1
KHDRBS1	26.173	-0.531131	0.320768	-1.65581	0.0977603	0.733172
HDGF	24.0342	-0.531045	0.366229	-1.45004	0.147048	0.807161
UBL5	36.681	-0.530909	0.353267	-1.50286	0.132876	0.796543
PSMB2	21.813	-0.530495	0.354653	-1.49582	0.134701	0.797118
HLA-DMA	23.6949	-0.530253	0.358887	-1.47749	0.139544	0.80066
PRSS12	12.4924	-0.530226	0.373303	-1.42036	0.155501	1
TMEM45B	21.3482	-0.530099	0.356517	-1.48689	0.137045	0.800306
MTERF2	6.64803	-0.52998	0.432891	-1.22428	0.220847	1
PDPN	8.27912	-0.529928	0.400368	-1.3236	0.185636	1
NFATC1	8.64698	-0.52973	0.372867	-1.4207	0.155405	1
RAB5C	23.3615	-0.529001	0.313958	-1.68494	0.0919998	0.72048
DMP1	4.47256	-0.528801	0.51756	-1.02172	0.306914	1
VASP	26.3635	-0.528768	0.318046	-1.66255	0.096402	0.729311
SOX9	46.7246	-0.528113	0.424081	-1.24531	0.213017	0.845356
SHB	14.7904	-0.527801	0.296959	-1.77736	0.0755098	1
ETNK1	22.7012	-0.527711	0.293412	-1.79853	0.0720928	0.658325
CLN5	6.3239	-0.527517	0.430878	-1.22428	0.220846	1
USP53	10.7309	-0.526986	0.378342	-1.39288	0.163655	1
FGF7	4.99507	-0.526759	0.492884	-1.06873	0.285192	1
TBC1D2B	18.4372	-0.526495	0.27476	-1.9162	0.0553399	0.600613
UTS2B	4.98027	-0.526329	0.466347	-1.12862	0.259057	1
SRSF3	45.2417	-0.525592	0.371695	-1.41404	0.15735	0.81346
DNAJC6	3.63816	-0.52528	0.548327	-0.957968	0.338079	1
PTPN1	12.228	-0.52485	0.323405	-1.62289	0.104613	1
TMEM68	13.3302	-0.524733	0.320568	-1.63689	0.101654	1
ACADVL	99.0377	-0.524681	0.391901	-1.33881	0.180633	0.831986
PIM3	30.5222	-0.524542	0.267149	-1.96348	0.0495908	0.573576
KLF6	20.2024	-0.524385	0.300339	-1.74598	0.0808151	0.684016
PPARG	12.1843	-0.524162	0.340424	-1.53973	0.123625	1
ING1	12.3172	-0.524116	0.320937	-1.63308	0.102452	1
TGIF1	18.2175	-0.523884	0.342389	-1.53008	0.125996	0.79611
CAMTA1	17.0428	-0.523654	0.294292	-1.77937	0.075179	0.666792
KRTAP13-2	6.73481	-0.523508	0.414513	-1.26295	0.206608	1
SCGB3A1	10.5484	-0.523202	0.349412	-1.49738	0.134295	1
DYNC1I1	7.25493	-0.522973	0.406057	-1.28793	0.19777	1
VWA2	9.60429	-0.522789	0.356128	-1.46798	0.142109	1
NDUFC2	6.57765	-0.522676	0.431289	-1.21189	0.225554	1
SLC16A1	11.8437	-0.522187	0.316027	-1.65235	0.0984631	1
KREMEN1	9.52671	-0.522022	0.384993	-1.35593	0.175123	1
CD63	70.9395	-0.521662	0.525432	-0.992826	0.320795	0.900384
EXOC1	12.5685	-0.521421	0.340157	-1.53288	0.125305	1
RPL36AL	42.2319	-0.521405	0.351118	-1.48499	0.137547	0.800306
SYT10	8.55594	-0.521042	0.375588	-1.38727	0.16536	1
H2BC6	16.6564	-0.520788	0.713522	-0.729883	0.465462	0.945602
SNRPA1	28.0323	-0.520716	0.29899	-1.74158	0.0815818	0.686132
HCN2	11.2284	-0.520294	0.331089	-1.57146	0.116075	1
DDX21	16.6769	-0.520241	0.364148	-1.42865	0.153104	0.810027
USP5	10.3163	-0.519571	0.342449	-1.51722	0.129211	1
ULBP1	15.7608	-0.519486	0.385101	-1.34896	0.17735	1
SHLD1	11.2236	-0.51935	0.335521	-1.54789	0.121649	1
SCAMP4	16.66	-0.519336	0.329637	-1.57548	0.115146	0.775022
EIF4H	26.5362	-0.519329	0.306164	-1.69624	0.0898398	0.710907
MYO5A	10.8922	-0.519265	0.332907	-1.55979	0.118809	1
SH3RF2	15.6431	-0.519088	0.320606	-1.61909	0.105429	1
TSPAN13	32.5149	-0.518876	0.345068	-1.50369	0.13266	0.796543
UBA2	9.49002	-0.518814	0.401022	-1.29373	0.195759	1
RABAC1	17.9356	-0.518577	0.285209	-1.81824	0.0690279	0.655693
RAPH1	12.6279	-0.518434	0.338724	-1.53055	0.12588	1
NDUFA13	37.9173	-0.518126	0.503919	-1.02819	0.30386	0.888588
TNFRSF14	19.4829	-0.517977	0.294463	-1.75905	0.0785682	0.676415
PTBP1	1952.97	-0.517714	0.29857	-1.73398	0.0829214	0.689748
C1QB	21.4746	-0.517109	0.362904	-1.42492	0.15418	0.810966
H3-3B	90.7253	-0.517079	0.424978	-1.21672	0.223711	0.851933
ENGASE	21.2096	-0.517016	0.343111	-1.50685	0.13185	0.796543
NIT1	12.9495	-0.517009	0.319253	-1.61943	0.105355	1
MAFK	15.2551	-0.516689	0.303704	-1.70129	0.0888879	1
G3BP1	27.9916	-0.51513	0.340631	-1.51228	0.130462	0.796543
CIB1	31.3741	-0.515065	0.286739	-1.79629	0.0724489	0.658325
SNAPIN	11.3498	-0.514887	0.391912	-1.31378	0.188919	1
TEAD4	13.3003	-0.514817	0.323476	-1.59152	0.111493	1
JPT1	21.8068	-0.514708	0.284739	-1.80765	0.070661	0.658325
GFRA1	7.07858	-0.514707	0.417639	-1.23242	0.217792	1
ARPC3	35.247	-0.514395	0.312883	-1.64405	0.100167	0.733172
SPACA9	4.87644	-0.514244	0.483899	-1.06271	0.287913	1
KLK1	6.32281	-0.51403	0.451155	-1.13937	0.254551	1
MTLN	10.9113	-0.513823	0.398624	-1.28899	0.197401	1
FOXRED2	8.69197	-0.513369	0.379522	-1.35267	0.176161	1
RUVBL2	30.2225	-0.513208	0.306983	-1.67178	0.094568	0.729296
ODF3B	11.6209	-0.513207	0.329476	-1.55765	0.119317	1
ST3GAL2	21.6995	-0.512815	0.306118	-1.67522	0.0938907	0.729277
CGN	22.2817	-0.512653	0.455564	-1.12532	0.260455	0.863123
CDH20	8.19819	-0.512343	0.394058	-1.30017	0.193543	1
NXN	9.59022	-0.512317	0.367831	-1.39281	0.163678	1
CKB	77.2251	-0.512122	0.728091	-0.703376	0.481821	0.948545
HRCT1	11.9782	-0.511791	0.325946	-1.57017	0.116375	1
CXCR3	6.4942	-0.5116	0.436795	-1.17126	0.241495	1
H2AC20	25.9	-0.511513	0.392316	-1.30383	0.192292	0.836943
RPS27L	40.0372	-0.511396	0.350519	-1.45897	0.144574	0.803846
PCTP	7.54294	-0.511233	0.395446	-1.2928	0.196081	1
C1orf116	13.4761	-0.511214	0.319412	-1.60048	0.109491	1
PDE9A	11.9366	-0.511147	0.37766	-1.35346	0.17591	1
SARS1	25.4906	-0.511027	0.382892	-1.33465	0.181991	0.831986
KIAA1522	26.1398	-0.510916	0.358529	-1.42503	0.154147	0.810966
DST	13.7661	-0.510644	0.357012	-1.43032	0.152624	1
AFF4	13.0874	-0.510622	0.309812	-1.64817	0.0993184	1
CTNND2	12.2879	-0.510487	0.318598	-1.60229	0.109091	1
DHX15	21.4155	-0.510459	0.339874	-1.50191	0.133121	0.796543
SYAP1	16.7871	-0.510402	0.306741	-1.66395	0.0961227	0.729311
H2BC9	26.5803	-0.510197	0.495006	-1.03069	0.302687	0.888588
IFI44L	9.82929	-0.509974	0.361434	-1.41098	0.158252	1
GPR176	11.0192	-0.509652	0.345908	-1.47337	0.14065	1
MLEC	31.119	-0.509264	0.421701	-1.20764	0.227185	0.851933
MKRN1	18.5247	-0.509221	0.280492	-1.81546	0.0694538	0.656995
PTRHD1	10.8732	-0.508873	0.327759	-1.55259	0.120522	1
EHBP1L1	14.4123	-0.508335	0.357229	-1.42299	0.154738	1
EPB41L2	16.587	-0.508287	0.30688	-1.6563	0.0976602	1
HOXB6	15.0039	-0.508081	0.326542	-1.55594	0.119721	1
LAG3	9.42775	-0.507878	0.388175	-1.30837	0.190747	1
BPIFB4	5.27809	-0.507731	0.455009	-1.11587	0.264478	1
SYNGR2	45.5071	-0.50725	0.419603	-1.20888	0.226708	0.851933
SMC1A	29.7796	-0.507044	0.377737	-1.34232	0.179493	0.831699
SBK2	7.1453	-0.50697	0.411037	-1.23339	0.217429	1
HGS	16.9771	-0.506881	0.293622	-1.72631	0.0842922	0.689801
NNT	12.193	-0.506729	0.338747	-1.49589	0.134681	1
MACROH2A1	44.2822	-0.506535	0.413243	-1.22576	0.22029	0.851933
AP3B1	22.971	-0.506468	0.296306	-1.70927	0.0874003	0.700126
RBX1	20.5	-0.506409	0.35516	-1.42586	0.153908	0.810966
SF3B6	20.7904	-0.506278	0.358244	-1.41322	0.157591	0.81346
ETV3	26.8866	-0.506267	0.28691	-1.76455	0.0776397	0.676415
YARS1	17.5257	-0.50587	0.316976	-1.59593	0.110505	0.764133
OR51A7	8.90694	-0.505466	0.382755	-1.3206	0.186635	1
GSK3B	19.3826	-0.504809	0.312536	-1.6152	0.106267	0.750797
CNOT2	15.4055	-0.50439	0.313535	-1.60872	0.107678	1
ACACA	7.28581	-0.504167	0.42387	-1.18944	0.234267	1
THTPA	9.90509	-0.504047	0.349352	-1.44281	0.149075	1
TSPAN33	8.54215	-0.503925	0.388402	-1.29743	0.194482	1
IDO1	12.9312	-0.503489	0.36555	-1.37734	0.168406	1
PDIA5	14.4202	-0.503399	0.301687	-1.66861	0.0951943	1
CKS2	20.2857	-0.503349	0.367593	-1.36931	0.170902	0.82417
CDK1	16.7895	-0.503299	0.304284	-1.65404	0.098119	0.733172
TRIM31	13.0711	-0.503139	0.4011	-1.2544	0.209698	1
MAPK7	11.3534	-0.502514	0.339894	-1.47844	0.139289	1
PFKL	36.1916	-0.502363	0.354118	-1.41863	0.156007	0.81346
PATE3	8.61404	-0.502182	0.369289	-1.35986	0.173874	1
PSMA1	19.2667	-0.502134	0.332537	-1.51001	0.131042	0.796543
LAS1L	16.9194	-0.501909	0.347202	-1.44558	0.148295	0.808075
CYREN	11.8284	-0.501725	0.357095	-1.40502	0.160016	1
GMPPA	18.5861	-0.501626	0.301332	-1.66469	0.0959739	0.729311
TSC22D4	14.526	-0.501625	0.296781	-1.69022	0.0909859	1
ANAPC11	22.3134	-0.501238	0.303641	-1.65076	0.0987884	0.733172
CRISPLD2	9.98003	-0.501158	0.362398	-1.38289	0.166698	1
NME2	63.231	-0.501055	0.495056	-1.01212	0.311481	0.891476
CAPN2	22.244	-0.500978	0.324795	-1.54245	0.122965	0.793571
BLZF1	12.901	-0.500795	0.314717	-1.59126	0.111552	1
LIMA1	12.8815	-0.5006	0.325076	-1.53995	0.123573	1
APMAP	19.7766	-0.500596	0.30377	-1.64794	0.0993641	0.733172
CXorf51B	7.48555	-0.500547	0.394046	-1.27028	0.203986	1
CBFA2T3	8.4154	-0.500126	0.433089	-1.15479	0.248177	1
PCBD1	33.4285	-0.499678	0.411718	-1.21364	0.224885	0.851933
URI1	14.528	-0.499527	0.312749	-1.59721	0.110219	1
MANSC1	10.0071	-0.499423	0.351948	-1.41902	0.155892	1
C1GALT1C1	14.7027	-0.499066	0.355295	-1.40465	0.160125	1
ARF4	51.0186	-0.499001	0.360424	-1.38448	0.16621	0.815445
GRIN2B	9.74832	-0.498721	0.349274	-1.42788	0.153327	1
YWHAE	68.8449	-0.498657	0.43431	-1.14816	0.250903	0.860292
GIPC1	37.3723	-0.497747	0.281312	-1.76938	0.0768306	0.675323
NEFM	7.36361	-0.49765	0.398633	-1.24839	0.211887	1
MPHOSPH6	12.5171	-0.497546	0.385375	-1.29107	0.196679	1
CDC34	13.0301	-0.497122	0.380398	-1.30685	0.191265	1
SLC35D1	18.3174	-0.496968	0.302021	-1.64548	0.0998715	0.733172
HEPH	20.5873	-0.496957	0.28469	-1.74561	0.0808793	0.684016
OMD	7.32219	-0.496733	0.390766	-1.27118	0.203665	1
STMN1	27.1923	-0.496343	0.484515	-1.02441	0.305641	0.888588
CHEK2	10.3012	-0.496032	0.352286	-1.40804	0.15912	1
ERP29	27.6259	-0.496015	0.325652	-1.52314	0.127723	0.79611
NACA	76.641	-0.495942	0.43273	-1.14608	0.251764	0.861296
SPIRE2	18.3529	-0.495826	0.348112	-1.42433	0.154351	0.810966
CTSG	7.74191	-0.495734	0.417595	-1.18712	0.235182	1
H2AC4	20.7998	-0.495713	0.440096	-1.12638	0.260007	0.863123
SLC15A5	12.5818	-0.49532	0.317084	-1.56211	0.118263	1
PTBP3	17.3121	-0.495056	0.306645	-1.61443	0.106435	0.750822
SPRED1	14.0355	-0.494779	0.30858	-1.6034	0.108845	1
SYVN1	19.5261	-0.494676	0.307882	-1.6067	0.108119	0.75917
SGSM3	34.5999	-0.494354	0.349661	-1.41381	0.157418	0.81346
TANC1	15.5191	-0.494194	0.286623	-1.72419	0.084673	1
PAPLN	9.32843	-0.494157	0.354398	-1.39436	0.16321	1
C20orf85	4.94211	-0.493771	0.51937	-0.950712	0.341751	1
SLC25A3	26.358	-0.493661	0.432386	-1.14171	0.253573	0.862179
SASS6	6.24749	-0.493451	0.423875	-1.16414	0.244366	1
CLDN2	15.9563	-0.493305	0.355782	-1.38654	0.165583	1
GPR171	5.5632	-0.493171	0.455544	-1.0826	0.278986	1
NECTIN2	16.0525	-0.493101	0.3073	-1.60463	0.108576	1
HOXD3	11.1908	-0.492905	0.333722	-1.477	0.139677	1
DNAJA1	19.3462	-0.492867	0.33355	-1.47764	0.139504	0.80066
RWDD1	15.7597	-0.492539	0.299654	-1.64369	0.10024	1
FABP5	47.2681	-0.492421	0.309296	-1.59207	0.111368	0.76597
TENT5D	9.35532	-0.492192	0.371601	-1.32452	0.185331	1
FRMPD2	8.97072	-0.492094	0.434641	-1.13218	0.257557	1
NDUFA7	15.7735	-0.492084	0.311995	-1.57721	0.114746	1
CLINT1	31.4491	-0.491957	0.280636	-1.75301	0.0796011	0.682296
TRMT2A	12.0237	-0.491946	0.336583	-1.46159	0.143854	1
TNFRSF9	11.8955	-0.491895	0.318146	-1.54613	0.122073	1
PHF5A	14.02	-0.49173	0.29624	-1.6599	0.0969343	1
RARS2	14.8897	-0.491727	0.296324	-1.65942	0.0970305	1
LSM4	19.474	-0.491661	0.317776	-1.5472	0.121816	0.792177
COL4A1	12.4185	-0.491643	0.328213	-1.49794	0.134149	1
LAX1	8.18377	-0.491536	0.372166	-1.32074	0.186587	1
CNTNAP4	7.87314	-0.491447	0.409108	-1.20127	0.229648	1
DIPK1B	7.4973	-0.491352	0.394094	-1.24679	0.212475	1
MED19	11.5642	-0.491224	0.360995	-1.36075	0.173593	1
DSG2	32.9783	-0.491197	0.356606	-1.37742	0.168381	0.820327
QSOX1	29.9291	-0.491091	0.300674	-1.6333	0.102406	0.740776
VSIG10L2	7.92957	-0.49098	0.38859	-1.26349	0.206413	1
CMAS	18.2421	-0.490768	0.308952	-1.58849	0.112175	0.76597
MAGT1	12.6787	-0.490752	0.349077	-1.40586	0.159766	1
CABP7	8.01901	-0.490553	0.38026	-1.29005	0.197035	1
LUZP1	13.0746	-0.490514	0.31854	-1.53988	0.123589	1
POLR1A	14.7182	-0.490484	0.365771	-1.34096	0.179934	1
HLF	9.38666	-0.490155	0.397706	-1.23246	0.217778	1
APOBR	14.9338	-0.490037	0.322677	-1.51866	0.128848	1
DGAT1	29.3015	-0.490027	0.457437	-1.07124	0.284059	0.881011
PSME3IP1	11.6842	-0.489905	0.329835	-1.4853	0.137464	1
SMIM27	9.61019	-0.489377	0.35247	-1.38842	0.165009	1
MCM3	19.1878	-0.489291	0.330822	-1.47901	0.139137	0.800658
OIP5	8.96029	-0.489042	0.371693	-1.31571	0.18827	1
EGLN1	9.58449	-0.488733	0.358008	-1.36515	0.172206	1
GATAD2A	12.3018	-0.487968	0.33421	-1.46006	0.144273	1
IDE	13.317	-0.487965	0.312014	-1.56392	0.117837	1
JAKMIP1	5.54729	-0.487743	0.455958	-1.06971	0.284749	1
FUNDC2	14.8555	-0.487585	0.297063	-1.64135	0.100725	1
PNN	33.5078	-0.487515	0.337026	-1.44652	0.148031	0.807602
ABR	22.6635	-0.4875	0.773882	-0.629942	0.528733	0.954565
SEC24A	17.174	-0.487238	0.282185	-1.72666	0.0842281	0.689801
EPRS1	11.4049	-0.487099	0.331844	-1.46785	0.142144	1
ODF3L2	5.43786	-0.487012	0.453863	-1.07304	0.283254	1
ADAMTS9	4.87272	-0.486753	0.481815	-1.01025	0.312376	1
ACVRL1	19.1003	-0.486578	0.276676	-1.75866	0.078636	0.676415
RPL24	86.2274	-0.486388	0.497735	-0.977202	0.328469	0.906381
VPS28	20.6494	-0.486333	0.356752	-1.36322	0.172812	0.82768
ECHS1	22.2005	-0.48626	0.401617	-1.21076	0.225989	0.851933
SMIM4	16.6753	-0.486098	0.295176	-1.6468	0.0995984	0.733172
ATP5MG	50.8768	-0.485663	0.400122	-1.21379	0.22483	0.851933
ZNF69	10.6551	-0.485645	0.351445	-1.38185	0.167017	1
AQR	8.93887	-0.485396	0.404007	-1.20146	0.229574	1
SPATA48	9.61564	-0.485293	0.359938	-1.34827	0.177573	1
CHCHD10	51.6125	-0.485181	0.446534	-1.08655	0.277236	0.876895
CNOT7	17.4783	-0.485104	0.294789	-1.6456	0.0998471	0.733172
HHLA2	6.32182	-0.48505	0.546506	-0.887547	0.374784	1
TBCA	30.3723	-0.48465	0.317777	-1.52513	0.127227	0.79611
LRP4	13.5537	-0.484344	0.302026	-1.60365	0.108791	1
DYNLL1	41.449	-0.484322	0.279262	-1.73429	0.0828667	0.689748
ADIPOR1	12.5836	-0.484285	0.330048	-1.46732	0.14229	1
HSPG2	14.3986	-0.484232	0.300908	-1.60924	0.107565	1
PKIB	14.7895	-0.483877	0.307846	-1.57181	0.115994	1
HJV	6.0889	-0.483781	0.46182	-1.04755	0.294845	1
TOR1AIP2	14.39	-0.483736	0.301447	-1.60471	0.108557	1
C6orf132	13.4132	-0.4831	0.305957	-1.57898	0.11434	1
RPP21	11.0665	-0.482988	0.380292	-1.27004	0.204069	1
SRP9	41.6921	-0.482908	0.345346	-1.39833	0.162014	0.814278
SCGB2B2	8.32488	-0.48247	0.380192	-1.26902	0.204435	1
NUDT21	18.3885	-0.48232	0.379673	-1.27036	0.203957	0.844909
KDM4B	28.7955	-0.482282	0.328266	-1.46918	0.141784	0.802359
FAU	93.4577	-0.482267	0.458001	-1.05298	0.29235	0.884094
GINS4	11.2864	-0.481901	0.33567	-1.43564	0.151105	1
ZNF157	11.8329	-0.481627	0.335355	-1.43617	0.150954	1
PRDX5	89.0594	-0.481608	0.540526	-0.891	0.372929	0.92926
CYS1	14.941	-0.481518	0.309417	-1.55621	0.119659	1
CNGA4	8.52865	-0.481285	0.397351	-1.21123	0.225806	1
NAA50	14.0846	-0.481056	0.296083	-1.62473	0.10422	1
PPM1J	8.72183	-0.481005	0.369972	-1.30011	0.193563	1
ERLEC1	12.6199	-0.480957	0.692413	-0.69461	0.4873	1
GATA2	12.7842	-0.480749	0.335984	-1.43087	0.152468	1
ZNF500	18.8105	-0.480425	0.319171	-1.50523	0.132265	0.796543
DHCR24	13.6064	-0.480272	0.394988	-1.21592	0.224017	1
PLP1	8.20671	-0.480227	0.405378	-1.18464	0.236159	1
C4orf48	8.62172	-0.480172	0.369346	-1.30006	0.193581	1
JOSD2	17.2278	-0.479957	0.294169	-1.63157	0.102771	0.742232
ARF5	32.2496	-0.479815	0.378958	-1.26614	0.205462	0.845356
TAF10	17.1814	-0.479616	0.332558	-1.4422	0.149245	0.808483
TIPARP	11.9359	-0.479376	0.335115	-1.43048	0.152579	1
EDEM1	12.4535	-0.479296	0.329392	-1.45509	0.145643	1
YME1L1	21.893	-0.478611	0.27915	-1.71453	0.0864318	0.696904
KLF4	22.7614	-0.478408	0.276943	-1.72746	0.0840852	0.689801
LAMA3	18.062	-0.478202	0.371368	-1.28768	0.197858	0.839787
FGF1	7.86431	-0.477728	0.387263	-1.2336	0.217352	1
SPATA7	9.09265	-0.477542	0.367921	-1.29795	0.194305	1
UAP1	20.2313	-0.477525	0.301592	-1.58335	0.113342	0.76873
CDC42	49.4349	-0.477364	0.295231	-1.61691	0.105897	0.749616
UQCR11	41.1798	-0.477322	0.379688	-1.25714	0.208702	0.845356
TMEM167A	22.7869	-0.477289	0.290898	-1.64074	0.10085	0.736548
FBLIM1	16.5113	-0.477284	0.296771	-1.60826	0.107778	1
ZSCAN16	9.96518	-0.477083	0.352912	-1.35185	0.176424	1
TCP1	26.7363	-0.476791	0.286746	-1.66277	0.0963591	0.729311
TASOR2	106.182	-0.476734	0.280274	-1.70096	0.0889512	0.706332
FBXO5	6.97943	-0.476675	0.446925	-1.06657	0.286167	1
CCNL1	17.192	-0.476548	0.313116	-1.52196	0.12802	0.79611
CISD3	24.2162	-0.476462	0.404991	-1.17648	0.239405	0.85708
GOLGA5	15.7334	-0.476378	0.296612	-1.60606	0.10826	1
PKDREJ	7.36488	-0.47617	0.395613	-1.20363	0.228734	1
DMWD	16.1704	-0.476045	0.31389	-1.5166	0.129368	1
RBCK1	16.4003	-0.475867	0.301257	-1.5796	0.114198	1
CYP3A5	23.9309	-0.475777	0.411939	-1.15497	0.248104	0.859509
SLC25A1	28.0353	-0.475774	0.317637	-1.49785	0.134171	0.796543
PRDX2	25.1656	-0.475402	0.35704	-1.33151	0.183021	0.832392
ABHD17B	11.4425	-0.475256	0.339698	-1.39905	0.161797	1
RTRAF	24.9959	-0.47515	0.36875	-1.28854	0.197557	0.839787
TXNIP	35.4973	-0.474331	0.444762	-1.06648	0.286205	0.881011
SEC23B	16.7717	-0.474248	0.350558	-1.35284	0.176107	0.828058
CASD1	13.8679	-0.474117	0.305888	-1.54997	0.12115	1
ESRP1	40.8641	-0.4741	0.347413	-1.36466	0.172361	0.826387
TMEM14A	9.85117	-0.473986	0.404129	-1.17286	0.240853	1
SON	24.0829	-0.473785	0.328909	-1.44047	0.149733	0.808483
ALKAL2	5.15922	-0.473647	0.473508	-1.00029	0.317168	1
SEH1L	13.2924	-0.473365	0.343452	-1.37826	0.168124	1
PPP1R14A	8.47307	-0.473151	0.376317	-1.25732	0.208638	1
VSTM1	7.54697	-0.472944	0.389185	-1.21521	0.224284	1
FAM43A	9.25578	-0.472849	0.384754	-1.22896	0.219085	1
MAT2A	47.9413	-0.472796	0.377375	-1.25285	0.210259	0.845356
METTL1	11.0803	-0.472616	0.330898	-1.42829	0.15321	1
HMGB1	79.053	-0.472263	0.37569	-1.25705	0.208735	0.845356
SIN3A	14.3161	-0.472065	0.326457	-1.44603	0.148169	1
SLC1A5	20.9676	-0.471474	0.284012	-1.66005	0.0969042	0.731201
RPH3AL	17.7273	-0.471429	0.319329	-1.47631	0.139861	0.801086
AP1M1	8.76158	-0.4712	0.391295	-1.2042	0.22851	1
IQUB	5.18397	-0.471174	0.486038	-0.969418	0.332337	1
NFKBIA	17.5276	-0.470954	0.361243	-1.3037	0.192335	0.836943
CD46	30.6161	-0.470837	0.436158	-1.07951	0.28036	0.879244
SP100	14.6611	-0.470832	0.333499	-1.4118	0.15801	1
GGNBP2	15.844	-0.470518	0.303602	-1.54979	0.121192	1
PLCE1	18.9082	-0.470394	0.309955	-1.51762	0.12911	0.79611
SEL1L3	22.4844	-0.470387	0.351245	-1.3392	0.180505	0.831986
RIC1	10.3987	-0.470383	0.344396	-1.36582	0.171995	1
YBX1	86.0796	-0.47029	0.508493	-0.924871	0.355033	0.922032
URM1	8.21344	-0.470183	0.44621	-1.05373	0.292008	1
OR9I1	7.93043	-0.470049	0.37559	-1.2515	0.210754	1
ADPRS	17.838	-0.470035	0.310079	-1.51586	0.129556	0.796543
HAMP	5.84926	-0.469755	0.433383	-1.08392	0.278398	1
HJURP	12.0097	-0.469503	0.31833	-1.4749	0.14024	1
GABRA3	5.55085	-0.469099	0.449975	-1.0425	0.29718	1
ANAPC13	17.6167	-0.469097	0.288758	-1.62453	0.104262	0.7459
CALML4	15.6787	-0.468923	0.319759	-1.46649	0.142515	1
GSTK1	37.5078	-0.468798	0.351357	-1.33425	0.182123	0.831986
LCN9	6.2765	-0.468619	0.435838	-1.07522	0.282278	1
RNF26	11.0312	-0.468216	0.338705	-1.38237	0.166858	1
SLC17A4	8.29238	-0.467681	0.369257	-1.26655	0.205318	1
GORASP1	15.0074	-0.467347	0.334494	-1.39717	0.162361	1
TNFRSF1A	16.9527	-0.467277	0.307602	-1.5191	0.128738	0.79611
TBC1D28	12.0923	-0.466391	0.351661	-1.32625	0.184756	1
STIP1	28.7885	-0.466279	0.329634	-1.41453	0.157205	0.81346
DNPEP	17.6345	-0.466202	0.352927	-1.32096	0.186515	0.834458
ARL5C	6.44155	-0.466174	0.428243	-1.08857	0.276342	1
NFATC4	11.1882	-0.465657	0.33054	-1.40878	0.158901	1
BHLHE23	6.48919	-0.465296	0.418206	-1.1126	0.26588	1
FUT11	9.46763	-0.465233	0.355185	-1.30984	0.190252	1
GOLPH3L	10.1484	-0.465138	0.338153	-1.37553	0.168969	1
DNM2	39.0342	-0.465005	0.330518	-1.4069	0.159458	0.814278
ZNF346	64.1913	-0.464537	0.434362	-1.06947	0.284858	0.881011
ALAS1	16.1634	-0.464315	0.303267	-1.53104	0.125759	1
BOLA3	18.9831	-0.463949	0.278555	-1.66555	0.0958023	0.729311
RBFOX3	9.7184	-0.463546	0.356231	-1.30125	0.193173	1
FBXL19	12.6976	-0.463541	0.322206	-1.43865	0.150251	1
EIF3I	20.4458	-0.462619	0.425852	-1.08634	0.27733	0.876895
RPL27	106.265	-0.462572	0.508133	-0.910337	0.362645	0.926645
ZIM3	9.2555	-0.462562	0.356156	-1.29876	0.194026	1
NKIRAS1	6.31348	-0.462461	0.432353	-1.06964	0.284782	1
IFT22	9.89461	-0.461446	0.349912	-1.31875	0.187253	1
MRPL17	10.3448	-0.461039	0.347824	-1.3255	0.185006	1
SYS1	9.2099	-0.461024	0.357368	-1.29006	0.197031	1
NRG4	8.42766	-0.460903	0.376238	-1.22503	0.220563	1
MRPL55	7.02701	-0.460784	0.400929	-1.14929	0.250437	1
KNL1	10.4572	-0.460745	0.342916	-1.34361	0.179074	1
ALPK2	8.54375	-0.460677	0.365114	-1.26174	0.207044	1
EPPK1	15.9253	-0.460433	0.340752	-1.35123	0.176623	1
CLNK	8.29713	-0.460401	0.393781	-1.16918	0.242332	1
CCDC170	8.61051	-0.460171	0.363558	-1.26574	0.205605	1
QRICH2	7.0059	-0.460004	0.402786	-1.14206	0.25343	1
KIF18B	11.9805	-0.459794	0.321385	-1.43067	0.152526	1
ABCG1	10.5558	-0.459559	0.362334	-1.26833	0.20468	1
ISG15	15.7207	-0.459467	0.288798	-1.59096	0.111619	1
MTIF3	15.5752	-0.459343	0.297263	-1.54524	0.122287	1
DSP	30.0249	-0.459251	0.296813	-1.54727	0.121798	0.792177
HMGCS1	21.976	-0.459186	0.302525	-1.51784	0.129054	0.79611
VPS18	12.3384	-0.458973	0.315986	-1.45251	0.146359	1
SNTN	7.26418	-0.458842	0.426352	-1.0762	0.281836	1
CRACR2B	30.6252	-0.458699	0.400047	-1.14661	0.251542	0.861186
OS9	36.4989	-0.458601	0.327949	-1.39839	0.161996	0.814278
KDM5C	19.5607	-0.45852	0.286939	-1.59797	0.11005	0.763816
IQCE	14.9375	-0.458509	0.318378	-1.44014	0.149828	1
NELFCD	13.9756	-0.458442	0.338962	-1.35249	0.17622	1
POMP	27.36	-0.458266	0.343366	-1.33463	0.181998	0.831986
ABCB8	12.2585	-0.458137	0.315259	-1.45321	0.146166	1
ARL4C	8.15384	-0.457859	0.375988	-1.21775	0.223319	1
YBEY	10.3166	-0.457704	0.346673	-1.32028	0.186743	1
POPDC3	7.76408	-0.457655	0.395949	-1.15584	0.247745	1
POLR2B	18.2117	-0.457482	0.303208	-1.50881	0.131348	0.796543
ORC2	10.4023	-0.457453	0.352656	-1.29716	0.194574	1
DNAI3	8.2284	-0.45733	0.376261	-1.21546	0.224191	1
CCT6A	22.5893	-0.45728	0.376736	-1.2138	0.224826	0.851933
NAT9	15.6218	-0.457207	0.298998	-1.52913	0.126232	1
ADAM19	6.00302	-0.45717	0.445743	-1.02564	0.305063	1
PSENEN	22.0246	-0.457166	0.331177	-1.38043	0.167455	0.818391
SLC38A10	17.5419	-0.457087	0.33596	-1.36054	0.173659	0.828058
TRAPPC2L	7.7087	-0.457005	0.422738	-1.08106	0.279671	1
CHP1	23.8862	-0.456909	0.350716	-1.30279	0.192646	0.836943
NEUROD4	8.43788	-0.456685	0.418542	-1.09113	0.275214	1
COL17A1	12.5355	-0.456609	0.384954	-1.18614	0.235568	1
MTFR2	7.87969	-0.456589	0.388698	-1.17466	0.24013	1
TMEM192	7.49422	-0.456475	0.396523	-1.15119	0.249653	1
DAP	22.2492	-0.456146	0.279117	-1.63425	0.102206	0.740509
GNA15	15.5969	-0.455704	0.309429	-1.47273	0.140824	1
GOT1	16.4135	-0.455608	0.36993	-1.2316	0.218097	1
MLF2	17.5799	-0.455444	0.312655	-1.4567	0.1452	0.804704
IL36G	6.2086	-0.455418	0.431878	-1.05451	0.291651	1
KLF14	10.2726	-0.455276	0.375587	-1.21217	0.225447	1
SBF1	10.936	-0.455253	0.34462	-1.32103	0.186491	1
CCL28	24.8788	-0.455184	0.287878	-1.58117	0.113839	0.770783
RAD51D	7.78602	-0.45514	0.386313	-1.17816	0.238732	1
CLIP2	11.1308	-0.455139	0.360777	-1.26155	0.20711	1
OR5B21	8.35555	-0.454871	0.376063	-1.20956	0.226447	1
TMCO1	26.3428	-0.454848	0.389124	-1.1689	0.242443	0.85712
ATP1B3	24.3366	-0.453902	0.305129	-1.48757	0.136863	0.800306
ZNF277	13.8613	-0.453898	0.298414	-1.52104	0.128251	1
EDF1	56.6908	-0.453694	0.371662	-1.22072	0.222194	0.851933
TUBB	29.3916	-0.453691	0.382431	-1.18634	0.235489	0.85708
HDHD3	32.4892	-0.453643	0.302505	-1.49962	0.133713	0.796543
GRK2	28.5696	-0.453502	0.323322	-1.40263	0.160726	0.814278
POLR3C	7.39883	-0.453502	0.399032	-1.13651	0.255745	1
CHML	9.79462	-0.453356	0.344692	-1.31525	0.188426	1
TMEM106C	239.557	-0.453211	0.349187	-1.29791	0.19432	0.838858
SORD	17.8613	-0.452992	0.279409	-1.62125	0.104964	0.748567
KARS1	13.6453	-0.4528	0.3446	-1.31399	0.18885	1
SPA17	12.6095	-0.45247	0.326981	-1.38378	0.166425	1
PACRG	5.32279	-0.452422	0.469402	-0.963827	0.335133	1
NPM1	94.2448	-0.452291	0.352497	-1.28311	0.199455	0.839795
GPS2	17.9646	-0.452098	0.291316	-1.55191	0.120683	0.792177
ZNF597	5.99738	-0.452081	0.443313	-1.01978	0.307833	1
TRIM47	15.177	-0.451544	0.309986	-1.45666	0.14521	1
PARVB	7.94936	-0.451394	0.38568	-1.17038	0.241846	1
RBM5	18.4995	-0.451239	0.291024	-1.55052	0.121016	0.792177
MIS18BP1	10.2223	-0.451234	0.375531	-1.20159	0.229522	1
PRPF38B	23.6095	-0.451166	0.311813	-1.44691	0.147921	0.807602
SLC7A5	11.6495	-0.451057	0.320615	-1.40685	0.159472	1
NUDT18	7.47951	-0.45099	0.41633	-1.08325	0.278697	1
PPP1CA	24.9183	-0.450978	0.369537	-1.22039	0.222319	0.851933
NPC1	9.32498	-0.450895	0.360993	-1.24904	0.211651	1
MLKL	16.1486	-0.450683	0.294208	-1.53185	0.125559	1
GORASP2	18.1946	-0.45068	0.373104	-1.20792	0.227078	0.851933
BAIAP2L2	9.9309	-0.450476	0.357663	-1.2595	0.20785	1
OR2F1	9.48218	-0.450437	0.391752	-1.1498	0.250227	1
SHARPIN	16.4512	-0.45043	0.289553	-1.55561	0.119802	1
CCDC136	11.9175	-0.450381	0.332166	-1.35589	0.175134	1
PLAU	9.61182	-0.45038	0.361724	-1.24509	0.213098	1
PFDN1	16.2436	-0.449997	0.302217	-1.48899	0.136491	1
ESD	19.5024	-0.44994	0.371982	-1.20958	0.226442	0.851933
CLTC	37.116	-0.449786	0.48349	-0.93029	0.352221	0.918926
CPSF7	21.5555	-0.449711	0.30972	-1.45199	0.146504	0.807161
DOK4	12.3215	-0.449658	0.37236	-1.20759	0.227205	1
SNX22	10.2287	-0.449217	0.354423	-1.26746	0.204991	1
NDUFS8	25.6804	-0.449037	0.37787	-1.18834	0.234701	0.85708
AGPAT2	25.3881	-0.448843	0.376839	-1.19107	0.233625	0.85708
FARP2	17.6489	-0.448782	0.340572	-1.31773	0.187594	0.835514
NR3C2	22.2587	-0.448733	0.358655	-1.25115	0.210878	0.845356
TM2D2	12.5292	-0.448696	0.315464	-1.42234	0.154928	1
TAF15	30.1562	-0.448525	0.37254	-1.20397	0.228603	0.854487
VGLL1	9.19595	-0.448429	0.360407	-1.24423	0.213416	1
SSMEM1	7.13438	-0.448372	0.405426	-1.10593	0.268758	1
LDHA	57.2535	-0.44805	0.349909	-1.28047	0.200378	0.839927
APOL6	17.4033	-0.447908	0.284054	-1.57684	0.114831	0.774049
H1-8	6.03692	-0.447518	0.428696	-1.0439	0.29653	1
NPTX2	11.7484	-0.447321	0.363514	-1.23055	0.218492	1
DYNC2I2	15.1471	-0.447261	0.308005	-1.45212	0.146468	1
RAD51	13.9244	-0.447074	0.321784	-1.38936	0.164723	1
MATR3	21.5256	-0.447021	0.352483	-1.26821	0.204724	0.845356
POLH	7.95612	-0.44692	0.388248	-1.15112	0.249682	1
RANGAP1	16.6732	-0.4469	0.298256	-1.49838	0.134035	0.796543
PABPN1	26.342	-0.44677	0.414223	-1.07857	0.280778	0.879244
GRB2	18.6386	-0.446649	0.378157	-1.18112	0.237554	0.85708
RAP2C	12.1416	-0.446636	0.328801	-1.35838	0.174343	1
SPDYA	8.92628	-0.446415	0.362244	-1.23236	0.217816	1
TUBA4A	29.5249	-0.44613	0.324612	-1.37435	0.169333	0.820515
TMEM60	10.7855	-0.445674	0.3404	-1.30926	0.190445	1
OLR1	6.63902	-0.445524	0.441401	-1.00934	0.312811	1
ALDH18A1	21.2107	-0.445403	0.388856	-1.14542	0.252035	0.861477
DDAH1	21.3831	-0.445282	0.395689	-1.12533	0.260447	0.863123
ZNF367	11.3673	-0.445097	0.389126	-1.14384	0.252691	1
FAM237B	6.39567	-0.444842	0.429504	-1.03571	0.300337	1
DYNC1I2	29.0847	-0.444758	0.326929	-1.36041	0.1737	0.828058
CCT5	30.5043	-0.444554	0.319325	-1.39217	0.163871	0.814278
GUCA1C	5.15037	-0.444389	0.485605	-0.915125	0.360126	1
RAP1GAP	19.2989	-0.444128	0.351523	-1.26344	0.206432	0.845356
U2AF1	44.1298	-0.443626	0.314768	-1.40937	0.158724	0.81346
KIF23	11.1394	-0.443457	0.328033	-1.35187	0.176418	1
ADH1A	14.2859	-0.44343	0.329958	-1.3439	0.178981	1
MVP	32.3107	-0.443418	0.351083	-1.263	0.206589	0.845356
FGFR3	10.9255	-0.443416	0.337587	-1.31349	0.189019	1
TNFRSF11B	9.99228	-0.443112	0.352659	-1.25649	0.208938	1
RAB12	10.3486	-0.443002	0.351161	-1.26153	0.207116	1
PDCL3	27.7049	-0.4427	0.303186	-1.46016	0.144246	0.803846
HIGD1A	44.639	-0.442595	0.296959	-1.49042	0.136113	0.799117
FOS	32.1572	-0.442449	0.59139	-0.748151	0.454369	0.941832
SH2D3A	13.8351	-0.442149	0.304729	-1.45095	0.146792	1
VPS72	10.7994	-0.442041	0.338884	-1.3044	0.192097	1
MRPS22	16.6588	-0.441156	0.299431	-1.47332	0.140666	0.80113
FGF22	8.9606	-0.441001	0.368887	-1.19549	0.231896	1
KDM7A	14.6765	-0.440956	0.289703	-1.52209	0.127985	1
TOP2A	16.8321	-0.440805	0.380271	-1.15919	0.24638	0.859509
PRKAR1A	34.8943	-0.440764	0.441485	-0.998366	0.318102	0.899228
EBAG9	9.01766	-0.440622	0.368983	-1.19415	0.232419	1
IRF3	21.4055	-0.440556	0.30616	-1.43897	0.150158	0.808483
CDC42EP5	68.6897	-0.440345	0.401333	-1.09721	0.272551	0.873632
TIAL1	22.2356	-0.439968	0.386681	-1.13781	0.255201	0.863123
PRPF4B	23.7119	-0.439944	0.300958	-1.46181	0.143793	0.803846
RASSF7	25.3072	-0.439748	0.275964	-1.5935	0.111049	0.76597
PRSS3	25.1083	-0.439695	0.268578	-1.63712	0.101606	0.739495
RNF6	11.7037	-0.439559	0.344437	-1.27617	0.201896	1
PIM2	14.4179	-0.43944	0.325528	-1.34993	0.177038	1
NUDCD3	18.6045	-0.439265	0.301036	-1.45918	0.144516	0.803846
MAP4	19.3996	-0.439247	0.305197	-1.43922	0.150088	0.808483
PARP4	24.0609	-0.439033	0.315734	-1.39051	0.164373	0.814278
MRPL54	15.1448	-0.438924	0.306549	-1.43182	0.152195	1
ARHGAP18	11.1403	-0.438803	0.350236	-1.25288	0.21025	1
MRPS36	21.7963	-0.438755	0.344465	-1.27373	0.202759	0.843283
SLC30A9	12.2245	-0.438728	0.349672	-1.25468	0.209593	1
SLC4A4	13.8812	-0.438619	0.318473	-1.37726	0.168433	1
CBS	24.2772	-0.438266	0.309142	-1.41769	0.156282	0.81346
FOXP3	8.3805	-0.438143	0.372915	-1.17491	0.240029	1
TRAF3IP3	19.1162	-0.437738	0.279391	-1.56676	0.117171	0.779808
SIGMAR1	17.7962	-0.437283	0.329543	-1.32694	0.184529	0.832392
SLC30A10	6.30008	-0.437195	0.423771	-1.03168	0.302224	1
OR7D4	10.923	-0.437002	0.353962	-1.2346	0.216979	1
HSPA2	17.5886	-0.436867	0.297661	-1.46766	0.142195	0.802359
PHPT1	21.2558	-0.436827	0.349117	-1.25123	0.21085	0.845356
HIVEP2	11.0254	-0.436812	0.356249	-1.22614	0.220145	1
PPP2R5B	9.32981	-0.436686	0.370318	-1.17922	0.238311	1
HARS1	16.3165	-0.436435	0.292845	-1.49033	0.136137	1
PLPP2	16.8384	-0.436169	0.332102	-1.31336	0.189063	0.835514
SOCS2	9.22419	-0.436158	0.396688	-1.0995	0.271551	1
COA6	12.0334	-0.436112	0.350703	-1.24354	0.21367	1
SMAD2	16.6139	-0.436047	0.327253	-1.33245	0.182713	1
HSPA9	39.2059	-0.435901	0.415712	-1.04856	0.294379	0.885861
BLID	5.82457	-0.435816	0.449151	-0.970311	0.331892	1
RYR3	9.37044	-0.435667	0.36289	-1.20055	0.229927	1
ARFGAP3	17.072	-0.435666	0.28195	-1.54519	0.122301	0.792693
DQX1	10.7466	-0.435526	0.354106	-1.22993	0.218723	1
NUS1	29.0548	-0.435517	0.274322	-1.58762	0.112373	0.76597
ARID3C	9.04067	-0.43551	0.364309	-1.19544	0.231915	1
CTCFL	8.80119	-0.435453	0.401868	-1.08357	0.278554	1
KALRN	17.2617	-0.435186	0.282555	-1.54018	0.123516	0.793781
ZNF236	8.18982	-0.435075	0.374928	-1.16042	0.245877	1
SULF2	10.5512	-0.435071	0.718123	-0.605845	0.544618	1
RARS1	17.2516	-0.434914	0.331478	-1.31204	0.189505	0.835514
KTI12	9.46626	-0.434904	0.361928	-1.20163	0.229507	1
TCEAL8	14.7945	-0.434877	0.360331	-1.20688	0.227478	1
SSR3	17.468	-0.434825	0.313087	-1.38883	0.164884	0.814278
PGP	15.4132	-0.434572	0.343261	-1.26601	0.205509	1
PSMD3	17.7111	-0.434559	0.296031	-1.46795	0.142118	0.802359
MUC15	6.25987	-0.434522	0.432009	-1.00582	0.314503	1
AFTPH	12.1312	-0.434463	0.324253	-1.33989	0.180281	1
LCN10	8.91511	-0.434376	0.38442	-1.12995	0.258496	1
EIF3G	29.7895	-0.434213	0.37658	-1.15304	0.248892	0.859509
SLC6A3	8.57382	-0.434181	0.367809	-1.18045	0.23782	1
SH3TC2	9.2541	-0.434091	0.359797	-1.20649	0.227629	1
PSMA5	19.5935	-0.434033	0.310052	-1.39987	0.161552	0.814278
EPHX3	8.42095	-0.433877	0.378874	-1.14518	0.252136	1
RPL31	161.594	-0.433808	0.507237	-0.855238	0.39242	0.934173
HSD17B12	22.3649	-0.433594	0.292659	-1.48157	0.138456	0.800658
CYTH1	11.9806	-0.433573	0.358413	-1.2097	0.226393	1
MICAL1	23.6521	-0.433469	0.303075	-1.43024	0.152648	0.809499
GAS6	28.2067	-0.433274	0.39261	-1.10357	0.269779	0.8712
SPIN2A	7.75728	-0.433215	0.422363	-1.02569	0.305036	1
CBLL1	9.61034	-0.433119	0.37357	-1.15941	0.246291	1
SLC35A3	22.417	-0.43306	0.323735	-1.3377	0.180994	0.831986
PCDH8	8.23723	-0.432937	0.409881	-1.05625	0.290854	1
LDHB	57.4322	-0.43286	0.499877	-0.865934	0.386527	0.932204
SRP14	49.2062	-0.432638	0.450798	-0.959715	0.337199	0.906381
TLE5	42.8423	-0.432503	0.443286	-0.975675	0.329226	0.906381
NEFH	9.18934	-0.432452	0.373686	-1.15726	0.247166	1
PER1	8.3429	-0.432113	0.377762	-1.14388	0.252675	1
MCM6	15.4214	-0.432032	0.392184	-1.10161	0.270633	1
DEDD2	14.5588	-0.431776	0.367102	-1.17617	0.239525	1
RPL38	108.951	-0.431145	0.46233	-0.932548	0.351054	0.918926
CAPN1	22.1584	-0.430899	0.355289	-1.21281	0.225201	0.851933
CCDC68	17.4083	-0.430876	0.305687	-1.40953	0.158678	0.81346
TRIM28	26.6149	-0.430855	0.370068	-1.16426	0.244319	0.858658
DAZAP2	43.1744	-0.430618	0.340593	-1.26432	0.206115	0.845356
GOLIM4	29.2731	-0.430439	0.38507	-1.11782	0.263644	0.866797
CTTNBP2NL	16.5401	-0.430397	0.286903	-1.50015	0.133576	1
CCAR1	15.7672	-0.430268	0.302493	-1.42241	0.154907	1
GALNT5	19.6912	-0.430244	0.303077	-1.41959	0.155728	0.81346
PPP2R3C	6.62542	-0.429975	0.40851	-1.05254	0.29255	1
GAL3ST4	17.0712	-0.429885	0.287862	-1.49337	0.13534	0.797118
ZNF311	7.74996	-0.42977	0.383207	-1.12151	0.262072	1
TNP1	4.73178	-0.42976	0.49592	-0.866592	0.386166	1
BUB1	10.6767	-0.429607	0.347531	-1.23617	0.216395	1
ASPN	6.24709	-0.429328	0.433171	-0.991129	0.321623	1
NWD1	8.67832	-0.429246	0.386368	-1.11098	0.266578	1
WDR33	12.8254	-0.429181	0.319207	-1.34452	0.178779	1
DCST1	9.37105	-0.428925	0.365955	-1.17207	0.241169	1
DPP9	18.4916	-0.428707	0.325459	-1.31724	0.187758	0.835514
COX4I1	79.5431	-0.428577	0.458014	-0.93573	0.349412	0.918926
SELENOK	13.0337	-0.428359	0.367302	-1.16623	0.243521	1
NKIRAS2	10.0191	-0.428179	0.349274	-1.22591	0.220232	1
USP3	13.5639	-0.427652	0.336934	-1.26925	0.204353	1
CHRM1	8.9962	-0.427603	0.386434	-1.10654	0.268494	1
NDUFB3	32.8986	-0.427584	0.357369	-1.19648	0.231511	0.856402
OXLD1	11.4654	-0.427512	0.336473	-1.27057	0.203883	1
CREB3L2	10.4791	-0.427304	0.370385	-1.15367	0.248634	1
PIP4P1	11.728	-0.427113	0.352182	-1.21276	0.225221	1
NR2F6	23.4693	-0.427104	0.272646	-1.56651	0.117228	0.779808
AUP1	24.9595	-0.426955	0.313915	-1.3601	0.173799	0.828058
ZIC5	11.1319	-0.426892	0.327394	-1.30391	0.192265	1
USB1	10.4447	-0.426517	0.35393	-1.20509	0.22817	1
BPIFA2	9.48177	-0.426494	0.351483	-1.21341	0.224971	1
KRT72	9.61371	-0.426476	0.364733	-1.16928	0.242289	1
EIF4A1	43.6689	-0.426468	0.421401	-1.01202	0.311527	0.891476
CCNO	12.0752	-0.426214	0.31742	-1.34275	0.179354	1
UROS	12.1933	-0.426146	0.3454	-1.23377	0.217287	1
ZMYM3	14.6708	-0.425958	0.29214	-1.45806	0.144824	1
RUFY1	16.3147	-0.425923	0.320205	-1.33016	0.183467	1
AVIL	10.0715	-0.425781	0.343037	-1.24121	0.214528	1
LY6G6C	8.74618	-0.425473	0.375114	-1.13425	0.25669	1
DDX41	9.97155	-0.425407	0.338593	-1.2564	0.208972	1
GMNN	17.4828	-0.425381	0.328086	-1.29655	0.194785	0.839565
EEF1D	73.4087	-0.425265	0.35341	-1.20332	0.228852	0.854487
ITGB1	32.384	-0.424969	0.315162	-1.34842	0.177525	0.830151
LRMDA	7.64335	-0.424948	0.389905	-1.08987	0.275769	1
BEST4	10.8596	-0.424812	0.362028	-1.17342	0.240626	1
CNN3	26.1391	-0.424713	0.361262	-1.17564	0.23974	0.85708
SLC41A3	11.1246	-0.424654	0.352606	-1.20433	0.228462	1
TPGS2	15.295	-0.424192	0.33316	-1.27323	0.202935	1
COMMD5	15.4891	-0.424154	0.286474	-1.48061	0.138712	1
MVD	22.2312	-0.424148	0.31567	-1.34364	0.179064	0.831699
UBE3C	10.5162	-0.423997	0.350168	-1.21084	0.225958	1
TRAF2	10.8915	-0.423872	0.379107	-1.11808	0.263533	1
CLDN23	7.74147	-0.42381	0.383714	-1.10449	0.269379	1
SHMT1	20.703	-0.423581	0.285145	-1.48549	0.137414	0.800306
SUCLG2	32.9315	-0.423516	0.410254	-1.03232	0.30192	0.888588
MTRES1	9.58481	-0.423348	0.35614	-1.18871	0.234552	1
KLF13	17.7893	-0.423347	0.294651	-1.43677	0.150783	0.808642
CYTH3	10.7163	-0.423255	0.333861	-1.26776	0.204885	1
RBMX	26.4556	-0.423138	0.357641	-1.18313	0.236756	0.85708
SSU72	29.2521	-0.423018	0.311966	-1.35597	0.175108	0.828058
YIPF4	19.5183	-0.422908	0.289185	-1.46241	0.143628	0.803846
HMGN2	163.761	-0.422757	0.38035	-1.11149	0.266356	0.867141
SAP18	15.7058	-0.422743	0.311917	-1.35531	0.17532	1
MAPK3	23.1948	-0.422606	0.321118	-1.31604	0.18816	0.835514
REEP5	15.3772	-0.422487	0.677431	-0.62366	0.532851	1
GART	24.3409	-0.422478	0.383595	-1.10137	0.270738	0.871797
MAPK1	19.3844	-0.42228	0.355213	-1.18881	0.234516	0.85708
IL7	12.1598	-0.422236	0.321262	-1.3143	0.188744	1
MAPKBP1	62.6201	-0.422159	0.276234	-1.52826	0.126447	0.79611
NCOA7	24.6421	-0.422103	0.399632	-1.05623	0.290864	0.884094
MPC2	24.792	-0.422052	0.351752	-1.19986	0.230194	0.856377
RWDD4	17.0707	-0.42201	0.311251	-1.35585	0.175147	0.828058
ATP5PO	47.303	-0.421676	0.388831	-1.08447	0.278156	0.878214
MYO1B	21.8919	-0.421524	0.483208	-0.872345	0.38302	0.931419
CLIC1	50.2128	-0.421514	0.37112	-1.13579	0.256045	0.863123
PRR13	37.0355	-0.421447	0.297961	-1.41444	0.157234	0.81346
ZNF143	8.73132	-0.421389	0.366885	-1.14856	0.250738	1
GOLGA3	23.2358	-0.421368	0.269503	-1.5635	0.117934	0.783359
SAMSN1	11.2177	-0.421148	0.322668	-1.30521	0.191823	1
KIF18A	9.09146	-0.421066	0.368786	-1.14176	0.253553	1
ZBTB12	6.20212	-0.421028	0.420953	-1.00018	0.317224	1
VPS9D1	11.0697	-0.420764	0.330309	-1.27385	0.202716	1
POC1A	10.6009	-0.420709	0.338328	-1.2435	0.213685	1
DOK7	10.6846	-0.420613	0.341111	-1.23307	0.21755	1
MICOS10	38.2801	-0.420396	0.321572	-1.30732	0.191105	0.836943
SH3PXD2A	13.2057	-0.420371	0.3104	-1.35429	0.175644	1
PKP3	28.7296	-0.420305	0.363345	-1.15676	0.247368	0.859509
NUDT1	9.95917	-0.420247	0.373414	-1.12542	0.260412	1
COMMD6	21.6116	-0.419905	0.32525	-1.29102	0.196696	0.839565
BTN2A1	20.4405	-0.419842	0.284976	-1.47326	0.140682	0.80113
PLOD3	15.1357	-0.419805	0.304313	-1.37952	0.167735	1
TM7SF3	15.5399	-0.419616	0.322678	-1.30042	0.193458	1
EIF4G2	49.8425	-0.419579	0.52751	-0.795397	0.426383	0.941832
PGRMC1	14.105	-0.419554	0.359028	-1.16858	0.242572	1
PFKP	23.8033	-0.419537	0.297669	-1.4094	0.158716	0.81346
FH	24.5207	-0.419452	0.336908	-1.245	0.21313	0.845356
STX12	13.0118	-0.41921	0.325189	-1.28913	0.197353	1
EIF1AX	24.3885	-0.419171	0.324868	-1.29028	0.196952	0.839787
GADD45GIP1	24.6475	-0.419097	0.333178	-1.25788	0.208436	0.845356
PM20D2	8.2725	-0.418974	0.399598	-1.04849	0.294413	1
RAD52	12.3665	-0.418644	0.320601	-1.30581	0.191617	1
UBE2L3	35.6197	-0.41863	0.312557	-1.33937	0.180449	0.831986
TRAF4	17.8424	-0.418422	0.296245	-1.41242	0.157826	0.81346
MYH1	8.60893	-0.418371	0.366015	-1.14304	0.253021	1
TTF2	11.7898	-0.418268	0.371043	-1.12728	0.259625	1
ETDC	6.46366	-0.418204	0.426275	-0.981066	0.32656	1
HNRNPD	40.9928	-0.418201	0.442737	-0.944581	0.344873	0.915462
ORC4	8.03502	-0.418181	0.379486	-1.10197	0.270477	1
LMAN2	22.2437	-0.418081	0.356563	-1.17253	0.240983	0.85708
TRPC6	7.39279	-0.41794	0.419382	-0.996563	0.318976	1
CBFB	22.9713	-0.417806	0.26763	-1.56113	0.118493	0.784777
YTHDC2	13.7799	-0.417803	0.340735	-1.22618	0.22013	1
ANXA3	19.0328	-0.417654	0.276448	-1.51079	0.130843	0.796543
DEGS1	11.3752	-0.417423	0.367275	-1.13654	0.255731	1
HERPUD1	19.5095	-0.417395	0.342395	-1.21904	0.222828	0.851933
RPL17	188.181	-0.417338	0.37366	-1.11689	0.26404	0.866797
IDH2	32.5048	-0.416838	0.434368	-0.959642	0.337235	0.906381
PARD3B	11.3423	-0.416762	0.336754	-1.23759	0.21587	1
CRELD2	21.0698	-0.416747	0.29836	-1.39679	0.162477	0.814278
NECAP1	9.03772	-0.416599	0.359998	-1.15723	0.24718	1
STX10	20.4835	-0.416526	0.287812	-1.44722	0.147836	0.807602
TEX29	8.25979	-0.416383	0.369876	-1.12574	0.260277	1
NOL7	13.7672	-0.416247	0.321096	-1.29633	0.194861	1
EDDM13	8.32862	-0.416035	0.38521	-1.08002	0.280132	1
FAM50A	14.4484	-0.415959	0.310841	-1.33817	0.18084	1
SLC35A5	9.40585	-0.415726	0.350752	-1.18524	0.235922	1
MLLT3	14.5182	-0.415349	0.311282	-1.33432	0.1821	1
CD226	9.88293	-0.415301	0.347994	-1.19341	0.232708	1
CORO2A	9.28223	-0.415288	0.360692	-1.15137	0.249582	1
ISOC2	23.4339	-0.415217	0.35124	-1.18215	0.237147	0.85708
DNAJC5B	6.88858	-0.415177	0.407032	-1.02001	0.307723	1
CDC42EP1	18.3623	-0.415165	0.389371	-1.06624	0.286313	0.881011
SSR2	21.3176	-0.415018	0.326781	-1.27002	0.204078	0.844909
PARM1	30.6259	-0.414825	0.323455	-1.28248	0.199674	0.839795
ANXA5	16.4312	-0.414759	0.359333	-1.15425	0.2484	1
RRH	9.88516	-0.414635	0.407104	-1.0185	0.308441	1
ITGB2	10.6182	-0.414329	0.336456	-1.23145	0.218154	1
NFATC2IP	16.8311	-0.414308	0.305615	-1.35565	0.17521	0.828058
C2orf49	13.4412	-0.414287	0.305992	-1.35391	0.175764	1
NUDT4	8.23212	-0.414279	0.387659	-1.06867	0.285218	1
UBQLN3	6.51581	-0.413995	0.412945	-1.00254	0.316082	1
SERF2	72.043	-0.413575	0.58188	-0.710755	0.477236	0.948545
TMPRSS2	33.8054	-0.413458	0.337829	-1.22387	0.221002	0.851933
HOXA3	7.77043	-0.413216	0.440359	-0.93836	0.348059	1
LYST	13.5133	-0.412835	0.342578	-1.20508	0.228171	1
UNC5CL	11.1266	-0.412791	0.440223	-0.937687	0.348405	1
PIGR	608.056	-0.41274	0.642873	-0.642024	0.520857	0.954565
TIMM17A	14.7812	-0.412526	0.29607	-1.39334	0.163517	1
LAP3	27.4589	-0.411784	0.334872	-1.22967	0.218819	0.851933
PHACTR2	12.6516	-0.411731	0.313851	-1.31187	0.189565	1
RPS29	266.076	-0.411707	0.515368	-0.798861	0.424371	0.941787
CDKN2B	7.23893	-0.411613	0.410126	-1.00363	0.315559	1
MT1HL1	7.08173	-0.411478	0.403751	-1.01914	0.308136	1
PAPOLA	22.6011	-0.411471	0.375392	-1.09611	0.273031	0.873632
CDC7	13.1425	-0.41147	0.305412	-1.34726	0.177896	1
ST8SIA3	7.28007	-0.411447	0.413588	-0.994823	0.319822	1
REP15	18.0212	-0.411354	0.352491	-1.16699	0.243214	0.858212
CPM	10.2336	-0.411256	0.337191	-1.21965	0.222597	1
H2AZ2	8.85229	-0.411184	0.368974	-1.1144	0.265109	1
SCLY	9.50805	-0.411174	0.374195	-1.09882	0.271846	1
MYLK3	6.12811	-0.411071	0.452672	-0.908099	0.363826	1
DDX39B	43.5852	-0.410971	0.387643	-1.06018	0.289063	0.884094
SIRPG	10.645	-0.410912	0.333741	-1.23123	0.218236	1
MGAT4D	8.97074	-0.410646	0.372089	-1.10362	0.269756	1
POLD2	20.5629	-0.410514	0.384953	-1.0664	0.286243	0.881011
UGCG	11.2979	-0.41036	0.329081	-1.24699	0.212401	1
DHX16	14.6217	-0.41034	0.322494	-1.2724	0.203233	1
SEC24D	14	-0.41014	0.295423	-1.38831	0.165041	1
MTG1	19.459	-0.409931	0.328566	-1.24764	0.212163	0.845356
FOXR2	9.4683	-0.409923	0.357744	-1.14586	0.251855	1
CH25H	5.72539	-0.409726	0.434724	-0.942498	0.345938	1
EIF2S2	23.1016	-0.409708	0.293474	-1.39606	0.162696	0.814278
DCTN6	17.8713	-0.40958	0.30835	-1.32829	0.184081	0.832392
BBS7	6.4267	-0.409467	0.432526	-0.946686	0.343799	1
MOCS3	20.6163	-0.40934	0.278985	-1.46725	0.142309	0.802359
SPTBN1	25.6665	-0.409326	0.27634	-1.48124	0.138543	0.800658
RB1	13.2371	-0.40929	0.351235	-1.16529	0.243903	1
ZNF208	9.97518	-0.408809	0.391989	-1.04291	0.29699	1
NDUFA2	22.664	-0.408774	0.335141	-1.21971	0.222575	0.851933
COL6A5	8.10051	-0.408689	0.386567	-1.05723	0.290408	1
RP2	11.2603	-0.408625	0.361502	-1.13035	0.258327	1
PGD	24.5968	-0.408536	0.315884	-1.29331	0.195904	0.839565
PPP6R1	18.027	-0.408352	0.312379	-1.30723	0.191133	0.836943
CCT6B	10.2007	-0.40833	0.340641	-1.19871	0.230641	1
KLC3	10.3219	-0.408017	0.350368	-1.16454	0.244205	1
EVI5	10.9195	-0.407993	0.327567	-1.24553	0.212938	1
HLA-DPA1	20.5626	-0.40792	0.331409	-1.23086	0.218374	0.851933
COL4A2	13.239	-0.407634	0.314716	-1.29524	0.195236	1
KLK4	9.28598	-0.40761	0.424708	-0.959742	0.337185	1
H3-3A	203.688	-0.407494	0.392941	-1.03704	0.299719	0.888588
TACC3	13.4019	-0.40744	0.305615	-1.33318	0.182473	1
TERF2IP	10.7495	-0.407206	0.345148	-1.1798	0.23808	1
CCDC126	7.9925	-0.407157	0.396213	-1.02762	0.304128	1
PTP4A1	30.0004	-0.407039	0.277148	-1.46867	0.141922	0.802359
PICALM	13.3744	-0.407011	0.308272	-1.3203	0.186735	1
GNA13	15.7719	-0.406948	0.293826	-1.385	0.166053	1
TRMT11	14.7064	-0.406666	0.306141	-1.32836	0.184058	1
RNMT	12.5454	-0.406544	0.331055	-1.22802	0.219438	1
ESR2	9.09601	-0.406517	0.360591	-1.12736	0.25959	1
MGAT2	11.2336	-0.405976	0.327358	-1.24016	0.214916	1
SLC25A46	13.9544	-0.405905	0.305908	-1.32689	0.184546	1
NAT10	11.1335	-0.405896	0.383018	-1.05973	0.289268	1
KLK8	9.71929	-0.405883	0.348253	-1.16548	0.243823	1
APOBEC3A_B	54.152	-0.40582	0.387737	-1.04664	0.295267	0.886776
SUPT20H	13.5125	-0.405557	0.320574	-1.26509	0.205838	1
ITGAV	12.9319	-0.405403	0.330233	-1.22763	0.219587	1
UBE2N	22.2344	-0.405384	0.269589	-1.50371	0.132656	0.796543
SYF2	17.8705	-0.405334	0.291417	-1.39091	0.164253	0.814278
ADAM9	25.2674	-0.404877	0.265649	-1.52411	0.127482	0.79611
BIRC5	34.6433	-0.404833	0.356501	-1.13558	0.256134	0.863123
LAD1	21.1134	-0.404686	0.341008	-1.18673	0.235333	0.85708
KIF16B	19.7553	-0.404573	0.290721	-1.39162	0.164038	0.814278
PARP9	16.3549	-0.40451	0.314738	-1.28523	0.198713	1
ERMP1	22.228	-0.404489	0.29394	-1.37609	0.168793	0.820327
TNFRSF6B	25.5578	-0.404383	0.303461	-1.33257	0.182673	0.832392
CALU	18.11	-0.40437	0.314986	-1.28377	0.199222	0.839795
LARP1B	19.914	-0.404359	0.28877	-1.40028	0.161429	0.814278
RBL1	12.6064	-0.404293	0.346188	-1.16784	0.242871	1
TXNRD1	13.048	-0.404178	0.320709	-1.26026	0.207575	1
MIB1	12.3962	-0.40412	0.330597	-1.22239	0.221559	1
CNKSR1	11.0587	-0.403831	0.339697	-1.18879	0.23452	1
PSMD14	19.1912	-0.403821	0.304499	-1.32618	0.18478	0.832426
PDGFC	8.452	-0.403727	0.395667	-1.02037	0.307553	1
FANCF	10.9403	-0.403648	0.32776	-1.23153	0.218123	1
MSMO1	15.53	-0.403543	0.305727	-1.31995	0.186853	1
CSNK1G3	14.7795	-0.403538	0.29526	-1.36672	0.171713	1
WBP11	12.8948	-0.40328	0.405671	-0.994106	0.320171	1
SLC8A2	6.89115	-0.403224	0.411831	-0.979101	0.32753	1
DPEP2	9.62083	-0.402657	0.351955	-1.14406	0.252599	1
RAB25	26.6187	-0.402619	0.34331	-1.17276	0.240894	0.85708
DNAJB6	27.2523	-0.40261	0.268654	-1.49862	0.133972	0.796543
MRPL52	24.2031	-0.402531	0.348211	-1.156	0.247682	0.859509
SMCO4	18.9137	-0.402336	0.297485	-1.35246	0.176229	0.828058
BIN3	9.5589	-0.402335	0.365246	-1.10154	0.27066	1
DHRS7B	12.0641	-0.402196	0.343424	-1.17114	0.241544	1
SH3GLB2	27.5677	-0.402165	0.296104	-1.35819	0.174404	0.828058
NELL1	6.42939	-0.402135	0.421546	-0.953952	0.340108	1
HDAC1	30.7176	-0.402011	0.365312	-1.10046	0.271132	0.871837
CLIC5	14.6804	-0.401988	0.357894	-1.1232	0.261351	1
RSRP1	45.8986	-0.401791	0.287442	-1.39782	0.162169	0.814278
ECT2	11.5189	-0.401337	0.32674	-1.22831	0.219332	1
PTGES2	23.2332	-0.401315	0.332168	-1.20817	0.226981	0.851933
RPS23	136.91	-0.401278	0.54209	-0.740243	0.459152	0.942518
CENPI	12.4249	-0.401256	0.325641	-1.2322	0.217873	1
PAXX	22.5198	-0.401108	0.375359	-1.0686	0.28525	0.881011
POGZ	14.0021	-0.401036	0.382331	-1.04892	0.294213	1
MRGBP	10.5963	-0.400988	0.341665	-1.17363	0.240544	1
ACTR1A	9.50201	-0.400945	0.367808	-1.09009	0.275672	1
FBXO48	10.9612	-0.400787	0.360253	-1.11252	0.265916	1
GBA	14.6563	-0.400719	0.307709	-1.30227	0.192825	1
SNRPG	60.3314	-0.400635	0.324906	-1.23308	0.217546	0.851933
ARHGAP6	10.2546	-0.400627	0.351782	-1.13885	0.254765	1
COX5B	71.6225	-0.400598	0.406027	-0.986629	0.323824	0.904347
FSCN3	9.32669	-0.400558	0.366855	-1.09187	0.27489	1
DOK2	7.99982	-0.400468	0.404767	-0.989378	0.322478	1
GDAP2	14.59	-0.400345	0.304345	-1.31543	0.188365	1
AMELX	7.46737	-0.400244	0.439243	-0.911215	0.362182	1
MARK2	21.4564	-0.40019	0.278208	-1.43846	0.150304	0.808483
RPA3	17.2551	-0.400168	0.286097	-1.39871	0.161899	0.814278
DNPH1	22.2833	-0.400128	0.318052	-1.25806	0.20837	0.845356
DBP	7.79199	-0.399949	0.394139	-1.01474	0.310229	1
PCED1B	10.8219	-0.399896	0.355921	-1.12355	0.261203	1
SIK3	11.3167	-0.399819	0.336182	-1.18929	0.234324	1
GDPGP1	6.27543	-0.399798	0.434425	-0.920293	0.35742	1
SGO1	10.644	-0.399601	0.365851	-1.09225	0.274722	1
NPAS3	8.98834	-0.399461	0.378533	-1.05529	0.291295	1
ERLIN1	15.2643	-0.399398	0.309562	-1.2902	0.19698	1
UBE2C	11.0206	-0.399381	0.458226	-0.87158	0.383437	1
RGS21	7.99436	-0.399196	0.384025	-1.03951	0.298569	1
ST8SIA2	8.14062	-0.399077	0.394464	-1.01169	0.311684	1
TMEM61	5.9973	-0.399011	0.430141	-0.92763	0.3536	1
PRPH	5.27515	-0.398974	0.476872	-0.836647	0.402791	1
NMUR1	9.76771	-0.398871	0.359917	-1.10823	0.267763	1
HDLBP	50.4895	-0.398851	0.367112	-1.08645	0.277278	0.876895
POLB	11.087	-0.398849	0.326837	-1.22033	0.22234	1
MYH10	10.6783	-0.398819	0.330164	-1.20794	0.227069	1
RACGAP1	16.8849	-0.398583	0.287436	-1.38668	0.165538	0.814278
CLDN11	9.60382	-0.398303	0.363011	-1.09722	0.272545	1
H1-4	63.3491	-0.398163	0.624363	-0.637711	0.523662	0.954565
TRIM17	12.5203	-0.398114	0.312186	-1.27525	0.202221	1
M6PR	15.6805	-0.398083	0.319595	-1.24559	0.212917	1
GYS2	7.19385	-0.398079	0.39845	-0.999069	0.317761	1
AURKB	17.0221	-0.398042	0.311859	-1.27635	0.201831	0.841733
RAB31	9.74669	-0.39795	0.376217	-1.05777	0.290162	1
SHFL	18.4892	-0.397332	0.276663	-1.43616	0.150957	0.808642
FBXO42	9.74961	-0.396764	0.352132	-1.12675	0.259849	1
PHOX2B	6.34938	-0.396519	0.419029	-0.94628	0.344006	1
MYO1G	13.8649	-0.396229	0.294995	-1.34317	0.179216	1
MYO7B	28.1649	-0.396064	0.303763	-1.30386	0.192281	0.836943
TM4SF1	11.3142	-0.395828	0.366225	-1.08083	0.279772	1
R3HDM4	36.1795	-0.395643	0.319125	-1.23977	0.215059	0.848673
RAB20	13.9079	-0.395588	0.310332	-1.27473	0.202406	1
EPS8L3	47.0619	-0.395584	0.257232	-1.53785	0.124086	0.795197
CD200R1	8.09203	-0.395571	0.386149	-1.0244	0.305647	1
TOR4A	11.9242	-0.395563	0.32803	-1.20587	0.227866	1
USP36	7.28933	-0.39554	0.459202	-0.861364	0.389037	1
SRSF2	58.0126	-0.395315	0.462646	-0.854465	0.392847	0.934173
FERMT3	12.2166	-0.395167	0.333966	-1.18325	0.236708	1
INPPL1	21.0783	-0.394934	0.296992	-1.32978	0.183591	0.832392
GPR39	10.8099	-0.394695	0.368259	-1.07179	0.283815	1
ADGRG6	15.6614	-0.394672	0.300883	-1.31171	0.189618	1
KIAA1191	12.8906	-0.39462	0.371369	-1.06261	0.28796	1
HKDC1	12.3534	-0.394608	0.424392	-0.929821	0.352464	1
PITX3	10.5119	-0.394582	0.336337	-1.17317	0.240727	1
FKBP15	15.0273	-0.394558	0.322574	-1.22316	0.221271	1
SLC46A2	6.93217	-0.394449	0.430283	-0.916718	0.35929	1
PRR27	6.74921	-0.394169	0.437135	-0.901711	0.36721	1
ZBTB2	12.4837	-0.393786	0.325488	-1.20983	0.226343	1
SAMD9	8.34792	-0.393575	0.430625	-0.913963	0.360737	1
SENP1	10.9688	-0.393266	0.327473	-1.20091	0.229785	1
ITPA	19.7607	-0.393141	0.344723	-1.14046	0.254097	0.862791
COG3	10.8879	-0.392866	0.350598	-1.12056	0.262475	1
ASPDH	12.307	-0.392843	0.355175	-1.10605	0.268703	1
CSPG5	9.21846	-0.392713	0.364383	-1.07775	0.281147	1
RHBDD3	12.7736	-0.392709	0.353133	-1.11207	0.266108	1
OR2A4	22.6442	-0.392526	0.315209	-1.24529	0.213026	0.845356
TRPM6	8.46713	-0.392253	0.370651	-1.05828	0.289927	1
MRPS23	18.7841	-0.392231	0.287339	-1.36504	0.17224	0.826387
RPL26L1	14.0038	-0.392222	0.307133	-1.27704	0.201587	1
ARHGEF12	14.3207	-0.392193	0.296056	-1.32472	0.185263	1
SLC35A2	12.8639	-0.391992	0.325865	-1.20293	0.229004	1
KDELR2	24.2585	-0.391976	0.323856	-1.21034	0.226148	0.851933
CCDC121	10.4411	-0.391873	0.339691	-1.15361	0.248658	1
WIPI1	22.2241	-0.391726	0.435906	-0.898648	0.36884	0.927684
ACADSB	13.5913	-0.39133	0.318797	-1.22752	0.219627	1
IGHM	23.4162	-0.391273	0.402916	-0.971103	0.331497	0.906381
LSM6	16.2652	-0.391157	0.329799	-1.18605	0.235604	1
RRS1	13.5785	-0.391132	0.359574	-1.08777	0.276699	1
PAXIP1	11.3183	-0.391039	0.322313	-1.21323	0.225043	1
ANKMY1	14.2733	-0.390749	0.303452	-1.28768	0.197858	1
TSBP1	6.64618	-0.390411	0.412499	-0.946451	0.343919	1
DNAJC11	21.3371	-0.390237	0.324812	-1.20142	0.229587	0.85576
WDR59	11.4378	-0.390193	0.329464	-1.18432	0.236285	1
CACTIN	13.4915	-0.389974	0.309235	-1.26109	0.207276	1
ZRSR2	15.6265	-0.389968	0.317972	-1.22642	0.22004	1
PSMB9	20.9777	-0.389909	0.30979	-1.25862	0.208167	0.845356
FMR1NB	7.66654	-0.389698	0.39159	-0.99517	0.319654	1
CLSTN1	18.6709	-0.389681	0.283392	-1.37506	0.169114	0.820327
CDK11A	39.4544	-0.389524	0.368948	-1.05577	0.291073	0.884094
PSMB1	23.112	-0.389501	0.319031	-1.22088	0.22213	0.851933
POMZP3	23.8354	-0.38946	0.324337	-1.20079	0.229833	0.85576
TCERG1	15.4709	-0.389413	0.321196	-1.21238	0.225365	1
DDX18	21.6206	-0.389386	0.299618	-1.29961	0.193735	0.837536
SRP72	26.9633	-0.388648	0.274169	-1.41755	0.156322	0.81346
FBXL6	14.4223	-0.388591	0.319408	-1.2166	0.223757	1
CLDN17	7.31636	-0.388478	0.422332	-0.919842	0.357655	1
HNRNPH2	18.4553	-0.388441	0.325359	-1.19389	0.232523	0.85708
SHISA5	15.6375	-0.38838	0.296615	-1.30937	0.190408	1
SRRD	10.8547	-0.388356	0.369829	-1.0501	0.293674	1
MYO9B	15.931	-0.388053	0.304255	-1.27542	0.202159	1
CPLX2	23.9824	-0.388033	0.286932	-1.35235	0.176262	0.828058
FITM1	11.3468	-0.387804	0.326705	-1.18702	0.23522	1
SPATA2L	34.4615	-0.387725	0.341408	-1.13567	0.256097	0.863123
CLDN16	8.95707	-0.387697	0.372218	-1.04159	0.297604	1
HILPDA	11.3261	-0.387489	0.334684	-1.15778	0.246955	1
LCOR	13.0396	-0.387346	0.369504	-1.04829	0.294506	1
TRAFD1	14.2995	-0.386988	0.314082	-1.23212	0.217902	1
LIPC	9.72186	-0.386957	0.357148	-1.08346	0.278602	1
TXNL4A	22.0761	-0.386884	0.317561	-1.2183	0.223111	0.851933
IPO5	10.8458	-0.386845	0.344359	-1.12338	0.261277	1
HSD11B2	24.4792	-0.386841	0.271883	-1.42282	0.154788	0.812322
TRMT10A	11.9627	-0.386821	0.316024	-1.22402	0.220943	1
TRIM66	3.98321	-0.386727	0.541717	-0.71389	0.475295	1
NT5C	21.2886	-0.386722	0.399148	-0.968869	0.33261	0.906381
TRIM74	15.9548	-0.386651	0.289013	-1.33783	0.180951	1
MAP2K3	23.7599	-0.386241	0.27896	-1.38458	0.166181	0.815445
SLC25A16	10.0289	-0.386066	0.351143	-1.09946	0.271569	1
DBF4	13.9232	-0.38603	0.321989	-1.19889	0.23057	1
MAN2A2	11.142	-0.386008	0.339658	-1.13646	0.255764	1
NQO1	17.6373	-0.38584	0.307943	-1.25296	0.21022	0.845356
ATOX1	14.5468	-0.385827	0.330078	-1.1689	0.242445	1
C16orf72	12.0273	-0.385779	0.331039	-1.16536	0.243874	1
FAM83G	11.5075	-0.385632	0.338422	-1.1395	0.254495	1
UHRF1BP1L	8.61473	-0.385585	0.388473	-0.992567	0.320921	1
DEPDC1	12.4326	-0.385564	0.315557	-1.22185	0.221764	1
ATP5PD	38.5531	-0.385396	0.304978	-1.26368	0.206344	0.845356
SHC1	21.7138	-0.385393	0.280175	-1.37554	0.168963	0.820327
RHOT2	20.5155	-0.385113	0.338748	-1.13687	0.255592	0.863123
SLC16A3	24.8531	-0.384913	0.330766	-1.1637	0.244545	0.858658
PODN	9.98709	-0.384723	0.354574	-1.08503	0.277909	1
TRIM10	9.16691	-0.384569	0.369019	-1.04214	0.297347	1
MACIR	11.4519	-0.384412	0.324843	-1.18338	0.23666	1
CCDC12	18.361	-0.384164	0.702131	-0.547141	0.584282	0.960088
WSB1	21.349	-0.384091	0.283199	-1.35626	0.175018	0.828058
MRPS6	12.9253	-0.383868	0.326107	-1.17712	0.239146	1
IBTK	15.202	-0.383841	0.333581	-1.15067	0.24987	1
CARD16	15.5246	-0.383801	0.309504	-1.24005	0.214956	1
SETSIP	8.56649	-0.383783	0.366292	-1.04775	0.294752	1
ASAP2	14.9427	-0.383335	0.29238	-1.31108	0.18983	1
ZNF273	7.8124	-0.383305	0.404756	-0.947004	0.343637	1
LTC4S	9.25483	-0.383061	0.40777	-0.939406	0.347522	1
SAA2	7.8154	-0.382982	0.405193	-0.945183	0.344565	1
MAGED1	20.5216	-0.382597	0.355149	-1.07729	0.281352	0.880435
FAM8A1	9.27239	-0.382585	0.354169	-1.08023	0.280039	1
LITAF	16.4218	-0.382575	0.299043	-1.27933	0.200781	1
OR4D1	7.82833	-0.382541	0.396792	-0.964082	0.335005	1
CIDEA	11.1239	-0.38227	0.331587	-1.15285	0.248972	1
ZNF787	26.4332	-0.382235	0.360939	-1.059	0.289599	0.884094
KRTCAP2	24.4062	-0.382184	0.323445	-1.1816	0.237363	0.85708
FGF3	9.14975	-0.382134	0.379922	-1.00582	0.314501	1
PUM2	23.8816	-0.382066	0.334751	-1.14134	0.253727	0.862179
NADK	19.0427	-0.382025	0.284036	-1.34499	0.17863	0.831686
PPP1R12A	9.27733	-0.381613	0.369982	-1.03144	0.302336	1
PAN2	11.7006	-0.381383	0.327076	-1.16604	0.243599	1
ACAT1	20.6223	-0.381354	0.346393	-1.10093	0.270928	0.871797
SAFB	30.0341	-0.381313	0.397364	-0.959606	0.337253	0.906381
FCAR	9.64519	-0.381157	0.392165	-0.971928	0.331086	1
RSKR	6.85687	-0.381156	0.421016	-0.905323	0.365294	1
ECHDC1	18.2007	-0.38112	0.303676	-1.25502	0.209471	0.845356
INCENP	20.1935	-0.38101	0.353245	-1.0786	0.280767	0.879244
SLC5A4	10.1994	-0.380887	0.361209	-1.05448	0.291664	1
TMBIM1	20.1367	-0.380801	0.286851	-1.32752	0.184336	0.832392
GALK2	12.4922	-0.380653	0.334903	-1.13661	0.255703	1
TYMS	14.5343	-0.380627	0.368323	-1.03341	0.301414	1
MRPL12	27.3627	-0.38059	0.358339	-1.06209	0.288193	0.884094
SGPP2	11.9389	-0.380522	0.331375	-1.14831	0.25084	1
JCHAIN	86.7956	-0.380403	0.688242	-0.552717	0.580457	0.959704
CEMIP	11.1541	-0.380235	0.333983	-1.13848	0.254918	1
LAPTM4A	22.7412	-0.380218	0.35956	-1.05745	0.290305	0.884094
MED4	16.4697	-0.379806	0.310409	-1.22357	0.221115	1
ATG101	11.0664	-0.379755	0.36443	-1.04205	0.297388	1
SEPTIN7	33.7334	-0.379736	0.316717	-1.19897	0.230538	0.856377
DDOST	32.0196	-0.379719	0.370095	-1.02601	0.304889	0.888588
SP4	8.55021	-0.379717	0.377265	-1.0065	0.314176	1
ALG5	20.9107	-0.379714	0.309594	-1.22649	0.220015	0.851933
MSANTD4	8.86907	-0.379707	0.367594	-1.03295	0.301626	1
RPS13	92.7933	-0.379582	0.51663	-0.734726	0.462506	0.943734
GUCD1	13.1732	-0.379565	0.305743	-1.24145	0.214438	1
ALG3	11.4723	-0.379435	0.32747	-1.15869	0.246584	1
STKLD1	6.59497	-0.379178	0.420684	-0.901337	0.367409	1
ARHGDIA	41.9168	-0.378983	0.465525	-0.814098	0.415589	0.941017
MAMDC4	12.0361	-0.378593	0.318109	-1.19014	0.233993	1
CT62	5.33929	-0.378419	0.482275	-0.784654	0.432657	1
IFIT1B	6.65549	-0.378181	0.424961	-0.889917	0.37351	1
UPP1	16.2773	-0.378046	0.33839	-1.11719	0.263914	1
EXOC5	11.2238	-0.377928	0.345259	-1.09462	0.273682	1
SNX7	13.0463	-0.377915	0.307171	-1.23031	0.218582	1
KBTBD7	8.42122	-0.377794	0.37809	-0.999217	0.31769	1
NTN3	7.55669	-0.377586	0.401289	-0.940933	0.346739	1
SREK1IP1	13.3796	-0.37744	0.311376	-1.21217	0.225448	1
ERRFI1	12.3834	-0.377439	0.463533	-0.814265	0.415493	1
RILP	13.105	-0.377425	0.31436	-1.20061	0.229901	1
MYH14	25.4206	-0.377302	0.307841	-1.22564	0.220335	0.851933
CHPF	17.0022	-0.377094	0.285202	-1.3222	0.186102	0.834011
BANP	12.201	-0.377009	0.335611	-1.12335	0.261289	1
ZNF695	10.068	-0.377003	0.344531	-1.09425	0.273845	1
SSX2IP	10.5535	-0.376961	0.354207	-1.06424	0.28722	1
GUCY1B1	7.63952	-0.376901	0.391971	-0.961551	0.336275	1
NBL1	36.056	-0.376685	0.398661	-0.944876	0.344722	0.915462
PCBP2	48.0153	-0.376576	0.4273	-0.881291	0.37816	0.931419
CCDC97	13.9094	-0.376534	0.34693	-1.08533	0.277775	1
EIF4EBP1	16.1024	-0.376533	0.391103	-0.962747	0.335674	1
JAK2	8.24452	-0.376408	0.379179	-0.992691	0.320861	1
PBK	11.8824	-0.376273	0.319176	-1.17889	0.238442	1
MET	12.3892	-0.376249	0.347497	-1.08274	0.278923	1
CEACAM8	7.80955	-0.376093	0.425382	-0.88413	0.376626	1
CHMP5	13.296	-0.376077	0.306792	-1.22584	0.220259	1
GPT2	12.1364	-0.376019	0.320639	-1.17272	0.240909	1
GPX1	29.9386	-0.375975	0.326932	-1.15001	0.250141	0.860263
NDUFB9	28.6095	-0.375948	0.322351	-1.16627	0.243506	0.858212
TFAM	20.8274	-0.375878	0.367126	-1.02384	0.305912	0.888588
SMC4	16.1545	-0.375756	0.342804	-1.09612	0.273024	1
BRCA2	14.9954	-0.375751	0.310221	-1.21124	0.225804	1
LMAN1	19.3104	-0.375695	0.322404	-1.16529	0.243901	0.858658
GPR35	14.5116	-0.375577	0.326451	-1.15048	0.249945	1
PLAGL1	16.3838	-0.375503	0.314536	-1.19383	0.232544	1
RGS19	7.66349	-0.375461	0.383514	-0.979001	0.327579	1
[truncated: 16,677 more rows]
