# Supplementary material for: Digital Spatial Profiling Reveals Functional Shift of Enterochromaffin Cell in Patients With Ulcerative Colitis
Source: Front Cell Dev Biol. 2022 Apr 8;10:841090. doi: 10.3389/fcell.2022.841090 (PMC9023741; doi:10.3389/fcell.2022.841090)
Supplement: Supplementary file 2 [file Table3.csv]

OR4M2
OR2AE1
OR7G2
OR1L4
CAMK2B
OR1M1
PRKACB
OR2F1
OR52A1
OR51B5
OR2T29
OR52E8
OR11H4
OR4C3
OR9A2
OR2A4
OR5B12
OR5M11
OR8J3
OR2A14
OR10G6
OR2T27
OR10R2
OR6C76
OR4F21
OR6B2
OR1L1
OR4E1
OR52W1
OR4C12
OR8D4
OR51A7
OR5M8
OR5D18
OR5AC2
OR2AP1
OR5AR1
OR5B21
OR6N1
OR5K2
OR7D2
OR52E2
OR52A5
OR5T3
OR5F1
OR5AP2
OR10K1
OR51G1
OR2M5
OR4A16
OR13C2
CNGA2
OR7E24
OR4C16
OR52J3
OR6T1
OR13F1
OR5H14
OR5D14
OR6N2
OR2C1
OR2D2
OR3A3
OR5B2
OR8U3
OR6K2
OR4C11
OR5M1
OR5L1
OR2L8
OR4K5
OR8K3
OR6Q1
OR7C1
OR5J2
OR4C15
SLC8A3
CALML3
OR4C5
OR1L6
OR5AL1
OR13H1
OR13J1
OR10J1
OR7A5
OR2Z1
OR51E1
OR4A5
OR5M10
OR2L5
OR5M3
OR52N4
OR8H2
OR2A2
OR56B4
OR2AG2
OR10H4
OR51B4
OR2T5
OR5AU1
OR1J4
OR10H1
OR5C1
OR11H7
OR51B6
OR5AN1
OR2A7
OR14A16
OR13C5
OR8H3
OR2V2
CNGB1
OR2L2
OR4Q2
OR56A5
OR2T6
OR7G1
OR5T2
OR10V1
OR9I1
OR8I2
OR5V1
OR13A1
OR10A6
SLC8A2
OR1B1
OR52B4
OR5I1
OR9G9
GNG13
OR4D1
OR5P3
OR4S1
OR5H1
GNAL
OR52E4
OR51Q1
OR5B17
OR10P1
OR51M1
