# Supplementary material for: Digital Spatial Profiling Reveals Functional Shift of Enterochromaffin Cell in Patients With Ulcerative Colitis
Source: Front Cell Dev Biol. 2022 Apr 8;10:841090. doi: 10.3389/fcell.2022.841090 (PMC9023741; doi:10.3389/fcell.2022.841090)
Supplement: Supplementary file 3 [file Table4.xlsx]

## Sheet: ConserveMarker EC 
	Inflamed_p_val	Inflamed_avg_log2FC	Inflamed_pct.1	Inflamed_pct.2	Inflamed_p_val_adj	Control_p_val	Control_avg_log2FC	Control_pct.1	Control_pct.2	Control_p_val_adj	Non-inflamed_p_val	Non-inflamed_avg_log2FC	Non-inflamed_pct.1	Non-inflamed_pct.2	Non-inflamed_p_val_adj	max_pval	minimump_p_val
CHGA	0	7.90013	0.842	0.016	0	0	7.9326	0.804	0.012	0	0	7.58396	0.73	0.014	0	0	0
CHGB	0	3.99791	0.596	0.009	0	2.03024e-60	2.53038	0.196	0.007	4.06617e-56	0	3.59012	0.479	0.005	0	2.03024e-60	0
CRYBA2	0	5.12626	0.649	0.006	0	0	2.99883	0.353	0.002	0	0	4.18375	0.546	0.006	0	0	0
FEV	0	3.38566	0.544	0.004	0	0	2.26727	0.314	0.002	0	0	3.65123	0.577	0.004	0	0	0
PCSK1N	0	5.76179	0.772	0.019	0	9.94665e-283	5.63948	0.686	0.018	1.99211e-278	0	5.52587	0.785	0.019	0	9.94665e-283	0
SCGN	0	2.94449	0.456	0.006	0	0	3.2709	0.51	0.002	0	0	3.26463	0.454	0.005	0	0	0
TPH1	0	4.87415	0.667	0.006	0	0	3.96088	0.314	0.002	0	0	5.06206	0.632	0.006	0	0	0
TTR	0	2.64611	0.386	0.004	0	0	2.51509	0.294	0.002	0	0	2.24984	0.282	0.005	0	0	0
CES1	1.94836e-148	1.17842	0.105	0.001	3.90217e-144	0	3.43778	0.353	0.002	0	0	1.47155	0.141	0.001	0	1.94836e-148	0
NEUROD1	1.81381e-147	2.17725	0.298	0.007	3.6327e-143	6.32506e-166	2.23679	0.333	0.007	1.26678e-161	0	2.80505	0.362	0.005	0	1.81381e-147	0
IGFBP3	1.50252e-82	2.09697	0.281	0.011	3.00924e-78	0	2.58447	0.216	0.001	0	3.17643e-92	1.33654	0.129	0.006	6.36176e-88	1.50252e-82	0
SCG5	1.20486e-95	2.74606	0.526	0.034	2.41309e-91	2.10725e-211	2.34692	0.392	0.008	4.22039e-207	1.46429e-272	2.88115	0.454	0.024	2.93268e-268	1.20486e-95	4.39287e-272
CACNA1A	1.34211e-11	1.06878	0.123	0.015	2.68798e-07	9.91744e-41	1.24198	0.137	0.005	1.98626e-36	2.07944e-196	1.80347	0.252	0.01	4.16471e-192	1.34211e-11	6.23833e-196
SLC29A4	8.63104e-70	1.408	0.193	0.006	1.72862e-65	6.21582e-44	1.07777	0.137	0.005	1.2449e-39	6.84206e-178	1.44291	0.172	0.005	1.37033e-173	6.21582e-44	2.05262e-177
SCT	3.33823e-77	1.90402	0.211	0.006	6.68581e-73	2.78355e-145	2.736	0.235	0.004	5.57489e-141	1.66597e-79	1.55753	0.141	0.008	3.33661e-75	3.33823e-77	8.35064e-145
MS4A8	7.39328e-88	3.03887	0.596	0.048	1.48073e-83	3.51014e-19	2.25812	0.451	0.105	7.0301e-15	3.64467e-140	2.75517	0.436	0.043	7.29955e-136	3.51014e-19	1.0934e-139
RGS2	4.60813e-18	2.20712	0.351	0.073	9.22915e-14	8.00069e-46	2.56972	0.235	0.013	1.60238e-41	5.0097e-136	2.95647	0.423	0.042	1.00334e-131	4.60813e-18	1.50291e-135
TUBA1A	8.68549e-71	2.84763	0.614	0.064	1.73953e-66	2.11115e-69	2.81119	0.431	0.028	4.2282e-65	2.01532e-135	2.90854	0.466	0.051	4.03628e-131	2.11115e-69	6.04596e-135
C6orf141	2.40213e-31	1.53346	0.281	0.028	4.81098e-27	3.44632e-21	1.29058	0.196	0.019	6.90229e-17	3.1516e-118	1.90162	0.264	0.018	6.31203e-114	3.44632e-21	9.45481e-118
APOD	8.59893e-21	1.0505	0.158	0.014	1.72219e-16	2.64811e-61	1.84298	0.118	0.002	5.30363e-57	7.5915e-35	1.04882	0.123	0.013	1.52043e-30	8.59893e-21	7.94432e-61
PIGR	4.42256e-25	-3.40821	0.298	0.893	8.85749e-21	0.000344804	-0.406556	0.529	0.87	1	2.15504e-59	-2.87546	0.27	0.875	4.31611e-55	0.000344804	6.46511e-59
PYY	1.35751e-07	5.05781	0.158	0.034	0.00271883	1.00474e-32	6.38852	0.216	0.015	2.01229e-28	2.00241e-54	5.39887	0.282	0.043	4.01043e-50	1.35751e-07	6.00724e-54
LGALS3	1.00026e-23	-3.3103	0.158	0.846	2.00332e-19	3.36456e-12	-1.4973	0.569	0.911	6.73855e-08	1.18609e-51	-2.51067	0.227	0.842	2.3755e-47	3.36456e-12	3.55826e-51
RAMP1	2.67596e-20	2.03106	0.368	0.073	5.35942e-16	4.64046e-18	0.996404	0.118	0.008	9.2939e-14	1.54986e-50	1.59451	0.252	0.037	3.10407e-46	4.64046e-18	4.64959e-50
CD9	1.53653e-15	-1.70874	0.158	0.751	3.07735e-11	6.79071e-11	-1.47221	0.255	0.78	1.36004e-06	3.5386e-47	-1.99687	0.135	0.772	7.0871e-43	6.79071e-11	1.06158e-46
PHGR1	2.3178e-15	-2.44113	0.684	0.943	4.64209e-11	4.55255e-08	-1.55214	0.902	0.981	0.000911785	3.76676e-47	-2.64983	0.595	0.948	7.54407e-43	4.55255e-08	1.13003e-46
CBX6	6.66521e-35	1.168	0.175	0.01	1.33491e-30	1.10204e-07	0.886115	0.118	0.019	0.00220717	6.97312e-47	1.2117	0.153	0.015	1.39658e-42	1.10204e-07	2.09194e-46
TMSB4X	5.73573e-15	-1.46345	0.737	0.971	1.14875e-10	1.35582e-05	-0.771452	0.902	0.984	0.271543	7.92787e-47	-1.66973	0.699	0.968	1.58779e-42	1.35582e-05	2.37836e-46
FAM3D	1.21791e-14	-1.50443	0.193	0.77	2.43924e-10	2.5281e-13	-1.72515	0.059	0.663	5.06328e-09	6.11306e-46	-1.86274	0.104	0.759	1.22432e-41	2.5281e-13	1.83392e-45
LGALS4	8.99317e-17	-1.95074	0.526	0.9	1.80115e-12	4.50178e-14	-1.47422	0.686	0.957	9.01616e-10	1.97047e-45	-1.84121	0.472	0.911	3.94646e-41	4.50178e-14	5.91141e-45
SYT13	1.26413e-10	2.04257	0.281	0.075	2.53181e-06	2.82391e-07	1.21851	0.157	0.033	0.00565573	1.35987e-44	2.39681	0.356	0.081	2.72354e-40	2.82391e-07	4.0796e-44
KRT19	1.42899e-15	-2.4011	0.246	0.83	2.86198e-11	2.35479e-07	-1.23194	0.294	0.734	0.00471618	1.68697e-43	-2.58152	0.153	0.777	3.37866e-39	2.35479e-07	5.06091e-43
KCTD12	4.17765e-06	1.34846	0.316	0.142	0.0836699	1.30848e-42	1.72781	0.137	0.005	2.62063e-38	7.19802e-08	1.49176	0.264	0.149	0.00144162	4.17765e-06	3.92544e-42
S100A6	5.00662e-14	-1.63805	0.825	0.978	1.00273e-09	0.00233894	-0.521809	0.922	0.965	1	2.1094e-42	-1.44318	0.779	0.972	4.2247e-38	0.00233894	6.32819e-42
DDC	7.00694e-23	2.93973	0.561	0.163	1.40335e-18	0.000365265	2.07211	0.314	0.173	1	4.88274e-41	2.88508	0.491	0.171	9.77914e-37	0.000365265	1.46482e-40
ANXA2	2.39682e-21	-2.80895	0.053	0.774	4.80035e-17	4.56836e-10	-1.23787	0.176	0.722	9.14951e-06	8.52103e-41	-1.97475	0.123	0.742	1.70659e-36	4.56836e-10	2.55631e-40
EPCAM	1.25635e-15	-1.91195	0.386	0.841	2.51621e-11	7.72199e-08	-0.907678	0.49	0.853	0.00154656	1.60471e-40	-1.79486	0.325	0.834	3.21392e-36	7.72199e-08	4.81413e-40
TSPO	1.39911e-12	-1.22401	0.158	0.719	2.80214e-08	4.80182e-07	-0.915622	0.255	0.67	0.00961709	6.68301e-39	-1.63001	0.117	0.721	1.33847e-34	4.80182e-07	2.0049e-38
ETHE1	2.43438e-13	-1.78652	0.105	0.633	4.87558e-09	1.74292e-09	-1.45921	0.196	0.691	3.49073e-05	4.38075e-36	-1.58625	0.08	0.658	8.77376e-32	1.74292e-09	1.31422e-35
TMEM54	3.3048e-10	-1.35248	0.193	0.678	6.61884e-06	2.28949e-05	-0.948142	0.294	0.686	0.458539	2.76577e-34	-1.52476	0.104	0.674	5.53928e-30	2.28949e-05	8.2973e-34
MUC12	1.88072e-13	-1.99709	0.07	0.626	3.7667e-09	2.33114e-05	-1.15981	0.02	0.302	0.46688	1.83236e-33	-1.90598	0.012	0.531	3.66985e-29	2.33114e-05	5.49708e-33
IFI27	2.38895e-11	-1.83022	0.456	0.845	4.78459e-07	2.34727e-09	-1.99537	0.353	0.8	4.70111e-05	2.42376e-33	-2.25205	0.202	0.733	4.85431e-29	2.34727e-09	7.27129e-33
CEACAM5	2.57689e-12	-1.79367	0.105	0.641	5.161e-08	0.00185864	-0.522289	0.176	0.439	1	2.48345e-33	-2.1851	0.037	0.561	4.97385e-29	0.00185864	7.45035e-33
REG4	0.621948	-0.457893	0.351	0.403	1	6.68856e-33	4.54432	0.373	0.043	1.33958e-28	0.116232	0.92734	0.245	0.205	1	0.621948	2.00657e-32
CA2	3.41108e-07	-1.44364	0.105	0.484	0.00683171	4.09554e-08	-1.78982	0.294	0.713	0.000820254	1.36448e-32	-2.62563	0.031	0.545	2.73278e-28	3.41108e-07	4.09344e-32
SRI	3.36851e-09	-1.26328	0.228	0.693	6.74645e-05	4.0977e-07	-1.00306	0.373	0.808	0.00820688	2.48712e-32	-1.629	0.153	0.71	4.9812e-28	4.0977e-07	7.46135e-32
PFN1	1.2191e-07	-1.03444	0.596	0.856	0.00244161	3.26923e-10	-1.2689	0.49	0.846	6.54762e-06	3.46642e-32	-1.37271	0.387	0.858	6.94255e-28	1.2191e-07	1.03993e-31
S100A10	2.88232e-13	-1.65921	0.561	0.879	5.77272e-09	0.00028118	-0.588063	0.627	0.861	1	4.1308e-32	-0.717442	0.479	0.874	8.27317e-28	0.00028118	1.23924e-31
MGST1	3.77903e-12	-1.65625	0.07	0.586	7.56864e-08	3.16508e-06	-0.800305	0.157	0.55	0.0633902	4.54317e-32	-1.44917	0.061	0.598	9.09906e-28	3.16508e-06	1.36295e-31
AMN	2.97303e-11	-1.34417	0.035	0.527	5.95439e-07	9.71916e-09	-1.27012	0.098	0.562	0.000194655	5.89545e-32	-1.39238	0.025	0.539	1.18074e-27	9.71916e-09	1.76863e-31
C10orf99	8.24204e-12	-1.79584	0.018	0.502	1.65071e-07	7.82407e-13	-1.61523	0.039	0.625	1.567e-08	1.35718e-31	-1.54461	0.055	0.569	2.71817e-27	8.24204e-12	4.07155e-31
GPX2	7.58013e-14	-2.06934	0.14	0.687	1.51815e-09	4.46529e-07	-1.0857	0.078	0.474	0.00894307	4.16541e-31	-1.4641	0.141	0.674	8.34248e-27	4.46529e-07	1.24962e-30
S100A14	4.35602e-12	-1.46656	0.123	0.678	8.72423e-08	3.82315e-11	-1.30345	0.118	0.652	7.65701e-07	4.84752e-31	-1.33045	0.11	0.655	9.70861e-27	3.82315e-11	1.45426e-30
MYL12A	2.13675e-11	-1.44206	0.193	0.689	4.27947e-07	8.61774e-11	-1.38647	0.118	0.668	1.72596e-06	4.95584e-31	-1.23821	0.135	0.681	9.92555e-27	8.61774e-11	1.48675e-30
NBL1	4.47656e-14	-1.44694	0	0.551	8.96565e-10	2.23807e-07	-0.914632	0.059	0.457	0.0044824	1.20125e-30	-1.11885	0.031	0.537	2.40585e-26	2.23807e-07	3.60374e-30
C15orf48	5.7656e-10	-1.28382	0.474	0.842	1.15473e-05	7.95536e-06	-0.787136	0.667	0.906	0.15933	7.10572e-30	-1.43198	0.503	0.876	1.42313e-25	7.95536e-06	2.13171e-29
C19orf33	7.9671e-14	-1.70926	0.088	0.651	1.59565e-09	4.73137e-11	-1.88804	0.098	0.629	9.47599e-07	7.94132e-30	-1.43841	0.098	0.621	1.59049e-25	4.73137e-11	2.3824e-29
SLC25A5	2.00315e-10	-1.35051	0.316	0.733	4.01191e-06	2.2592e-06	-0.955968	0.49	0.8	0.0452472	1.3032e-29	-1.39648	0.258	0.753	2.61005e-25	2.2592e-06	3.9096e-29
TSPAN1	2.69486e-12	-2.00997	0.123	0.653	5.39726e-08	7.56929e-05	-0.870669	0.294	0.648	1	1.89465e-29	-1.95972	0.104	0.608	3.7946e-25	7.56929e-05	5.68395e-29
FABP1	1.49307e-07	-3.0252	0.228	0.598	0.00299032	2.68012e-07	-1.79687	0.725	0.92	0.00536774	2.62306e-29	-4.18004	0.141	0.616	5.25346e-25	2.68012e-07	7.86918e-29
MPST	2.07231e-10	-0.912483	0.07	0.57	4.15043e-06	1.11112e-05	-0.566263	0.216	0.616	0.222535	5.60547e-29	-1.08743	0.08	0.594	1.12266e-24	1.11112e-05	1.68164e-28
GSTP1	3.7578e-12	-1.57005	0.316	0.771	7.52612e-08	0.000209355	-0.677218	0.373	0.696	1	6.52686e-29	-1.34269	0.288	0.765	1.3072e-24	0.000209355	1.95806e-28
GNG5	1.14e-12	-1.31662	0.105	0.645	2.28319e-08	5.15464e-10	-1.47324	0.078	0.573	1.03237e-05	6.82809e-29	-0.884298	0.123	0.639	1.36753e-24	5.15464e-10	2.04843e-28
SQRDL	5.02115e-10	-0.996255	0.035	0.481	1.00564e-05	8.1983e-07	-0.420417	0.078	0.483	0.0164196	1.08021e-28	-1.30732	0.031	0.511	2.16344e-24	8.1983e-07	3.24063e-28
EEF1B2	1.43296e-07	-1.0496	0.368	0.716	0.00286994	0.000861628	-0.642856	0.353	0.655	1	1.63875e-28	-1.4355	0.258	0.724	3.28208e-24	0.000861628	4.91624e-28
AGR3	5.03494e-09	-1.01939	0.105	0.568	0.00010084	0.393611	0.403043	0.176	0.261	1	1.8734e-28	-1.36513	0.067	0.573	3.75205e-24	0.393611	5.62021e-28
CES2	3.49837e-08	-1.13499	0.105	0.505	0.000700654	5.03712e-06	-0.446238	0.137	0.523	0.100883	1.97459e-28	-1.40141	0.037	0.52	3.95471e-24	5.03712e-06	5.92376e-28
PRELID1	1.88543e-10	-1.28013	0.158	0.642	3.77614e-06	4.6004e-06	-0.685246	0.196	0.627	0.0921369	2.49474e-28	-1.11356	0.141	0.651	4.99647e-24	4.6004e-06	7.48423e-28
TXN	1.14858e-09	-1.28631	0.456	0.811	2.30038e-05	0.0238975	-0.496049	0.549	0.758	1	2.56001e-28	-1.23909	0.38	0.815	5.12719e-24	0.0238975	7.68003e-28
PDLIM1	2.37782e-09	-0.819764	0.105	0.584	4.7623e-05	8.75444e-06	-0.768123	0.196	0.59	0.175334	6.2043e-28	-1.06437	0.074	0.573	1.2426e-23	8.75444e-06	1.86129e-27
GAPDH	1.23982e-09	-1.05307	0.737	0.917	2.48311e-05	0.037794	-0.254261	0.784	0.9	1	1.4429e-27	-1.03973	0.601	0.91	2.88984e-23	0.037794	4.32869e-27
NDUFA4	7.63767e-10	-1.17653	0.228	0.705	1.52967e-05	7.56017e-07	-0.632217	0.196	0.64	0.0151415	1.87403e-27	-1.14089	0.178	0.71	3.75332e-23	7.56017e-07	5.6221e-27
PAM	5.33952e-19	2.05002	0.368	0.077	1.0694e-14	2.63643e-27	1.29307	0.176	0.012	5.28025e-23	1.28038e-23	1.51269	0.245	0.065	2.56435e-19	5.33952e-19	7.9093e-27
CIB1	1.56583e-09	-1.16559	0.158	0.629	3.13604e-05	3.64089e-10	-1.57302	0.118	0.611	7.29197e-06	1.08707e-26	-1.11703	0.104	0.609	2.17718e-22	1.56583e-09	3.26121e-26
RASA4	5.86972e-12	0.951425	0.158	0.023	1.17559e-07	5.39356e-16	0.929115	0.137	0.012	1.08022e-11	1.61547e-26	0.953323	0.123	0.017	3.23546e-22	5.86972e-12	4.8464e-26
PLA2G2A	3.83177e-14	-2.83166	0.088	0.642	7.67427e-10	0.000156271	-1.01228	0	0.223	1	1.76372e-26	-1.82734	0.067	0.543	3.53238e-22	0.000156271	5.29116e-26
LSR	2.59637e-09	-1.01622	0.07	0.508	5.20001e-05	5.12149e-05	-0.427295	0.078	0.387	1	3.19136e-26	-0.977539	0.031	0.488	6.39167e-22	5.12149e-05	9.57409e-26
KRT18	9.45561e-14	-1.5227	0.491	0.884	1.89377e-09	3.2731e-07	-1.12595	0.588	0.863	0.00655537	3.31066e-26	-1.20556	0.399	0.856	6.63058e-22	3.2731e-07	9.93197e-26
NANS	1.02132e-08	-0.874497	0.123	0.582	0.000204549	9.88355e-09	-1.0466	0.059	0.508	0.000197948	4.35498e-26	-0.884556	0.098	0.588	8.72215e-22	1.02132e-08	1.30649e-25
SLC44A4	2.67214e-13	-1.49377	0.053	0.587	5.35176e-09	1.93091e-06	-0.698259	0.098	0.483	0.0386724	4.36301e-26	-0.85851	0.074	0.559	8.73824e-22	1.93091e-06	1.3089e-25
NUPR1	1.0427e-09	-1.34426	0.088	0.557	2.08833e-05	0.00118448	-0.558399	0.137	0.391	1	8.52887e-26	-1.37733	0.104	0.577	1.70816e-21	0.00118448	2.55866e-25
FTH1	0.000375246	-0.923963	0.895	0.961	1	2.01564e-07	-1.76808	0.961	0.981	0.00403693	1.39878e-25	-1.50121	0.84	0.958	2.80148e-21	0.000375246	4.19634e-25
MT1E	5.53057e-11	-1.73343	0.14	0.623	1.10766e-06	1.31509e-05	-1.01949	0.196	0.575	0.263387	1.52058e-25	-1.22035	0.196	0.679	3.04541e-21	1.31509e-05	4.56173e-25
CTSS	1.02146e-09	-1.06056	0.07	0.532	2.04578e-05	1.07035e-07	-1.2486	0.039	0.435	0.0021437	2.54271e-25	-0.9285	0.061	0.531	5.09253e-21	1.07035e-07	7.62812e-25
FABP5	6.95657e-09	-1.29864	0.105	0.543	0.000139326	0.000319437	-0.607869	0.196	0.516	1	3.25428e-25	-1.14569	0.098	0.575	6.51767e-21	0.000319437	9.76284e-25
VDAC1	1.07153e-08	-0.880898	0.105	0.539	0.000214606	0.00015394	-0.315201	0.118	0.434	1	4.26342e-25	-0.972291	0.061	0.528	8.53878e-21	0.00015394	1.27903e-24
CLTB	1.1938e-08	-0.976124	0.175	0.624	0.000239095	1.83031e-06	-0.932649	0.196	0.593	0.0366574	4.50469e-25	-1.08342	0.11	0.587	9.02199e-21	1.83031e-06	1.35141e-24
MGST3	5.91905e-11	-1.25316	0.123	0.631	1.18547e-06	0.000708176	-0.405057	0.314	0.663	1	6.49945e-25	-0.961269	0.147	0.635	1.30171e-20	0.000708176	1.94984e-24
HN1	9.40579e-07	-0.659816	0.175	0.569	0.0188379	6.58292e-10	-1.42914	0.039	0.519	1.31843e-05	8.25643e-25	-0.986697	0.08	0.542	1.6536e-20	9.40579e-07	2.47693e-24
ALDOA	4.90292e-08	-1.09779	0.404	0.784	0.000981957	3.57582e-11	-1.55424	0.235	0.758	7.16164e-07	1.35793e-24	-1.10391	0.264	0.758	2.71966e-20	4.90292e-08	4.07379e-24
RER1	2.35612e-06	-0.46608	0.105	0.474	0.0471883	5.13129e-07	-0.681433	0.039	0.419	0.0102769	2.05209e-24	-0.755853	0.025	0.455	4.10992e-20	2.35612e-06	6.15626e-24
PYCARD	1.619e-08	-0.928009	0.053	0.463	0.000324253	4.18016e-06	-0.92736	0.078	0.442	0.0837203	2.72497e-24	-1.07077	0.031	0.46	5.45758e-20	4.18016e-06	8.17492e-24
ANXA4	1.63438e-10	-1.31396	0.018	0.472	3.27335e-06	1.8244e-05	-0.519488	0.039	0.346	0.365391	6.83335e-24	-1.08278	0.006	0.417	1.36858e-19	1.8244e-05	2.05001e-23
MYL12B	1.30777e-11	-1.71568	0.263	0.723	2.61921e-07	5.70814e-05	-0.765342	0.353	0.736	1	7.08719e-24	-1.20001	0.233	0.713	1.41942e-19	5.70814e-05	2.12616e-23
CDC42EP5	3.50729e-07	-0.637111	0.105	0.504	0.00702439	0.000187391	-0.558145	0.039	0.29	1	8.88933e-24	-0.901856	0.049	0.491	1.78035e-19	0.000187391	2.6668e-23
AGR2	2.1548e-16	-2.62327	0.386	0.856	4.31564e-12	0.000999983	-0.691869	0.333	0.648	1	1.1065e-23	-1.72701	0.46	0.825	2.21609e-19	0.000999983	3.31949e-23
GHITM	6.39803e-07	-0.717712	0.14	0.54	0.012814	0.000256087	-0.488326	0.196	0.535	1	1.75221e-23	-0.696587	0.092	0.551	3.50933e-19	0.000256087	5.25663e-23
PDIA6	7.51538e-07	-0.846472	0.14	0.529	0.0150518	0.000237216	-0.564195	0.078	0.346	1	2.14224e-23	-0.963207	0.061	0.497	4.29047e-19	0.000237216	6.42671e-23
AOC1	1.4895e-09	-1.15789	0.018	0.446	2.98318e-05	0.000318202	-0.688726	0.118	0.394	1	2.62819e-23	-1.16982	0.018	0.43	5.26375e-19	0.000318202	7.88458e-23
AGPAT2	1.47353e-09	-0.882333	0.035	0.48	2.95119e-05	2.9322e-07	-1.03765	0.059	0.46	0.00587262	4.13577e-23	-1.06349	0.025	0.44	8.28312e-19	2.9322e-07	1.24073e-22
ITM2C	4.66534e-11	-1.4081	0.281	0.763	9.34373e-07	4.80857e-12	-1.61881	0.196	0.764	9.63061e-08	4.57327e-23	-1.05094	0.294	0.769	9.15935e-19	4.66534e-11	1.37198e-22
HIGD1A	1.35098e-09	-0.865068	0.053	0.508	2.70573e-05	3.39348e-05	-0.75067	0.059	0.363	0.679647	6.04674e-23	-0.946783	0.074	0.521	1.21104e-18	3.39348e-05	1.81402e-22
KLF5	2.56302e-08	-0.964108	0.14	0.564	0.000513322	4.75491e-06	-0.829122	0.078	0.436	0.0952314	7.36339e-23	-0.901857	0.123	0.58	1.47474e-18	4.75491e-06	2.20902e-22
VSIG2	3.94097e-07	-0.7378	0.105	0.504	0.00789298	2.30147e-07	-1.13465	0.039	0.429	0.00460939	1.26982e-22	-0.940526	0.086	0.522	2.5432e-18	3.94097e-07	3.80946e-22
ST6GALNAC1	3.60435e-08	-1.17003	0.053	0.435	0.000721878	0.000390184	-0.266006	0.039	0.275	1	1.47818e-22	-1.0768	0.025	0.429	2.9605e-18	0.000390184	4.43455e-22
PDCD4	1.86852e-07	-0.675877	0.07	0.449	0.00374228	4.91041e-06	-1.03756	0.02	0.332	0.0983457	2.24067e-22	-0.886841	0.049	0.47	4.48762e-18	4.91041e-06	6.72202e-22
ATP5C1	5.80267e-07	-0.629361	0.158	0.57	0.0116216	0.000159942	-0.380159	0.196	0.562	1	3.06628e-22	-0.952354	0.129	0.584	6.14115e-18	0.000159942	9.19884e-22
STAP2	2.12328e-06	-0.612304	0.088	0.429	0.0425251	2.65766e-06	-0.688937	0.098	0.486	0.0532277	3.12364e-22	-0.877065	0.037	0.447	6.25603e-18	2.65766e-06	9.37093e-22
TST	3.92629e-08	-0.982031	0.053	0.439	0.000786358	1.72102e-05	-0.267988	0.157	0.533	0.344685	3.1893e-22	-1.03339	0.037	0.447	6.38753e-18	1.72102e-05	9.56789e-22
VAMP8	4.77747e-07	-0.789479	0.211	0.636	0.00956833	7.28684e-05	-0.622664	0.255	0.651	1	3.19178e-22	-0.946464	0.166	0.632	6.3925e-18	7.28684e-05	9.57535e-22
MLXIPL	9.79789e-06	1.20461	0.175	0.052	0.196232	5.35898e-10	1.08145	0.137	0.019	1.0733e-05	3.69983e-22	1.26745	0.172	0.036	7.41002e-18	9.79789e-06	1.10995e-21
CDX1	1.67837e-08	-0.854214	0.123	0.571	0.000336143	4.72102e-05	-0.582596	0.137	0.482	0.945526	3.80093e-22	-0.830953	0.117	0.566	7.6125e-18	4.72102e-05	1.14028e-21
SDHB	3.87253e-08	-0.806964	0.035	0.425	0.00077559	0.000571244	-0.352455	0.157	0.457	1	4.86323e-22	-0.893841	0.031	0.435	9.74008e-18	0.000571244	1.45897e-21
GPA33	2.09895e-07	-0.795811	0.053	0.419	0.00420378	8.20744e-07	-0.879519	0.02	0.373	0.0164379	5.96057e-22	-1.05016	0.025	0.423	1.19378e-17	8.20744e-07	1.78817e-21
CYC1	2.80486e-09	-1.14374	0.158	0.615	5.61758e-05	9.9916e-05	-0.593955	0.255	0.612	1	6.61029e-22	-0.991439	0.172	0.628	1.32391e-17	9.9916e-05	1.98309e-21
TCEA3	2.77731e-05	-0.459663	0.123	0.439	0.556239	0.000426918	-0.323854	0.118	0.409	1	6.64566e-22	-0.744641	0.049	0.471	1.33099e-17	0.000426918	1.9937e-21
PLEKHJ1	4.44657e-06	-0.517542	0.14	0.494	0.0890559	0.00238858	-0.261759	0.216	0.507	1	6.91026e-22	-0.702667	0.061	0.484	1.38399e-17	0.00238858	2.07308e-21
TMEM176B	0.00033652	-0.392542	0.193	0.501	1	0.00211434	-0.26958	0.216	0.514	1	7.70381e-22	-0.931509	0.08	0.508	1.54292e-17	0.00211434	2.31114e-21
SUCLG1	9.36527e-10	-1.20771	0.053	0.488	1.87568e-05	1.06201e-05	-0.831179	0.137	0.517	0.212699	8.09934e-22	-0.880794	0.086	0.522	1.62214e-17	1.06201e-05	2.4298e-21
COX6A1	0.00936109	-0.404609	0.509	0.74	1	0.000392769	-0.368176	0.412	0.74	1	9.51845e-22	-0.977404	0.276	0.741	1.90636e-17	0.00936109	2.85554e-21
PXMP2	4.31055e-06	-0.522492	0.053	0.376	0.0863317	2.07195e-06	-0.798815	0.078	0.447	0.0414969	1.07215e-21	-0.828813	0.012	0.401	2.14731e-17	4.31055e-06	3.21646e-21
SFN	2.39727e-08	-1.1448	0.07	0.473	0.000480125	1.03995e-05	-1.10487	0.098	0.432	0.208281	1.0875e-21	-1.0879	0.043	0.451	2.17804e-17	1.03995e-05	3.2625e-21
HLA-C	0.000386317	-0.414455	0.526	0.84	1	4.11505e-06	-1.02621	0.412	0.795	0.0824162	1.09329e-21	-1.04807	0.331	0.797	2.18964e-17	0.000386317	3.27986e-21
FCGBP	5.43068e-10	-3.0696	0.07	0.516	1.08766e-05	4.71899e-08	-2.40866	0.098	0.53	0.00094512	1.32371e-21	-1.14194	0.08	0.5	2.65112e-17	4.71899e-08	3.97112e-21
RAC1	1.25961e-07	-1.02872	0.333	0.724	0.00252274	0.00792095	-0.348104	0.392	0.695	1	1.35707e-21	-0.879097	0.252	0.713	2.71795e-17	0.00792095	4.07122e-21
LMAN2	6.41663e-08	-0.698417	0.088	0.492	0.00128512	9.99349e-06	-0.697264	0.078	0.422	0.20015	1.53037e-21	-0.820365	0.061	0.472	3.06503e-17	9.99349e-06	4.59112e-21
C1QBP	9.21276e-08	-1.03337	0.105	0.486	0.00184513	3.9103e-07	-1.27251	0.059	0.439	0.00783155	1.94244e-21	-0.967239	0.074	0.497	3.89031e-17	3.9103e-07	5.82731e-21
FAM195A	2.23314e-06	-0.478454	0.088	0.452	0.0447254	0.00027944	-0.299504	0.157	0.475	1	2.51093e-21	-0.756166	0.049	0.455	5.02889e-17	0.00027944	7.53278e-21
LEFTY1	8.59809e-09	-1.48762	0.018	0.417	0.000172202	0.000338225	-0.843462	0.02	0.239	1	2.56169e-21	-1.33609	0.037	0.427	5.13056e-17	0.000338225	7.68508e-21
SH3BGRL3	1.23697e-06	-1.00262	0.456	0.792	0.0247741	1.69691e-07	-1.12897	0.314	0.727	0.00339857	3.20195e-21	-1.06568	0.307	0.764	6.41286e-17	1.23697e-06	9.60584e-21
GOLM1	6.55103e-05	-0.429356	0.14	0.466	1	0.000727325	-0.357977	0.098	0.354	1	3.85397e-21	-0.798545	0.061	0.471	7.71874e-17	0.000727325	1.15619e-20
IER3	9.90692e-08	-0.888354	0.088	0.493	0.00198416	1.50782e-05	-0.847916	0.039	0.345	0.301985	4.43549e-21	-0.747995	0.067	0.483	8.8834e-17	1.50782e-05	1.33065e-20
MUC1	6.18378e-08	-1.08397	0.053	0.436	0.00123849	9.77013e-05	-0.830549	0	0.234	1	6.01374e-21	-0.984335	0.049	0.453	1.20443e-16	9.77013e-05	1.80412e-20
ATP5A1	7.61078e-06	-0.865759	0.246	0.605	0.152429	0.00363163	-0.337685	0.294	0.595	1	6.49104e-21	-1.04751	0.184	0.625	1.30003e-16	0.00363163	1.94731e-20
RPS18	2.53652e-06	-0.828016	0.842	0.941	0.0508015	0.00375626	-0.787574	0.961	0.938	1	6.90467e-21	-0.94999	0.853	0.949	1.38287e-16	0.00375626	2.0714e-20
SPINT2	6.46704e-10	-1.01108	0.228	0.724	1.29522e-05	0.00962008	-0.300967	0.412	0.701	1	1.3171e-20	-0.818289	0.239	0.712	2.63789e-16	0.00962008	3.95131e-20
ALDH2	2.4724e-11	-1.23444	0	0.472	4.95172e-07	1.84563e-07	-1.02881	0.098	0.522	0.00369642	1.58269e-20	-0.909033	0.055	0.453	3.16982e-16	1.84563e-07	4.74808e-20
NDUFA6	1.31895e-07	-0.614086	0.158	0.579	0.0026416	2.24243e-06	-0.854854	0.137	0.541	0.0449115	1.68721e-20	-0.724819	0.135	0.582	3.37913e-16	2.24243e-06	5.06162e-20
KRT8	2.2115e-10	-1.54831	0.632	0.911	4.4292e-06	0.00323401	-0.841273	0.745	0.92	1	2.56762e-20	-1.35134	0.577	0.885	5.14242e-16	0.00323401	7.70285e-20
TXNIP	4.15421e-05	-0.291839	0.105	0.419	0.832005	5.50164e-06	-0.773388	0.059	0.403	0.110187	2.63735e-20	-0.959512	0.055	0.451	5.28208e-16	4.15421e-05	7.91205e-20
FAM162A	2.79554e-06	-0.612893	0.193	0.575	0.0559891	0.000198518	-0.306131	0.216	0.585	1	2.90509e-20	-0.840769	0.153	0.594	5.81831e-16	0.000198518	8.71527e-20
PHB	2.16573e-08	-1.04441	0.123	0.535	0.000433753	7.11218e-08	-1.40268	0.059	0.468	0.00142443	3.9714e-20	-0.802113	0.117	0.54	7.95392e-16	7.11218e-08	1.19142e-19
CLDN7	2.61288e-06	-0.937157	0.351	0.75	0.0523308	1.21322e-08	-1.17381	0.294	0.771	0.000242984	4.29452e-20	-0.909137	0.288	0.734	8.60107e-16	2.61288e-06	1.28836e-19
SELENBP1	1.08878e-08	-1.13054	0.07	0.493	0.00021806	5.13913e-13	-2.50724	0.039	0.607	1.02926e-08	4.5825e-20	-0.957957	0.104	0.521	9.17783e-16	1.08878e-08	1.37475e-19
MUC4	4.47603e-08	-1.05163	0.053	0.434	0.00089646	0.000335593	-0.640581	0	0.204	1	5.22176e-20	-0.885501	0.018	0.389	1.04581e-15	0.000335593	1.56653e-19
COX5A	2.94521e-06	-0.802557	0.368	0.741	0.0589866	0.0107028	-0.322471	0.569	0.805	1	6.55459e-20	-0.876056	0.356	0.767	1.31275e-15	0.0107028	1.96638e-19
RPS16	1.72973e-05	-0.685961	0.702	0.847	0.34643	0.000375085	-0.552157	0.471	0.766	1	6.57091e-20	-0.947545	0.546	0.848	1.31602e-15	0.000375085	1.97127e-19
PRR13	2.70968e-08	-1.06157	0.175	0.612	0.000542695	7.55246e-08	-0.969045	0.176	0.651	0.00151261	6.88444e-20	-0.672044	0.166	0.614	1.37882e-15	7.55246e-08	2.06533e-19
TMEM98	4.52157e-08	-0.755599	0.018	0.392	0.00090558	0.0145644	0.342196	0.118	0.314	1	7.68704e-20	-0.690928	0.037	0.416	1.53956e-15	0.0145644	2.30611e-19
UQCRH	4.59157e-09	-1.14662	0.351	0.744	9.196e-05	8.47938e-05	-0.648787	0.392	0.719	1	8.69678e-20	-0.865137	0.368	0.77	1.74179e-15	8.47938e-05	2.60903e-19
ATP5G3	1.3262e-07	-0.966008	0.333	0.751	0.00265612	0.0105259	-0.484366	0.569	0.767	1	1.07802e-19	-0.935475	0.393	0.771	2.15907e-15	0.0105259	3.23407e-19
HSD11B2	1.3719e-07	-0.716452	0.018	0.374	0.00274765	2.64236e-06	-0.767606	0.039	0.386	0.0529211	1.12788e-19	-0.81412	0.012	0.373	2.25892e-15	2.64236e-06	3.38364e-19
SFT2D1	9.10868e-08	-0.820633	0.053	0.428	0.00182429	0.000405004	-0.511398	0.059	0.305	1	1.19157e-19	-0.718363	0.037	0.414	2.38648e-15	0.000405004	3.57471e-19
CMPK1	8.317e-06	-0.459927	0.14	0.509	0.166573	0.000352673	-0.432462	0.059	0.31	1	1.21758e-19	-0.662044	0.08	0.489	2.43858e-15	0.000352673	3.65275e-19
ZFP36L2	0.000681824	-0.32141	0.246	0.591	1	9.90692e-07	-1.04265	0.078	0.456	0.0198416	1.21963e-19	-0.757726	0.153	0.586	2.44267e-15	0.000681824	3.65888e-19
ABRACL	4.36892e-09	-1.01009	0.018	0.424	8.75007e-05	7.7532e-05	-0.607422	0.078	0.372	1	1.31735e-19	-0.620828	0.031	0.406	2.63839e-15	7.7532e-05	3.95205e-19
CA12	7.02183e-07	-0.74392	0.018	0.344	0.0140633	9.43138e-07	-1.08764	0.02	0.361	0.0188892	1.37125e-19	-0.796282	0.012	0.371	2.74633e-15	9.43138e-07	4.11374e-19
CDX2	1.04052e-09	-1.05057	0	0.419	2.08396e-05	8.9136e-07	-0.666227	0.059	0.444	0.0178522	1.41735e-19	-0.661447	0.049	0.439	2.83868e-15	8.9136e-07	4.25206e-19
PRSS8	3.78583e-08	-0.783045	0.018	0.396	0.000758227	4.75213e-06	-0.868787	0.039	0.37	0.0951756	1.46121e-19	-0.730849	0.018	0.383	2.92652e-15	4.75213e-06	4.38364e-19
ARPC3	2.17314e-07	-0.732951	0.211	0.651	0.00435236	4.37891e-07	-0.878527	0.196	0.623	0.00877009	1.63689e-19	-0.627473	0.19	0.643	3.27836e-15	4.37891e-07	4.91067e-19
PHLDA2	1.23029e-07	-0.692045	0.088	0.493	0.00246402	0.000152253	-0.746043	0.02	0.259	1	1.70791e-19	-1.1161	0.049	0.427	3.42059e-15	0.000152253	5.12372e-19
PPAP2C	2.136e-06	-0.450999	0.07	0.418	0.0427797	2.52815e-05	-0.600317	0.039	0.338	0.506338	1.79399e-19	-0.408258	0.018	0.382	3.593e-15	2.52815e-05	5.38196e-19
MRPL14	8.20198e-06	-0.56468	0.14	0.5	0.164269	6.26349e-06	-0.720037	0.098	0.46	0.125445	2.01385e-19	-0.507024	0.086	0.498	4.03333e-15	8.20198e-06	6.04154e-19
UGP2	1.11682e-07	-0.96587	0.07	0.456	0.00223677	5.55516e-06	-0.801149	0.059	0.404	0.111259	2.05025e-19	-0.856145	0.08	0.474	4.10624e-15	5.55516e-06	6.15075e-19
KDELR2	9.79046e-08	-0.820545	0.158	0.585	0.00196083	0.00146137	-0.341491	0.137	0.394	1	2.31435e-19	-0.603775	0.129	0.559	4.63517e-15	0.00146137	6.94304e-19
ADI1	1.28752e-05	-0.611768	0.105	0.428	0.257864	0.000975922	-0.402511	0.098	0.348	1	2.42742e-19	-0.698535	0.031	0.402	4.86163e-15	0.000975922	7.28225e-19
ANXA11	2.59323e-09	-0.880226	0.088	0.529	5.19372e-05	1.05076e-05	-0.703573	0.098	0.451	0.210447	2.47877e-19	-0.519946	0.086	0.502	4.96447e-15	1.05076e-05	7.4363e-19
TPM3	5.17962e-05	-0.335452	0.193	0.552	1	2.15349e-06	-0.689576	0.039	0.386	0.0431301	2.67936e-19	-0.618012	0.098	0.517	5.36622e-15	5.17962e-05	8.03807e-19
OSTC	1.6321e-06	-0.778337	0.105	0.46	0.0326878	0.000184197	-0.662939	0.039	0.286	1	2.73381e-19	-0.797729	0.055	0.439	5.47528e-15	0.000184197	8.20144e-19
ATP5F1	7.53108e-09	-0.958012	0.105	0.567	0.000150833	9.52685e-05	-0.42223	0.216	0.569	1	2.91152e-19	-0.747736	0.153	0.588	5.8312e-15	9.52685e-05	8.73456e-19
PDIA3	4.05365e-06	-0.718192	0.211	0.603	0.0811864	8.70524e-06	-0.454593	0.059	0.398	0.174349	3.19653e-19	-0.809634	0.141	0.564	6.40201e-15	8.70524e-06	9.5896e-19
CAPG	1.03208e-08	-1.0569	0.018	0.413	0.000206705	3.21257e-05	-0.750272	0.02	0.295	0.643413	4.45592e-19	-0.926459	0.006	0.353	8.92431e-15	3.21257e-05	1.33677e-18
ATP5D	0.00122858	-0.343843	0.439	0.749	1	0.000158542	-0.588433	0.333	0.708	1	4.7625e-19	-0.801901	0.319	0.743	9.53834e-15	0.00122858	1.42875e-18
GGH	7.55767e-06	-0.52071	0.035	0.333	0.151365	1.13959e-05	-0.987625	0	0.281	0.228238	5.10127e-19	-0.793715	0.018	0.375	1.02168e-14	1.13959e-05	1.53038e-18
POLE4	5.48424e-07	-0.650578	0.018	0.349	0.0109838	0.000134994	-0.504655	0.059	0.333	1	5.33073e-19	-0.748332	0.012	0.364	1.06764e-14	0.000134994	1.59922e-18
MLEC	1.2747e-09	-1.28491	0.105	0.543	2.55297e-05	0.000253642	-0.427906	0.118	0.412	1	6.88745e-19	-0.950544	0.129	0.536	1.37942e-14	0.000253642	2.06624e-18
SLPI	8.17332e-08	-1.10736	0.053	0.441	0.00163695	0.00215092	-0.433508	0.02	0.194	1	7.16185e-19	-0.986047	0.055	0.426	1.43438e-14	0.00215092	2.14855e-18
ACAA2	8.78899e-07	-0.830067	0.053	0.396	0.0176026	1.32316e-08	-1.26944	0.078	0.533	0.000265003	7.35246e-19	-1.00066	0.031	0.391	1.47255e-14	8.78899e-07	2.20574e-18
RHOC	2.60983e-06	-0.664996	0.175	0.556	0.0522696	3.27182e-07	-1.14974	0.098	0.508	0.0065528	9.39914e-19	-0.869074	0.104	0.512	1.88246e-14	2.60983e-06	2.81974e-18
ATP1A1	3.88724e-06	-0.57667	0.263	0.652	0.0778537	6.1019e-05	-0.589945	0.196	0.572	1	1.07654e-18	-0.609965	0.184	0.631	2.1561e-14	6.1019e-05	3.22963e-18
AURKAIP1	7.95812e-08	-0.736204	0.211	0.66	0.00159385	0.87381	0.672009	0.451	0.608	1	1.09233e-18	-0.693339	0.184	0.646	2.18772e-14	0.87381	3.27699e-18
QPCT	5.46354e-09	1.29166	0.246	0.066	0.000109424	0.000219737	1.47189	0.137	0.04	1	1.17337e-18	1.10626	0.202	0.054	2.35002e-14	0.000219737	3.5201e-18
IDH2	2.48456e-08	-1.10054	0.07	0.48	0.000497608	0.000154949	-0.71366	0.059	0.328	1	1.24771e-18	-0.624433	0.067	0.461	2.49892e-14	0.000154949	3.74314e-18
ADIRF	1.28761e-05	-0.803444	0.035	0.318	0.257883	1.28402e-07	-1.42015	0.098	0.508	0.00257163	1.39363e-18	-1.07907	0.043	0.405	2.79117e-14	1.28761e-05	4.1809e-18
BLOC1S1	0.000314649	-0.442758	0.298	0.669	1	2.09131e-05	-0.890559	0.294	0.669	0.418848	1.76924e-18	-0.70168	0.196	0.648	3.54344e-14	0.000314649	5.30772e-18
UGT2B17	0.000121764	-1.13543	0.018	0.235	1	1.31175e-05	-1.59178	0.039	0.342	0.262717	1.81102e-18	-1.31373	0.043	0.403	3.62712e-14	0.000121764	5.43307e-18
HMGA1	6.16336e-08	-0.78406	0.053	0.447	0.0012344	0.00082274	-0.252147	0.059	0.289	1	2.01799e-18	-0.870142	0.043	0.405	4.04162e-14	0.00082274	6.05396e-18
HSBP1L1	1.12851e-06	-0.541017	0.018	0.337	0.0226017	7.41993e-05	-0.29998	0.039	0.314	1	2.07844e-18	-0.672932	0.012	0.354	4.16269e-14	7.41993e-05	6.23531e-18
STRA13	1.47564e-07	-0.436726	0.105	0.523	0.00295541	1.06594e-06	-0.851769	0.098	0.5	0.0213486	2.21666e-18	-0.661032	0.11	0.512	4.43952e-14	1.06594e-06	6.64997e-18
LITAF	2.84625e-07	-0.642302	0.018	0.361	0.00570047	7.6381e-05	-0.870093	0	0.239	1	2.22896e-18	-0.794368	0.012	0.351	4.46416e-14	7.6381e-05	6.68688e-18
AKR1C3	2.3535e-07	-1.0951	0.018	0.362	0.0047136	2.68436e-06	-0.721286	0.059	0.422	0.0537624	2.30552e-18	-0.986509	0.025	0.372	4.61749e-14	2.68436e-06	6.91655e-18
CD63	2.23619e-11	-1.45291	0.404	0.826	4.47863e-07	0.0464054	-0.275067	0.608	0.81	1	4.4251e-18	-0.81892	0.399	0.81	8.86259e-14	0.0464054	1.32753e-17
TMEM176A	8.84147e-06	-0.64547	0.105	0.433	0.177077	0.000124711	-0.512283	0.137	0.462	1	4.52331e-18	-0.665488	0.067	0.446	9.05929e-14	0.000124711	1.35699e-17
MAOA	1.2071e-07	-0.791638	0	0.343	0.00241759	0.00017117	-0.526165	0.059	0.328	1	4.61385e-18	-0.789511	0.031	0.38	9.24062e-14	0.00017117	1.38415e-17
TMEM106C	1.12857e-06	-0.706382	0.105	0.47	0.022603	8.67153e-07	-1.02533	0.02	0.37	0.0173673	4.74988e-18	-0.523756	0.067	0.441	9.51307e-14	1.12857e-06	1.42497e-17
KLF4	4.93342e-06	-0.578517	0.14	0.514	0.0988066	0.000488532	-0.318275	0.098	0.37	1	5.15562e-18	-0.622976	0.117	0.522	1.03257e-13	0.000488532	1.54669e-17
GPRC5A	1.70512e-06	-0.823608	0.053	0.388	0.0341502	0.000372855	-0.842873	0	0.202	1	5.18381e-18	-0.965409	0	0.326	1.03821e-13	0.000372855	1.55514e-17
NXPE4	4.29315e-07	-0.839426	0	0.32	0.00859832	0.000130944	-0.490244	0.039	0.3	1	6.66536e-18	-0.808373	0.006	0.336	1.33494e-13	0.000130944	1.99961e-17
PCK1	2.10264e-06	-1.06448	0.018	0.32	0.0421117	1.34279e-05	-0.911188	0.059	0.379	0.268934	7.27401e-18	-0.996731	0.025	0.368	1.45684e-13	1.34279e-05	2.1822e-17
CHP2	2.4157e-05	-0.649543	0.018	0.273	0.483817	5.20286e-06	-0.414664	0.059	0.41	0.104203	7.35766e-18	-0.924447	0	0.324	1.47359e-13	2.4157e-05	2.2073e-17
MT1G	1.00921e-07	-2.44843	0.105	0.486	0.00202125	7.54773e-07	-1.65037	0.235	0.614	0.0151166	7.46132e-18	-1.467	0.215	0.605	1.49435e-13	7.54773e-07	2.2384e-17
FAM84A	1.39848e-06	-0.473411	0.07	0.428	0.0280087	0.000333575	-0.652614	0	0.204	1	7.62784e-18	-0.68348	0.055	0.426	1.5277e-13	0.000333575	2.28835e-17
DSG2	8.99663e-05	-0.411427	0.14	0.449	1	0.000155947	-0.675204	0	0.223	1	9.15142e-18	-0.625322	0.061	0.43	1.83285e-13	0.000155947	2.74543e-17
CLDN3	0.00132033	-0.505334	0.509	0.76	1	1.09657e-05	-0.901952	0.373	0.755	0.219621	1.33945e-17	-0.708601	0.368	0.762	2.68264e-13	0.00132033	4.01834e-17
SPTSSA	0.000498793	-0.327993	0.123	0.384	1	0.00107397	-0.338704	0.059	0.279	1	1.49416e-17	-0.678868	0.025	0.364	2.99251e-13	0.00107397	4.48249e-17
FOSB	7.83952e-05	1.69783	0.579	0.518	1	0.159903	1.06502	0.373	0.385	1	1.76288e-17	1.82643	0.638	0.536	3.5307e-13	0.159903	5.28864e-17
COX7C	0.00630862	-0.296333	0.614	0.823	1	0.019931	-0.361925	0.608	0.789	1	1.7968e-17	-0.831955	0.479	0.84	3.59864e-13	0.019931	5.39041e-17
MGAT4B	7.6056e-06	-0.474111	0.053	0.358	0.152325	3.39266e-06	-0.931884	0.02	0.337	0.0679482	1.83291e-17	-0.659007	0.018	0.35	3.67096e-13	7.6056e-06	5.49874e-17
PPA2	4.49563e-07	-0.67223	0.035	0.383	0.00900385	0.00146614	-0.438445	0.078	0.304	1	1.83457e-17	-0.79599	0.037	0.382	3.67428e-13	0.00146614	5.50371e-17
SUB1	8.3961e-06	-0.650584	0.228	0.608	0.168157	0.2233	0.753879	0.235	0.4	1	2.00332e-17	-0.791097	0.184	0.595	4.01225e-13	0.2233	6.00996e-17
TMED9	1.84248e-07	-0.912075	0.105	0.496	0.00369013	0.0032583	0.380045	0.118	0.356	1	2.26222e-17	-0.573338	0.086	0.47	4.53077e-13	0.0032583	6.78665e-17
UGDH	0.000360967	-0.436196	0.088	0.333	1	0.00130504	-0.337727	0.078	0.311	1	2.54764e-17	-0.616699	0.031	0.371	5.10241e-13	0.00130504	7.64291e-17
CHPT1	0.000232627	-0.493452	0.088	0.339	1	8.25612e-05	-0.718686	0.02	0.274	1	2.55491e-17	-0.381792	0.037	0.385	5.11698e-13	0.000232627	7.66474e-17
YWHAH	7.79051e-05	-0.36144	0.123	0.441	1	4.32513e-06	-0.967864	0.02	0.338	0.0866237	3.03376e-17	-0.533978	0.055	0.414	6.07601e-13	7.79051e-05	9.10128e-17
CAPN2	6.30787e-08	-0.886395	0.018	0.378	0.00126334	0.000162716	-0.768254	0.02	0.257	1	3.68346e-17	-0.571705	0.031	0.369	7.37724e-13	0.000162716	1.10504e-16
FOS	3.52198e-10	1.39221	0.807	0.676	7.05382e-06	0.114548	1.0102	0.51	0.575	1	3.69809e-17	1.53639	0.718	0.694	7.40654e-13	0.114548	1.10943e-16
CDH1	0.000295689	-0.329943	0.14	0.425	1	0.000573544	-0.345027	0.039	0.265	1	3.93335e-17	-0.542778	0.055	0.408	7.87771e-13	0.000573544	1.18e-16
DEK	0.000777257	-0.450374	0.158	0.419	1	0.0110378	-0.4211	0.078	0.244	1	3.95287e-17	-0.619143	0.037	0.381	7.9168e-13	0.0110378	1.18586e-16
FABP2	4.75964e-07	-0.860697	0.018	0.352	0.0095326	0.000465905	-0.839674	0.02	0.232	1	4.38008e-17	-1.01608	0.018	0.344	8.77242e-13	0.000465905	1.31402e-16
SLC35A3	7.19359e-07	-0.719003	0.018	0.343	0.0144073	0.00266468	-0.421099	0.02	0.188	1	4.5419e-17	-0.501829	0.012	0.336	9.09652e-13	0.00266468	1.36257e-16
SEPHS2	0.000157281	-0.422615	0.088	0.352	1	2.34328e-05	-0.649547	0.059	0.368	0.469312	4.99641e-17	-0.756234	0.025	0.354	1.00068e-12	0.000157281	1.49892e-16
ST14	4.79853e-08	-0.67802	0.105	0.53	0.000961049	1.99489e-06	-0.823968	0.078	0.45	0.0399536	5.03569e-17	-0.423832	0.117	0.508	1.00855e-12	1.99489e-06	1.51071e-16
CD164	1.33103e-08	-0.771013	0.123	0.581	0.000266578	0.0819349	0.410809	0.216	0.409	1	6.57719e-17	-0.518627	0.153	0.568	1.31728e-12	0.0819349	1.97316e-16
SMAGP	2.40441e-07	-0.590346	0.018	0.364	0.00481555	4.09044e-05	-0.501577	0.039	0.328	0.819234	6.65042e-17	-0.459302	0.037	0.378	1.33195e-12	4.09044e-05	1.99513e-16
TMEM45B	7.68536e-07	-0.874252	0.035	0.364	0.0153922	4.30194e-05	-0.643239	0.059	0.359	0.861593	7.62014e-17	-0.762148	0.031	0.361	1.52616e-12	4.30194e-05	2.28604e-16
SDHD	1.99365e-06	-0.485064	0.053	0.383	0.0399287	3.29387e-08	-1.33377	0	0.394	0.000659696	9.17858e-17	-0.754263	0.049	0.393	1.83829e-12	1.99365e-06	2.75357e-16
PDE4C	1.23759e-07	-0.775399	0.018	0.376	0.00247865	0.000722737	-0.370444	0.039	0.258	1	9.9095e-17	-0.603519	0.018	0.342	1.98467e-12	0.000722737	2.97285e-16
EEF1D	9.06352e-07	-0.746415	0.386	0.751	0.0181524	1.39053e-06	-1.11451	0.314	0.673	0.0278495	1.01139e-16	-0.703044	0.301	0.74	2.0256e-12	1.39053e-06	3.03416e-16
PPIC	1.80907e-09	-1.03645	0	0.41	3.6232e-05	3.96027e-06	-1.02318	0	0.304	0.0793163	1.07773e-16	-0.410819	0.049	0.398	2.15847e-12	3.96027e-06	3.23318e-16
PLP2	0.000204486	-0.338705	0.158	0.473	1	0.000103283	0.802521	0.078	0.376	1	1.4493e-16	-0.5833	0.08	0.445	2.90266e-12	0.000204486	4.34791e-16
ARL6IP1	8.46044e-05	-0.398746	0.14	0.45	1	0.000396335	-0.472059	0.078	0.341	1	1.46141e-16	-0.688095	0.086	0.451	2.92692e-12	0.000396335	4.38424e-16
TMED10	5.30496e-06	-0.551661	0.158	0.514	0.106248	0.0004784	-0.281844	0.078	0.34	1	1.46683e-16	-0.539263	0.104	0.481	2.93777e-12	0.0004784	4.4005e-16
GGCT	2.93182e-06	-0.633743	0.035	0.345	0.0587184	0.000563368	-0.687225	0.039	0.258	1	1.8039e-16	-0.793934	0.025	0.344	3.61285e-12	0.000563368	5.4117e-16
MISP	9.68115e-06	-0.567548	0.105	0.447	0.193894	9.77281e-08	-1.48007	0.02	0.409	0.0019573	1.97953e-16	-0.712033	0.055	0.4	3.9646e-12	9.68115e-06	5.93858e-16
PPP1CA	2.13899e-09	-0.933367	0.088	0.549	4.28397e-05	0.00107146	-0.29773	0.216	0.534	1	2.41258e-16	-0.388007	0.129	0.528	4.83192e-12	0.00107146	7.23774e-16
TUBA1C	1.4848e-07	-0.692956	0.07	0.467	0.00297375	0.000118935	-0.308247	0.078	0.375	1	2.8155e-16	-0.667855	0.067	0.419	5.63888e-12	0.000118935	8.44649e-16
HADH	2.07314e-06	-0.720392	0.035	0.349	0.0415208	2.219e-06	-1.03406	0.02	0.349	0.044442	2.98432e-16	-0.634562	0.031	0.356	5.977e-12	2.219e-06	8.95296e-16
SLC12A2	1.0061e-08	-1.18033	0.035	0.434	0.000201501	0.00614412	-0.400957	0.02	0.166	1	3.03832e-16	-0.902781	0.074	0.421	6.08515e-12	0.00614412	9.11497e-16
MDH2	1.77159e-06	-0.486766	0.14	0.531	0.0354815	0.000700414	-0.439817	0.216	0.528	1	3.04006e-16	-0.554693	0.141	0.542	6.08864e-12	0.000700414	9.12019e-16
RNASE1	7.50714e-09	-1.3728	0.035	0.439	0.000150353	4.71633e-05	-1.29206	0.02	0.285	0.944587	3.13793e-16	-0.998023	0.049	0.383	6.28464e-12	4.71633e-05	9.41378e-16
RPS6	5.54847e-06	-0.979939	0.807	0.902	0.111125	0.0145235	-0.761395	0.863	0.899	1	3.19016e-16	-0.890427	0.828	0.913	6.38924e-12	0.0145235	9.57047e-16
VIMP	7.50735e-10	-1.00692	0.07	0.528	1.50357e-05	3.92376e-06	-0.760597	0.059	0.409	0.078585	3.32157e-16	-0.486707	0.123	0.515	6.65244e-12	3.92376e-06	9.96472e-16
CHCHD2	0.000871278	-0.277705	0.509	0.751	1	4.74919e-05	-0.690373	0.353	0.716	0.951168	3.583e-16	-0.729799	0.35	0.745	7.17603e-12	0.000871278	1.0749e-15
SLC22A18	1.13075e-05	-0.5477	0.053	0.355	0.226466	0.000415495	-0.570464	0.098	0.364	1	3.85248e-16	-0.650784	0.025	0.342	7.71575e-12	0.000415495	1.15574e-15
RPLP1	9.77588e-06	-0.76461	0.877	0.939	0.195791	0.0805703	-0.371811	0.941	0.931	1	4.03398e-16	-0.759956	0.877	0.942	8.07926e-12	0.0805703	1.21019e-15
MT1M	0.000102597	-1.00787	0.053	0.3	1	3.64019e-05	-1.04115	0.039	0.322	0.729058	5.01821e-16	-1.09828	0.067	0.409	1.00505e-11	0.000102597	1.50546e-15
MRPL13	1.29602e-07	-0.773714	0	0.341	0.00259567	0.0355632	0.314265	0.098	0.249	1	5.08368e-16	-0.488817	0.037	0.363	1.01816e-11	0.0355632	1.5251e-15
MVP	7.24555e-07	-0.653128	0.14	0.53	0.0145114	4.6451e-05	-0.593683	0.176	0.537	0.930321	5.17871e-16	-0.458969	0.117	0.499	1.03719e-11	4.6451e-05	1.55361e-15
OLFM4	1.52274e-09	-1.9516	0.105	0.524	3.04974e-05	0.169556	-0.531038	0.118	0.202	1	5.32519e-16	-1.82724	0.11	0.444	1.06653e-11	0.169556	1.59756e-15
DCXR	4.16515e-07	-0.40439	0.053	0.42	0.00834195	2.3864e-05	-0.571762	0.098	0.441	0.477948	6.0321e-16	-0.375989	0.074	0.427	1.20811e-11	2.3864e-05	1.80963e-15
MTDH	7.52858e-05	-0.573946	0.158	0.477	1	0.203419	0.489176	0.157	0.274	1	6.27024e-16	-0.577405	0.092	0.451	1.2558e-11	0.203419	1.88107e-15
PRDX6	3.40327e-07	-0.975361	0.175	0.582	0.00681606	5.51817e-12	-2.15369	0.059	0.609	1.10518e-07	8.03477e-16	-0.80215	0.196	0.598	1.6092e-11	3.40327e-07	2.41043e-15
ISOC2	2.80714e-06	-0.541476	0.088	0.433	0.0562215	0.0151981	0.264847	0.137	0.338	1	8.06555e-16	-0.312906	0.067	0.412	1.61537e-11	0.0151981	2.41966e-15
HNRNPF	3.80138e-07	-0.681914	0.105	0.488	0.0076134	0.000346815	-0.462326	0.078	0.342	1	8.24935e-16	-0.437816	0.098	0.468	1.65218e-11	0.000346815	2.47481e-15
DDOST	2.03296e-07	-0.789059	0.035	0.39	0.00407161	7.0772e-06	-0.871914	0	0.292	0.141742	9.13863e-16	-0.446903	0.043	0.371	1.83028e-11	7.0772e-06	2.74159e-15
EIF3M	0.000296777	-0.428585	0.14	0.404	1	0.000160369	-0.572539	0.039	0.29	1	9.19547e-16	-0.501362	0.061	0.406	1.84167e-11	0.000296777	2.75864e-15
GALE	7.34478e-08	-0.910803	0.018	0.374	0.00147101	5.81726e-05	-0.775693	0	0.246	1	9.30414e-16	-0.658274	0.018	0.327	1.86343e-11	5.81726e-05	2.79124e-15
RRBP1	1.98923e-07	-0.534739	0.123	0.554	0.00398403	1.13329e-06	-1.04938	0	0.329	0.0226976	1.06005e-15	-0.452977	0.11	0.49	2.12306e-11	1.13329e-06	3.18014e-15
RALY	1.38984e-07	-0.858574	0.07	0.447	0.00278357	1.14052e-05	-0.492146	0.078	0.42	0.228424	1.12474e-15	-0.560729	0.086	0.44	2.25264e-11	1.14052e-05	3.37423e-15
ACP1	1.62991e-05	-0.520437	0.088	0.404	0.326439	8.29757e-05	-0.374347	0.039	0.311	1	1.1599e-15	-0.274546	0.049	0.384	2.32304e-11	8.29757e-05	3.47969e-15
NACA	1.88581e-06	-0.90919	0.456	0.759	0.037769	0.000740406	-0.514783	0.412	0.74	1	1.28237e-15	-0.840499	0.454	0.763	2.56834e-11	0.000740406	3.84712e-15
KLK1	6.88035e-06	-0.809657	0.053	0.358	0.1378	0.00333798	-1.31688	0.098	0.288	1	1.29289e-15	-1.30414	0.049	0.369	2.58941e-11	0.00333798	3.87868e-15
GAS6	1.72593e-05	-0.536537	0.035	0.309	0.34567	0.000327912	-0.621813	0.02	0.239	1	1.31822e-15	-0.655884	0.018	0.323	2.64013e-11	0.000327912	3.95466e-15
SERP1	0.00011384	-0.400228	0.263	0.621	1	0.000115659	-0.654786	0.137	0.467	1	1.33429e-15	-0.477277	0.19	0.604	2.67231e-11	0.000115659	4.00286e-15
PGK1	1.05302e-07	-0.719242	0.088	0.499	0.00210899	6.59492e-06	-0.513438	0.078	0.433	0.132083	1.3677e-15	-0.560551	0.11	0.488	2.73923e-11	6.59492e-06	4.1031e-15
SMIM14	0.000140012	-0.281193	0.105	0.398	1	0.00171097	-0.276415	0.098	0.339	1	1.40407e-15	-0.520776	0.08	0.427	2.81207e-11	0.00171097	4.2122e-15
GCH1	5.20297e-05	1.23205	0.211	0.08	1	1.00382e-05	0.742623	0.118	0.024	0.201045	1.46133e-15	1.3222	0.209	0.065	2.92676e-11	5.20297e-05	4.384e-15
RPN2	1.19092e-05	-0.322481	0.105	0.44	0.238518	2.15447e-05	-0.86591	0.02	0.299	0.431498	1.4678e-15	-0.56633	0.061	0.399	2.93971e-11	2.15447e-05	4.4034e-15
XRCC6	2.29148e-05	-0.465363	0.123	0.458	0.458937	0.000288521	-0.300497	0.098	0.385	1	1.55552e-15	-0.519719	0.086	0.439	3.1154e-11	0.000288521	4.66656e-15
SDC1	1.63018e-05	-0.445847	0.053	0.347	0.326492	0.00123128	-0.386481	0.039	0.242	1	1.55994e-15	-0.626334	0.012	0.311	3.12424e-11	0.00123128	4.67981e-15
PPIB	3.07477e-06	-0.689036	0.246	0.63	0.0615814	2.30184e-05	-0.552742	0.118	0.48	0.461012	1.68334e-15	-0.669645	0.196	0.595	3.37139e-11	2.30184e-05	5.05002e-15
PDHA1	2.34094e-05	-0.287899	0.053	0.342	0.468843	0.000176143	-0.646146	0.078	0.357	1	2.06475e-15	-0.539105	0.037	0.355	4.13528e-11	0.000176143	6.19425e-15
MGST2	5.42311e-07	-0.786797	0.123	0.504	0.0108614	0.00137826	-0.483499	0.078	0.304	1	2.08534e-15	-0.481039	0.135	0.516	4.17653e-11	0.00137826	6.25603e-15
CTSZ	2.68463e-06	-0.683899	0.035	0.348	0.0537677	3.35764e-05	-0.625706	0.02	0.296	0.672468	2.33879e-15	-0.644284	0.025	0.33	4.68412e-11	3.35764e-05	7.01636e-15
MUC2	1.30493e-09	-3.18292	0.018	0.436	2.61352e-05	0.00811512	-1.66152	0.078	0.246	1	2.47174e-15	-2.04091	0.037	0.343	4.95041e-11	0.00811512	7.41523e-15
NDUFAB1	3.47158e-05	-0.634057	0.211	0.551	0.695288	0.000833947	-0.318546	0.216	0.534	1	2.5195e-15	-0.559301	0.172	0.564	5.04606e-11	0.000833947	7.55851e-15
RPS26	0.0032208	-0.41692	0.719	0.874	1	5.20821e-05	-0.661586	0.529	0.829	1	2.65576e-15	-0.710845	0.601	0.882	5.31895e-11	0.0032208	7.96728e-15
KRT20	3.64065e-06	-1.89181	0.053	0.348	0.072915	0.000186899	-1.14608	0.176	0.472	1	2.72871e-15	-1.90558	0.025	0.321	5.46507e-11	0.000186899	8.18614e-15
QARS	4.27933e-07	-0.642723	0.053	0.417	0.00857063	0.00069686	-0.538662	0.078	0.323	1	3.1029e-15	-0.369218	0.067	0.409	6.21449e-11	0.00069686	9.3087e-15
SYPL1	3.87425e-07	-0.808902	0.018	0.35	0.00775935	0.0026468	-0.468069	0.02	0.188	1	3.31965e-15	-0.606116	0.031	0.339	6.64859e-11	0.0026468	9.95895e-15
RBM47	1.48026e-05	-0.507823	0.105	0.439	0.296467	0.155568	0.334245	0.137	0.252	1	3.58336e-15	-0.436784	0.092	0.445	7.17675e-11	0.155568	1.07501e-14
C2orf82	3.02874e-06	-0.47923	0.035	0.351	0.0606596	0.000729039	-0.351183	0.039	0.259	1	3.88899e-15	-0.491768	0.049	0.374	7.78887e-11	0.000729039	1.1667e-14
DUSP23	0.000151122	-0.2583	0.088	0.356	1	2.59459e-07	-1.09456	0	0.357	0.00519645	3.98553e-15	-0.468478	0.049	0.373	7.98222e-11	0.000151122	1.19566e-14
SNHG5	0.00107084	-0.468114	0.333	0.624	1	0.000680979	-0.706615	0.176	0.444	1	4.24428e-15	-0.742329	0.184	0.557	8.50044e-11	0.00107084	1.27328e-14
SLC25A3	4.81593e-11	-1.19442	0.175	0.69	9.64535e-07	0.000262909	-0.47255	0.294	0.65	1	5.07215e-15	-0.49265	0.276	0.685	1.01585e-10	0.000262909	1.52164e-14
PCBP1	1.17145e-05	-0.441178	0.175	0.534	0.234619	0.000109948	-0.45916	0.098	0.399	1	5.16439e-15	-0.464907	0.135	0.51	1.03432e-10	0.000109948	1.54932e-14
PPIA	1.81088e-10	-1.28389	0.281	0.737	3.62683e-06	4.52702e-06	-0.863057	0.275	0.672	0.0906671	5.51924e-15	-0.756098	0.356	0.739	1.10539e-10	4.52702e-06	1.65577e-14
TMPRSS2	4.18959e-07	-0.939879	0.018	0.345	0.00839091	0.000768781	-0.453631	0.039	0.252	1	5.62838e-15	-0.710861	0.025	0.324	1.12725e-10	0.000768781	1.68851e-14
IMPA2	2.49016e-06	-0.416863	0.018	0.322	0.0498729	0.000121983	-0.264653	0.02	0.267	1	5.66012e-15	-0.5044	0.031	0.334	1.13361e-10	0.000121983	1.69804e-14
ASS1	3.5701e-08	-1.25195	0.035	0.415	0.00071502	0.000128133	-0.802694	0.02	0.264	1	6.23139e-15	-0.818464	0.037	0.342	1.24802e-10	0.000128133	1.86942e-14
FAM96A	0.000128349	-0.334606	0.07	0.332	1	0.0001068	-0.488177	0.02	0.269	1	6.41149e-15	-0.622254	0.037	0.344	1.28409e-10	0.000128349	1.92345e-14
EIF4EBP1	6.72746e-06	-0.556316	0.035	0.335	0.134737	0.0191778	-0.286273	0.078	0.228	1	6.45484e-15	-0.70481	0.025	0.323	1.29277e-10	0.0191778	1.93645e-14
PGRMC1	3.06126e-06	-0.476607	0.035	0.347	0.061311	0.000196921	-0.514018	0.02	0.255	1	6.77756e-15	-0.378004	0.031	0.335	1.35741e-10	0.000196921	2.03327e-14
NDRG1	6.59337e-06	-0.749543	0.018	0.301	0.132052	6.70256e-06	-0.932243	0.039	0.364	0.134239	6.88021e-15	-0.811082	0.018	0.312	1.37797e-10	6.70256e-06	2.06406e-14
RBM3	1.89213e-08	-1.0214	0.123	0.55	0.000378955	0.0303241	0.602138	0.216	0.444	1	7.73244e-15	-0.311179	0.153	0.543	1.54865e-10	0.0303241	2.31973e-14
C19orf10	1.21055e-06	-0.690312	0.14	0.535	0.024245	2.80468e-07	-0.946762	0.039	0.418	0.00561721	1.0265e-14	-0.482061	0.135	0.504	2.05588e-10	1.21055e-06	3.0795e-14
P4HB	7.78962e-05	-0.277463	0.281	0.64	1	0.000127143	-0.469707	0.118	0.431	1	1.09555e-14	-0.563656	0.196	0.592	2.19417e-10	0.000127143	3.28665e-14
ETS2	3.6242e-05	-0.532988	0.105	0.402	0.725855	0.00132786	-0.556299	0.02	0.204	1	1.18946e-14	-0.597869	0.055	0.369	2.38226e-10	0.00132786	3.56839e-14
IL32	1.82646e-05	-0.948511	0.123	0.437	0.365803	9.74044e-06	-2.33521	0.098	0.405	0.195081	1.20721e-14	-1.48466	0.067	0.381	2.4178e-10	1.82646e-05	3.62162e-14
NDUFS3	7.35281e-05	-0.439017	0.14	0.46	1	0.000549754	-0.272737	0.157	0.466	1	1.22357e-14	-0.501107	0.11	0.468	2.45056e-10	0.000549754	3.6707e-14
EMC4	3.85222e-05	-0.251678	0.053	0.327	0.771523	0.000517784	-0.434505	0.059	0.298	1	1.32328e-14	-0.589494	0.025	0.319	2.65027e-10	0.000517784	3.96985e-14
NOX1	2.67482e-05	-0.499706	0.018	0.274	0.535712	0.00806951	-0.359955	0	0.122	1	1.37986e-14	-0.613772	0	0.274	2.76359e-10	0.00806951	4.13959e-14
PSMG2	9.48007e-06	-0.443397	0.035	0.328	0.189867	0.00117611	-0.486427	0.039	0.244	1	1.54695e-14	-0.57384	0.025	0.318	3.09824e-10	0.00117611	4.64086e-14
NME1	0.00129998	-0.326385	0.158	0.406	1	0.00203855	-0.391171	0.078	0.293	1	1.66707e-14	-0.521784	0.067	0.394	3.3388e-10	0.00203855	5.0012e-14
NQO1	1.2816e-05	-0.772662	0.053	0.343	0.256679	0.00043823	-0.609472	0.059	0.302	1	1.79863e-14	-0.81587	0.006	0.284	3.60229e-10	0.00043823	5.39588e-14
PARM1	9.25404e-05	-0.323839	0.07	0.338	1	0.00563599	-0.463597	0.02	0.167	1	1.86862e-14	-0.592114	0.018	0.305	3.74247e-10	0.00563599	5.60586e-14
TMBIM6	3.81033e-06	-0.837238	0.333	0.725	0.0763133	1.98164e-06	-0.627999	0.196	0.632	0.0396882	1.9218e-14	-0.573057	0.27	0.704	3.84899e-10	3.81033e-06	5.76541e-14
MRPL11	6.50492e-05	-0.396136	0.088	0.38	1	0.29406	0.435681	0.196	0.317	1	2.0825e-14	-0.558224	0.061	0.379	4.17084e-10	0.29406	6.24751e-14
NCL	0.0023279	-0.435784	0.211	0.458	1	0.166423	0.449462	0.137	0.25	1	2.22169e-14	-0.570557	0.104	0.45	4.44959e-10	0.166423	6.66506e-14
NDUFA2	0.00186726	-0.281562	0.298	0.599	1	0.587718	0.575694	0.373	0.55	1	2.24277e-14	-0.483941	0.202	0.603	4.49181e-10	0.587718	6.7283e-14
SYNGR2	1.9907e-06	-0.702694	0.14	0.516	0.0398696	0.000177331	-0.692549	0.059	0.316	1	2.40451e-14	-0.322861	0.117	0.478	4.81576e-10	0.000177331	7.21354e-14
EZR	9.66634e-05	-0.450156	0.193	0.526	1	1.34556e-05	-0.592939	0.059	0.38	0.26949	2.45566e-14	-0.379996	0.117	0.478	4.91819e-10	9.66634e-05	7.36697e-14
NET1	6.9596e-06	-0.654004	0.053	0.353	0.139387	0.00100903	-0.507632	0.02	0.214	1	2.61451e-14	-0.496806	0.043	0.347	5.23634e-10	0.00100903	7.84353e-14
TMBIM4	4.17704e-05	-0.450395	0.14	0.465	0.836578	2.54693e-05	-0.35869	0.059	0.374	0.510099	2.63507e-14	-0.302108	0.104	0.458	5.27752e-10	4.17704e-05	7.90522e-14
GGT6	2.54079e-05	-0.555632	0.018	0.273	0.50887	0.00039956	-0.250987	0.039	0.274	1	2.94693e-14	-0.610645	0.006	0.28	5.90211e-10	0.00039956	8.84078e-14
ABCC3	1.99823e-05	-0.381687	0.07	0.368	0.400206	0.00118297	-0.44088	0.078	0.304	1	2.99176e-14	-0.575177	0.043	0.347	5.99189e-10	0.00118297	8.97527e-14
SPATS2L	4.79405e-05	-0.584102	0.088	0.378	0.960153	0.000115113	-0.790963	0.039	0.3	1	3.49489e-14	-0.632426	0.049	0.354	6.99958e-10	0.000115113	1.04847e-13
TAX1BP3	3.38849e-06	-0.705982	0.035	0.342	0.0678647	5.02912e-07	-1.28557	0	0.344	0.0100723	3.54922e-14	-0.647707	0.018	0.298	7.10838e-10	3.38849e-06	1.06477e-13
CISD3	0.000190918	-0.2976	0.246	0.579	1	0.000196164	-0.450803	0.196	0.538	1	3.58149e-14	-0.424596	0.184	0.58	7.173e-10	0.000196164	1.07445e-13
MT2A	6.57998e-05	-1.10322	0.228	0.553	1	1.44308e-06	-1.43064	0.196	0.588	0.028902	3.58969e-14	-0.939847	0.258	0.614	7.18942e-10	6.57998e-05	1.07691e-13
TMCO1	0.00058515	-0.310015	0.158	0.434	1	6.00837e-05	-0.745228	0.039	0.316	1	4.09071e-14	-0.345448	0.08	0.413	8.19288e-10	0.00058515	1.22721e-13
MPC1	3.47729e-08	-0.854786	0.018	0.392	0.000696431	6.46026e-06	-0.867885	0.039	0.364	0.129386	4.44997e-14	-0.310562	0.067	0.389	8.9124e-10	6.46026e-06	1.33499e-13
HADHB	1.66533e-06	-0.634394	0.018	0.328	0.0333533	0.000170936	-0.323594	0.059	0.33	1	4.81498e-14	-0.509616	0.043	0.344	9.64345e-10	0.000170936	1.44449e-13
MINOS1	1.35547e-08	-0.781987	0.193	0.674	0.000271473	0.0077739	-0.302671	0.314	0.641	1	4.90137e-14	-0.587723	0.276	0.675	9.81646e-10	0.0077739	1.47041e-13
PKP2	4.83048e-05	-0.425399	0.035	0.294	0.967449	0.00279016	-0.48581	0	0.15	1	5.35051e-14	-0.509781	0.025	0.31	1.0716e-09	0.00279016	1.60515e-13
C9orf152	3.16181e-05	-0.508976	0	0.238	0.633247	0.00363992	-0.471871	0	0.143	1	5.3545e-14	-0.592171	0	0.264	1.0724e-09	0.00363992	1.60635e-13
SOD1	3.59741e-07	-0.783972	0.246	0.668	0.0072049	0.00267639	-0.349347	0.314	0.644	1	5.58976e-14	-0.518675	0.27	0.674	1.11952e-09	0.00267639	1.67693e-13
MYH9	5.71393e-08	-0.876836	0.053	0.43	0.00114439	0.000669911	-0.387609	0.059	0.294	1	5.74615e-14	-0.312221	0.08	0.41	1.15084e-09	0.000669911	1.72385e-13
RANBP1	3.73101e-07	-1.06015	0.105	0.48	0.00747247	0.000906346	-0.422361	0.137	0.403	1	6.11394e-14	-0.712838	0.129	0.471	1.2245e-09	0.000906346	1.83418e-13
PDXK	5.60462e-06	-0.590778	0.035	0.33	0.112249	0.000818856	-0.507497	0.02	0.218	1	6.4403e-14	-0.512553	0.018	0.297	1.28986e-09	0.000818856	1.93209e-13
VDAC2	3.57402e-07	-0.67994	0.158	0.568	0.00715804	4.47747e-06	-0.611851	0.157	0.558	0.0896747	6.51022e-14	-0.311151	0.178	0.57	1.30387e-09	4.47747e-06	1.95307e-13
CLIC1	3.64235e-05	-0.730186	0.351	0.727	0.72949	0.00198618	-0.515719	0.392	0.702	1	8.00837e-14	-0.675963	0.301	0.712	1.60392e-09	0.00198618	2.40251e-13
PLS1	3.39044e-05	-0.477052	0.053	0.33	0.679038	0.0103661	-0.355829	0.039	0.185	1	8.46219e-14	-0.66381	0.031	0.316	1.69481e-09	0.0103661	2.53866e-13
PPP1CC	0.000103433	-0.439396	0.088	0.371	1	0.00377615	-0.343624	0.078	0.281	1	8.87128e-14	-0.389128	0.067	0.383	1.77674e-09	0.00377615	2.66138e-13
SDCBP2	4.68877e-06	-1.15098	0.035	0.332	0.0939067	5.60101e-05	-1.16362	0.098	0.399	1	8.98276e-14	-0.982528	0.037	0.324	1.79907e-09	5.60101e-05	2.69483e-13
FUCA1	6.26498e-06	-0.579316	0.018	0.303	0.125475	0.000124488	-0.502061	0.039	0.297	1	9.01441e-14	-0.573887	0.037	0.325	1.80541e-09	0.000124488	2.70432e-13
UQCR10	0.00294848	-0.533532	0.474	0.733	1	7.04514e-05	-0.661812	0.373	0.722	1	1.05315e-13	-0.607953	0.368	0.748	2.10925e-09	0.00294848	3.15946e-13
USMG5	3.89596e-05	-0.552586	0.351	0.716	0.780284	0.00120936	-0.333434	0.275	0.591	1	1.2191e-13	-0.688447	0.337	0.731	2.44162e-09	0.00120936	3.65731e-13
BTG2	1.32186e-13	2.26308	0.649	0.356	2.64743e-09	0.872688	0.750378	0.157	0.167	1	5.92718e-08	1.98194	0.423	0.343	0.0011871	0.872688	3.96559e-13
RASSF7	2.90763e-05	-0.467598	0.088	0.39	0.582341	4.44582e-05	-0.524359	0.039	0.324	0.890408	1.36501e-13	-0.404226	0.055	0.36	2.73383e-09	4.44582e-05	4.09502e-13
MUC13	0.00152054	-0.508917	0.211	0.489	1	0.000135119	-0.805776	0.078	0.357	1	1.4071e-13	-0.53185	0.104	0.439	2.81814e-09	0.00152054	4.2213e-13
RPS14	0.00090883	-0.482289	0.842	0.919	1	0.0304033	-0.459057	0.882	0.933	1	1.42606e-13	-0.667189	0.834	0.929	2.85612e-09	0.0304033	4.27819e-13
MRPS25	4.02857e-07	-0.693807	0.018	0.355	0.00806842	0.00326212	-0.269371	0.098	0.314	1	1.51845e-13	-0.484648	0.055	0.352	3.04115e-09	0.00326212	4.55535e-13
RPL8	0.00471468	-0.382955	0.807	0.91	1	3.46109e-05	-0.852424	0.824	0.911	0.693187	1.572e-13	-0.619763	0.767	0.916	3.14841e-09	0.00471468	4.71601e-13
NDUFA10	1.29744e-05	-0.286667	0.088	0.418	0.259851	0.00117844	-0.395901	0.157	0.425	1	1.66203e-13	-0.295608	0.098	0.427	3.32871e-09	0.00117844	4.98609e-13
EBNA1BP2	6.42835e-05	-0.340837	0.053	0.313	1	0.00225103	-0.32653	0.039	0.229	1	1.71685e-13	-0.504698	0.018	0.291	3.43851e-09	0.00225103	5.15055e-13
WDR1	7.76291e-06	-0.330699	0.088	0.425	0.155476	6.34457e-05	-0.630422	0.039	0.312	1	1.79548e-13	-0.376026	0.08	0.396	3.59599e-09	6.34457e-05	5.38645e-13
RP11-532F12.5	0.00019531	-0.355926	0.088	0.349	1	0.0405411	0.512101	0.157	0.338	1	1.86153e-13	-0.364212	0.055	0.357	3.72827e-09	0.0405411	5.58459e-13
TNFSF10	0.000567203	-0.394247	0.105	0.345	1	0.00872187	-0.307994	0.098	0.288	1	2.35752e-13	-0.527303	0.043	0.33	4.72164e-09	0.00872187	7.07256e-13
SERINC2	6.19838e-06	-0.653507	0.14	0.501	0.124141	0.00373179	-0.454651	0.216	0.484	1	2.37893e-13	-0.262266	0.129	0.48	4.76452e-09	0.00373179	7.13678e-13
ENTPD5	0.000229348	-0.348738	0.018	0.229	1	0.000755634	-0.577774	0	0.184	1	2.39398e-13	-0.489564	0.006	0.265	4.79466e-09	0.000755634	7.18193e-13
ATP5I	3.30626e-07	-0.785159	0.333	0.761	0.00662178	0.000131886	-0.628695	0.275	0.648	1	2.4326e-13	-0.568781	0.344	0.761	4.87202e-09	0.000131886	7.29781e-13
PLA2G10	7.6483e-05	-0.659631	0.07	0.328	1	0.00359776	-0.288803	0.078	0.282	1	2.59394e-13	-0.545713	0.031	0.308	5.19515e-09	0.00359776	7.78183e-13
VDAC3	9.79476e-06	-0.416238	0.07	0.377	0.196169	0.00617935	-0.250396	0.098	0.301	1	2.59791e-13	-0.414296	0.061	0.365	5.20309e-09	0.00617935	7.79372e-13
CSTB	3.51393e-06	-0.600476	0.263	0.666	0.0703769	0.00860826	-0.323266	0.353	0.663	1	3.03605e-13	-0.484097	0.245	0.647	6.0806e-09	0.00860826	9.10815e-13
RPSA	0.00010053	-0.845742	0.474	0.704	1	0.0283114	-0.520171	0.412	0.584	1	3.16563e-13	-0.885983	0.405	0.709	6.34012e-09	0.0283114	9.49688e-13
TMPRSS4	6.00727e-06	-0.579649	0	0.271	0.120314	0.000560381	-0.444297	0.02	0.229	1	3.24058e-13	-0.561238	0	0.251	6.49022e-09	0.000560381	9.72173e-13
PSMA3	0.000235759	-0.534237	0.123	0.395	1	0.000421852	-0.556989	0.039	0.271	1	3.28492e-13	-0.265509	0.067	0.37	6.57903e-09	0.000421852	9.85475e-13
XBP1	0.000131144	-0.379	0.211	0.534	1	0.330985	0.527891	0.176	0.276	1	3.4759e-13	-0.371759	0.135	0.484	6.96153e-09	0.330985	1.04277e-12
MOB1A	2.24251e-05	-0.477083	0.035	0.309	0.44913	0.000863047	-0.542092	0	0.181	1	3.54718e-13	-0.486031	0.025	0.296	7.10429e-09	0.000863047	1.06415e-12
ZG16	0.000197841	-3.75704	0.105	0.344	1	0.0888324	-2.96402	0.392	0.551	1	3.68659e-13	-3.70026	0.086	0.381	7.38349e-09	0.0888324	1.10598e-12
B2M	0.000159713	-0.623605	0.912	0.958	1	7.85706e-06	-1.10603	0.882	0.97	0.157361	4.01966e-13	-0.843823	0.785	0.953	8.05058e-09	0.000159713	1.2059e-12
LIPH	1.08974e-05	-0.704528	0.018	0.292	0.218254	0.0153485	-0.353975	0	0.104	1	4.12463e-13	-0.565668	0.012	0.273	8.26082e-09	0.0153485	1.23739e-12
BRI3BP	9.75996e-06	-0.509144	0	0.261	0.195472	0.00760165	-0.330409	0	0.123	1	4.22088e-13	-0.522546	0	0.249	8.45357e-09	0.00760165	1.26626e-12
SLC39A5	1.11482e-05	-0.52237	0.018	0.292	0.223277	0.000320683	-0.491143	0.059	0.308	1	4.32425e-13	-0.424267	0.037	0.318	8.66061e-09	0.000320683	1.29728e-12
CNIH4	2.20155e-06	-0.59088	0.018	0.324	0.0440927	0.000221706	-0.612158	0.039	0.285	1	4.34673e-13	-0.363765	0.031	0.307	8.70563e-09	0.000221706	1.30402e-12
IMPDH2	8.13903e-05	-0.352139	0.105	0.399	1	0.00028055	-0.565085	0.059	0.309	1	4.38717e-13	-0.288392	0.08	0.39	8.78663e-09	0.00028055	1.31615e-12
GFPT1	0.000192922	-0.483164	0.123	0.394	1	0.0863902	0.330239	0.078	0.184	1	4.91688e-13	-0.392705	0.08	0.389	9.84753e-09	0.0863902	1.47506e-12
ATP5J2	0.0162911	-0.347958	0.421	0.682	1	0.0101013	-0.321455	0.353	0.637	1	5.01502e-13	-0.479578	0.276	0.687	1.00441e-08	0.0162911	1.50451e-12
RPL10	0.00831199	-0.458573	0.93	0.937	1	0.0027418	-0.690779	0.863	0.942	1	5.26575e-13	-0.630283	0.883	0.948	1.05462e-08	0.00831199	1.57972e-12
RALA	6.18874e-05	-0.482316	0.035	0.283	1	0.000300399	-0.614078	0	0.207	1	5.45754e-13	-0.484448	0.012	0.271	1.09304e-08	0.000300399	1.63726e-12
AKAP1	7.51626e-05	-0.440094	0.053	0.309	1	0.000190521	-0.617385	0	0.218	1	5.48344e-13	-0.3846	0.031	0.304	1.09822e-08	0.000190521	1.64503e-12
PAPSS2	4.93291e-05	-0.530875	0.018	0.256	0.987963	0.000159873	-0.706442	0	0.222	1	5.48406e-13	-0.575909	0.006	0.258	1.09835e-08	0.000159873	1.64522e-12
GUCA2A	0.000107116	-2.53426	0.035	0.266	1	5.03439e-06	-3.63197	0.176	0.491	0.100829	5.91986e-13	-3.25615	0.025	0.283	1.18563e-08	0.000107116	1.77596e-12
DHRS11	1.58487e-05	-0.474607	0.018	0.286	0.317417	9.58158e-06	-0.727882	0.059	0.391	0.1919	7.0819e-13	-0.399327	0.043	0.324	1.41836e-08	1.58487e-05	2.12457e-12
CDK2AP2	6.71133e-05	-0.292733	0.105	0.407	1	2.10423e-05	-0.751339	0.039	0.338	0.421434	7.76629e-13	-0.317903	0.074	0.377	1.55543e-08	6.71133e-05	2.32989e-12
GIPC1	2.14967e-06	-0.72742	0.088	0.436	0.0430535	2.20574e-05	-0.738827	0.039	0.334	0.441766	7.84018e-13	-0.38786	0.086	0.399	1.57023e-08	2.20574e-05	2.35205e-12
BSG	0.000315845	-0.346916	0.281	0.633	1	1.94624e-07	-1.16636	0.275	0.707	0.00389794	7.93505e-13	-0.517564	0.245	0.64	1.58923e-08	0.000315845	2.38052e-12
ZG16B	3.67969e-05	-0.446748	0.088	0.38	0.736968	0.00271882	-0.500591	0	0.151	1	8.03889e-13	-0.55356	0.018	0.279	1.61003e-08	0.00271882	2.41167e-12
EIF6	2.8606e-08	-0.806148	0.07	0.484	0.000572921	3.16708e-05	-0.59597	0.137	0.497	0.634303	8.04839e-13	-0.403208	0.135	0.477	1.61193e-08	3.16708e-05	2.41452e-12
UQCRQ	0.000846726	-0.410689	0.614	0.816	1	0.00388555	-0.254147	0.49	0.79	1	8.41814e-13	-0.575078	0.46	0.826	1.68598e-08	0.00388555	2.52544e-12
PSMA5	2.89737e-06	-0.682288	0.07	0.403	0.0580286	0.000272277	-0.481042	0.078	0.352	1	9.0034e-13	-0.340129	0.08	0.384	1.8032e-08	0.000272277	2.70102e-12
RNF186	0.000843096	-0.350661	0.053	0.259	1	0.0460444	0.309922	0.078	0.208	1	9.14469e-13	-0.593582	0.012	0.265	1.8315e-08	0.0460444	2.74341e-12
ENO1	0.00023915	-0.255648	0.298	0.653	1	0.000257538	-0.470738	0.216	0.566	1	9.66301e-13	-0.448386	0.239	0.621	1.93531e-08	0.000257538	2.8989e-12
LLGL2	0.501512	0.649257	0.281	0.41	1	0.000761571	-0.302283	0.098	0.354	1	1.08624e-12	-0.254264	0.086	0.393	2.17553e-08	0.501512	3.25873e-12
TOMM20	0.000117317	-0.315645	0.123	0.422	1	0.00512745	-0.284395	0.078	0.273	1	1.1099e-12	-0.363865	0.098	0.418	2.22291e-08	0.00512745	3.3297e-12
NDRG2	0.000362927	-0.288706	0.053	0.281	1	8.95085e-05	-0.753502	0.02	0.271	1	1.11166e-12	-0.417998	0.037	0.31	2.22643e-08	0.000362927	3.33497e-12
EIF3H	1.39097e-07	-0.828029	0.105	0.513	0.00278583	6.14118e-07	-1.12272	0.059	0.433	0.0122996	1.23324e-12	-0.292273	0.16	0.514	2.46994e-08	6.14118e-07	3.69973e-12
GLRX	0.000231953	-0.504618	0.088	0.345	1	0.000517179	-0.38778	0.02	0.231	1	1.31207e-12	-0.283433	0.037	0.31	2.62782e-08	0.000517179	3.93622e-12
GPT	0.00032982	-0.516156	0.035	0.247	1	6.39496e-05	-0.828506	0	0.243	1	1.42145e-12	-0.620513	0	0.24	2.84688e-08	0.00032982	4.26435e-12
TUBA1B	6.49997e-07	-1.05578	0.263	0.666	0.0130181	0.000232048	-0.93048	0.275	0.595	1	1.42695e-12	-0.823535	0.282	0.641	2.8579e-08	0.000232048	4.28086e-12
ALG5	1.02376e-05	-0.429349	0.018	0.294	0.205038	0.000979366	-0.512445	0	0.178	1	1.4301e-12	-0.491288	0.031	0.296	2.86421e-08	0.000979366	4.29031e-12
CA1	0.00208678	-2.12775	0.07	0.246	1	0.0088429	-1.52974	0.275	0.466	1	1.65849e-12	-2.67099	0.037	0.291	3.32162e-08	0.0088429	4.97547e-12
PLBD1	5.05557e-07	-0.721027	0	0.317	0.0101253	0.00110218	-0.52444	0	0.175	1	1.83224e-12	-0.408692	0.031	0.296	3.66961e-08	0.00110218	5.49672e-12
CTSD	0.000117693	-0.527168	0.263	0.585	1	0.000322172	-0.621288	0.176	0.484	1	1.83404e-12	-0.476669	0.19	0.551	3.67321e-08	0.000322172	5.50212e-12
ATP5B	7.49414e-10	-1.33584	0.263	0.71	1.50093e-05	0.000272893	-0.646185	0.431	0.745	1	1.994e-12	-0.623954	0.362	0.719	3.99358e-08	0.000272893	5.982e-12
IGHA1	0.000212618	0.418348	0.702	0.548	1	0.217085	0.743644	0.078	0.148	1	2.06389e-12	0.617462	0.595	0.404	4.13357e-08	0.217085	6.19168e-12
ATP1B3	1.05107e-07	-0.872165	0.053	0.438	0.00210508	3.52591e-06	-0.873292	0.059	0.408	0.0706169	2.17716e-12	-0.523419	0.104	0.419	4.36042e-08	3.52591e-06	6.53148e-12
RPL41	0.00654701	-0.333419	0.93	0.976	1	0.0740234	-0.26351	0.961	0.971	1	2.23804e-12	-0.561319	0.902	0.976	4.48235e-08	0.0740234	6.71412e-12
ITGA6	2.44136e-06	-0.608629	0.053	0.381	0.0488956	0.00992942	-0.405487	0.02	0.151	1	2.32071e-12	-0.372392	0.067	0.357	4.64793e-08	0.00992942	6.96214e-12
CHP1	6.96364e-06	-0.627881	0.053	0.363	0.139468	3.71241e-05	-0.995879	0	0.256	0.743521	2.39462e-12	-0.340657	0.067	0.358	4.79594e-08	3.71241e-05	7.18385e-12
CFL1	0.000240629	-0.531104	0.579	0.859	1	1.18533e-08	-0.952032	0.51	0.86	0.000237398	2.57519e-12	-0.627327	0.515	0.853	5.15758e-08	0.000240629	7.72556e-12
PCK2	3.9597e-05	-0.46134	0	0.233	0.793048	0.000702162	-0.425552	0.02	0.223	1	2.66025e-12	-0.498411	0.006	0.247	5.32795e-08	0.000702162	7.98076e-12
CMC1	0.000122459	-0.259796	0.053	0.304	1	0.0754849	0.250371	0.118	0.254	1	2.66269e-12	-0.462067	0.037	0.303	5.33283e-08	0.0754849	7.98806e-12
HSBP1	0.000206112	-0.375768	0.228	0.555	1	0.103049	0.510196	0.255	0.455	1	2.69264e-12	-0.294672	0.178	0.543	5.39282e-08	0.103049	8.07792e-12
RPL17	0.0138062	-0.283218	0.281	0.536	1	0.0021252	-0.363002	0.216	0.489	1	2.83683e-12	-0.576823	0.172	0.517	5.6816e-08	0.0138062	8.51048e-12
SIAE	0.000162217	-0.444775	0.018	0.232	1	0.00110748	-0.49535	0	0.174	1	2.87423e-12	-0.49545	0	0.235	5.75651e-08	0.00110748	8.62269e-12
C1orf21	4.63224e-05	-0.414758	0.035	0.296	0.927744	0.0013366	-0.535896	0	0.17	1	2.9382e-12	-0.499969	0.018	0.269	5.88462e-08	0.0013366	8.8146e-12
GSN	0.000821781	-0.86556	0.175	0.429	1	0.0024168	-0.674341	0.118	0.343	1	3.04743e-12	-0.719526	0.074	0.359	6.1034e-08	0.0024168	9.1423e-12
LINC00493	0.419226	0.483327	0.298	0.457	1	0.616422	0.414965	0.275	0.382	1	3.30059e-12	-0.309819	0.117	0.442	6.61042e-08	0.616422	9.90176e-12
HIGD2A	0.000870083	-0.265258	0.281	0.593	1	0.00375567	-0.325978	0.275	0.611	1	3.40207e-12	-0.324937	0.221	0.61	6.81366e-08	0.00375567	1.02062e-11
TMBIM1	2.16201e-06	-0.743208	0	0.291	0.0433008	0.00321793	-0.381394	0.039	0.218	1	3.95163e-12	-0.540435	0.012	0.255	7.91433e-08	0.00321793	1.18549e-11
TMSB10	0.000135564	-0.53341	0.895	0.96	1	0.00305927	-0.615458	0.882	0.903	1	4.03558e-12	-0.577983	0.859	0.951	8.08245e-08	0.00305927	1.21067e-11
MRPL20	0.000166481	-0.32957	0.175	0.49	1	0.431072	0.640452	0.255	0.384	1	4.04984e-12	-0.390819	0.147	0.483	8.11101e-08	0.431072	1.21495e-11
MKKS	2.23476e-05	-0.546989	0.07	0.365	0.447577	0.000308832	-0.322304	0.059	0.316	1	4.3076e-12	-0.438738	0.08	0.372	8.62726e-08	0.000308832	1.29228e-11
PYGB	9.72197e-05	-0.345666	0.053	0.31	1	0.000701675	-0.314607	0.02	0.224	1	4.45107e-12	-0.365877	0.025	0.277	8.9146e-08	0.000701675	1.33532e-11
TJP3	8.99939e-06	-0.695911	0	0.263	0.18024	1.75686e-05	-0.943078	0	0.272	0.351865	4.56722e-12	-0.533107	0.006	0.243	9.14723e-08	1.75686e-05	1.37017e-11
MRPS15	2.21786e-05	-0.520648	0.07	0.362	0.444192	0.00400213	-0.342844	0.078	0.277	1	4.6125e-12	-0.313869	0.061	0.343	9.23791e-08	0.00400213	1.38375e-11
TMEM171	3.24469e-05	-0.510116	0	0.237	0.649847	5.53184e-05	-0.952253	0.02	0.279	1	4.75097e-12	-0.504237	0.006	0.243	9.51524e-08	5.53184e-05	1.42529e-11
NEDD8	1.08426e-05	-0.314318	0.211	0.595	0.217156	0.00108216	-0.35091	0.216	0.532	1	4.7841e-12	-0.363663	0.221	0.586	9.58159e-08	0.00108216	1.43523e-11
PABPC1	6.37211e-07	-0.859676	0.263	0.677	0.0127621	4.47414e-05	-0.739353	0.196	0.561	0.896081	5.13744e-12	-0.458484	0.307	0.676	1.02893e-07	4.47414e-05	1.54123e-11
EPS8	0.00147193	-0.346966	0.07	0.273	1	0.00547595	-0.30029	0.02	0.169	1	5.23183e-12	-0.544392	0.012	0.253	1.04783e-07	0.00547595	1.56955e-11
RP11-48O20.4	0.000119977	-0.813367	0.018	0.235	1	0.000126723	-0.972725	0.039	0.297	1	5.26893e-12	-0.903422	0	0.23	1.05526e-07	0.000126723	1.58068e-11
COX5B	2.57312e-06	-0.686257	0.474	0.841	0.0515344	0.00332199	-0.3364	0.667	0.869	1	5.29538e-12	-0.444684	0.54	0.849	1.06056e-07	0.00332199	1.58861e-11
CKS1B	0.000751747	-0.274894	0.07	0.292	1	0.000574671	-0.547948	0.039	0.26	1	5.62704e-12	-0.482887	0.025	0.276	1.12698e-07	0.000751747	1.68811e-11
RARRES2	0.00163208	-0.351158	0.07	0.269	1	0.00211225	-0.850511	0.059	0.25	1	5.82541e-12	-0.564208	0.086	0.375	1.16671e-07	0.00211225	1.74762e-11
NPM1	5.68416e-05	-0.801116	0.316	0.619	1	0.0193907	-0.463845	0.294	0.503	1	5.87434e-12	-0.572487	0.276	0.63	1.17651e-07	0.0193907	1.7623e-11
DENND2A	0.000131421	-0.312367	0.035	0.271	1	0.000241319	-0.659149	0	0.212	1	6.13662e-12	-0.368017	0.025	0.275	1.22904e-07	0.000241319	1.84099e-11
AHNAK	3.92465e-06	-0.621202	0.053	0.37	0.0786029	0.00362213	-0.412261	0.059	0.244	1	6.19837e-12	-0.401141	0.061	0.34	1.24141e-07	0.00362213	1.85951e-11
FUT3	7.55197e-06	-0.616942	0	0.267	0.151251	0.00282196	-0.30073	0.059	0.257	1	6.26432e-12	-0.428666	0.006	0.241	1.25462e-07	0.00282196	1.8793e-11
HLA-B	0.00240647	-0.317613	0.632	0.879	1	0.000650146	-0.838707	0.588	0.836	1	7.06514e-12	-0.820468	0.521	0.851	1.41501e-07	0.00240647	2.11954e-11
CDC37	1.25789e-07	-0.87326	0.07	0.448	0.00251931	0.000431214	-0.514725	0.059	0.304	1	8.09393e-12	-0.333648	0.11	0.42	1.62105e-07	0.000431214	2.42818e-11
DDX18	5.85326e-05	-0.453772	0.07	0.348	1	0.00521171	-0.453838	0.039	0.202	1	8.32776e-12	-0.421179	0.055	0.326	1.66788e-07	0.00521171	2.49833e-11
ATP5O	1.50559e-08	-1.14451	0.246	0.651	0.000301539	0.00465973	-0.338252	0.333	0.645	1	9.51236e-12	-0.509753	0.313	0.672	1.90514e-07	0.00465973	2.85371e-11
HEPH	2.12517e-06	-0.747746	0.018	0.316	0.0425628	0.000721132	-0.56421	0	0.185	1	9.68997e-12	-0.368632	0.031	0.283	1.94071e-07	0.000721132	2.90699e-11
SH3YL1	6.52911e-05	-0.463469	0.035	0.285	1	0.00138772	-0.318882	0.039	0.241	1	9.99837e-12	-0.365144	0.037	0.294	2.00247e-07	0.00138772	2.99951e-11
RPS3	0.00118038	-0.590681	0.825	0.899	1	0.0411624	-0.59098	0.882	0.896	1	1.0029e-11	-0.656368	0.791	0.907	2.0086e-07	0.0411624	3.00869e-11
LGALS2	1.0841e-08	-1.40564	0.018	0.408	0.000217123	0.00187539	-0.290211	0.059	0.269	1	1.06542e-11	-0.566794	0.086	0.37	2.13383e-07	0.00187539	3.19626e-11
FDX1	0.000348392	-0.364793	0.053	0.279	1	0.000112254	-0.336858	0.02	0.268	1	1.11626e-11	-0.307781	0.031	0.281	2.23565e-07	0.000348392	3.34879e-11
NSA2	1.04782e-06	-0.598299	0.035	0.37	0.0209858	0.00643751	-0.330676	0.039	0.198	1	1.12833e-11	-0.257044	0.074	0.361	2.25982e-07	0.00643751	3.38499e-11
MYO1D	2.88641e-05	-0.424358	0.018	0.273	0.57809	0.000134091	-0.470328	0.039	0.298	1	1.14246e-11	-0.44895	0.031	0.281	2.28811e-07	0.000134091	3.42737e-11
TINAGL1	6.48109e-05	-0.52409	0.018	0.254	1	0.000846811	-0.582417	0.02	0.216	1	1.19065e-11	-0.454153	0.006	0.236	2.38464e-07	0.000846811	3.57196e-11
HIST1H4C	0.00300395	-0.61588	0.158	0.381	1	0.00721778	-0.883751	0.118	0.309	1	1.20334e-11	-1.12492	0.104	0.39	2.41005e-07	0.00721778	3.61002e-11
MALL	1.18818e-06	-1.27606	0	0.302	0.023797	2.15613e-05	-1.33487	0	0.268	0.43183	1.3199e-11	-0.954478	0.006	0.235	2.64349e-07	2.15613e-05	3.95969e-11
CCL15	2.12137e-06	-0.583732	0.035	0.358	0.0424868	1.93637e-06	-1.04186	0.02	0.35	0.0387817	1.35371e-11	-0.590219	0.043	0.297	2.71121e-07	2.12137e-06	4.06113e-11
RPLP0	0.00503529	-0.43717	0.737	0.849	1	0.00132168	-0.839655	0.706	0.822	1	1.47277e-11	-0.684617	0.736	0.863	2.94967e-07	0.00503529	4.41832e-11
HLA-DRB1	2.94522e-08	-1.63911	0.053	0.436	0.000589869	0.52645	0.389244	0.098	0.14	1	1.62076e-11	-0.734106	0.055	0.318	3.24605e-07	0.52645	4.86227e-11
CHMP2B	0.000130436	-0.253542	0.07	0.332	1	0.000634007	-0.433386	0.02	0.226	1	1.62851e-11	-0.382598	0.049	0.312	3.26158e-07	0.000634007	4.88553e-11
PRR15	0.00016886	-0.487354	0.018	0.232	1	0.000186877	-0.401187	0.039	0.292	1	1.64126e-11	-0.56293	0.006	0.233	3.28711e-07	0.000186877	4.92377e-11
PPP1R11	0.000978391	0.389031	0.07	0.293	1	0.00022886	-0.661255	0	0.214	1	1.66244e-11	-0.398241	0.025	0.268	3.32953e-07	0.000978391	4.98731e-11
SNX3	0.00014475	-0.456984	0.158	0.462	1	0.134977	0.307121	0.196	0.352	1	1.8696e-11	-0.269281	0.135	0.461	3.74444e-07	0.134977	5.60881e-11
ERBB2	1.67446e-05	-0.52866	0	0.251	0.335361	0.000302548	-0.635542	0.02	0.24	1	1.87964e-11	-0.394245	0.012	0.244	3.76454e-07	0.000302548	5.63891e-11
MRPL51	0.000139212	-0.384016	0.211	0.524	1	0.0296993	0.301648	0.216	0.448	1	1.90632e-11	-0.375509	0.172	0.518	3.81798e-07	0.0296993	5.71897e-11
CHMP5	0.000126013	-0.269548	0.088	0.365	1	0.000160263	-0.574275	0.059	0.329	1	1.92115e-11	-0.281652	0.08	0.365	3.84768e-07	0.000160263	5.76345e-11
FXYD3	0.00887884	-0.784448	0.649	0.847	1	0.00134929	-0.976392	0.706	0.884	1	2.06238e-11	-1.14485	0.607	0.845	4.13053e-07	0.00887884	6.18714e-11
CKMT1B	4.08699e-05	-0.470541	0.035	0.298	0.818542	3.94378e-06	-0.875653	0.02	0.34	0.078986	2.13815e-11	-0.418523	0.031	0.277	4.28228e-07	4.08699e-05	6.41444e-11
FUCA2	0.000259316	-0.321912	0.035	0.255	1	0.114879	0.631711	0.078	0.174	1	2.18515e-11	-0.402106	0.012	0.243	4.37641e-07	0.114879	6.55544e-11
SLC26A2	1.21066e-05	-1.56962	0.018	0.285	0.242471	0.00206658	-0.432834	0.176	0.442	1	2.25935e-11	-1.49474	0.104	0.378	4.52502e-07	0.00206658	6.77805e-11
GOT1	0.000647944	-0.320847	0.035	0.236	1	0.00222915	0.509753	0.039	0.23	1	2.26989e-11	-0.316931	0.012	0.243	4.54614e-07	0.00222915	6.80968e-11
SPCS2	3.53792e-05	-0.616447	0.193	0.534	0.708574	7.93095e-05	-0.44037	0.098	0.413	1	2.30228e-11	-0.424031	0.184	0.518	4.61101e-07	7.93095e-05	6.90684e-11
TSPAN3	8.61929e-08	-0.946503	0.088	0.488	0.00172627	0.000125241	-0.574161	0.118	0.421	1	2.30645e-11	-0.365046	0.135	0.451	4.61936e-07	0.000125241	6.91936e-11
TGIF1	4.36684e-05	-0.548068	0.018	0.262	0.874591	0.000794027	-0.576206	0	0.183	1	2.44392e-11	-0.284724	0.025	0.265	4.89468e-07	0.000794027	7.33175e-11
ERH	0.000183047	-0.272273	0.193	0.523	1	5.932e-05	-0.468219	0.098	0.417	1	2.76508e-11	-0.339823	0.172	0.514	5.5379e-07	0.000183047	8.29524e-11
RPL36AL	0.00269815	-0.475256	0.561	0.787	1	5.15328e-05	-0.520832	0.353	0.732	1	2.98856e-11	-0.510148	0.417	0.776	5.9855e-07	0.00269815	8.96569e-11
CFDP1	0.00104197	-0.557118	0.158	0.404	1	0.000491531	-0.875076	0.137	0.405	1	3.20103e-11	-0.58999	0.11	0.398	6.41101e-07	0.00104197	9.60308e-11
MYH14	0.000141362	-0.47553	0.105	0.375	1	1.30478e-05	-0.885129	0.02	0.315	0.261321	3.59793e-11	-0.47972	0.061	0.324	7.20594e-07	0.000141362	1.07938e-10
NUDT22	0.0241074	0.276954	0.14	0.32	1	0.000942787	-0.507361	0.059	0.28	1	3.72878e-11	-0.276165	0.049	0.306	7.46801e-07	0.0241074	1.11864e-10
CKB	9.11867e-05	-1.25169	0.333	0.653	1	5.22708e-05	-0.936371	0.255	0.629	1	3.83041e-11	-1.37228	0.331	0.658	7.67155e-07	9.11867e-05	1.14912e-10
AVPI1	0.000131076	-0.391871	0.018	0.241	1	0.00295193	-0.476616	0.02	0.184	1	4.0113e-11	-0.492613	0.006	0.226	8.03383e-07	0.00295193	1.20339e-10
ITLN1	1.08807e-05	-2.93444	0.07	0.355	0.217919	0.0111122	-1.38951	0.078	0.234	1	4.05391e-11	-0.731986	0.074	0.328	8.11916e-07	0.0111122	1.21617e-10
SLC52A2	7.49443e-05	-0.267492	0.018	0.253	1	0.00633179	-0.306297	0.02	0.165	1	4.54016e-11	-0.31369	0.006	0.226	9.09303e-07	0.00633179	1.36205e-10
RPS7	0.000846409	-0.487124	0.614	0.804	1	0.0348192	-0.364717	0.686	0.783	1	4.88185e-11	-0.619761	0.613	0.829	9.77737e-07	0.0348192	1.46456e-10
HSP90B1	7.71977e-05	-0.529351	0.263	0.622	1	7.87288e-05	-0.562524	0.098	0.398	1	5.25082e-11	-0.422336	0.233	0.588	1.05164e-06	7.87288e-05	1.57525e-10
EGR1	6.13112e-06	1.67792	0.561	0.429	0.122794	0.371226	1.34829	0.255	0.255	1	5.4017e-11	1.97086	0.509	0.425	1.08185e-06	0.371226	1.62051e-10
HMGB2	0.000215891	-0.655112	0.088	0.346	1	0.00912613	-0.68465	0.118	0.303	1	5.50342e-11	-0.894432	0.08	0.341	1.10223e-06	0.00912613	1.65103e-10
C19orf60	0.0315943	0.269394	0.211	0.418	1	0.0749555	0.351664	0.157	0.31	1	5.97368e-11	-0.306589	0.098	0.385	1.19641e-06	0.0749555	1.7921e-10
SHD	8.48392e-05	-0.476667	0	0.217	1	0.000830156	-0.298639	0.039	0.252	1	6.05667e-11	-0.408125	0.012	0.235	1.21303e-06	0.000830156	1.817e-10
MT1H	0.00483845	-0.841912	0.035	0.184	1	7.71996e-05	-1.22263	0	0.239	1	8.00827e-11	-0.997054	0.018	0.241	1.6039e-06	0.00483845	2.40248e-10
LINC00675	0.000391766	-0.34271	0.018	0.216	1	0.000397879	-0.606617	0	0.2	1	9.0206e-11	-0.425169	0.006	0.22	1.80664e-06	0.000397879	2.70618e-10
AKR1B10	0.00028451	-0.680344	0	0.19	1	8.79905e-06	-0.76203	0.02	0.325	0.176227	9.47903e-11	-0.733207	0	0.208	1.89846e-06	0.00028451	2.84371e-10
SULT1B1	0.000732772	-0.425036	0.018	0.201	1	0.0293483	-0.405401	0.02	0.12	1	9.75895e-11	-0.54336	0.012	0.229	1.95452e-06	0.0293483	2.92768e-10
DSC2	0.000666276	-0.28522	0.088	0.319	1	0.00873741	-0.351851	0.039	0.189	1	1.01741e-10	-0.455129	0.061	0.314	2.03766e-06	0.00873741	3.05222e-10
TNFRSF1A	0.000165879	-0.447633	0.018	0.235	1	0.00673546	-0.395059	0.059	0.228	1	1.03195e-10	-0.499107	0.006	0.218	2.06678e-06	0.00673546	3.09584e-10
AHCY	3.07634e-05	-0.543336	0.035	0.297	0.616129	0.000259386	-0.623067	0	0.21	1	1.04082e-10	-0.295714	0.037	0.274	2.08456e-06	0.000259386	3.12247e-10
EIF3K	0.000799065	-0.328806	0.333	0.667	1	0.185388	0.356739	0.471	0.659	1	1.04355e-10	-0.433105	0.319	0.678	2.09002e-06	0.185388	3.13064e-10
FHL2	2.2244e-06	-0.816464	0	0.29	0.0445503	0.000752699	-0.682671	0	0.184	1	1.09199e-10	-0.414476	0.018	0.242	2.18704e-06	0.000752699	3.27597e-10
INF2	0.000198297	-0.371919	0.018	0.232	1	0.00467627	-0.387178	0.02	0.173	1	1.11519e-10	-0.468401	0	0.206	2.23351e-06	0.00467627	3.34558e-10
SLC26A3	0.000470192	-1.85081	0.035	0.233	1	2.54102e-05	-1.84326	0.137	0.444	0.508915	1.11986e-10	-2.23555	0.037	0.26	2.24286e-06	0.000470192	3.35958e-10
ITGB4	8.2146e-06	-0.652804	0	0.265	0.164522	0.00155999	-0.459259	0	0.166	1	1.13213e-10	-0.461064	0.012	0.229	2.26742e-06	0.00155999	3.39638e-10
CCL28	4.27634e-05	-0.582762	0	0.231	0.856464	0.00214906	-0.534353	0	0.157	1	1.16175e-10	-0.465338	0.006	0.218	2.32676e-06	0.00214906	3.48526e-10
GSKIP	0.000107734	-0.554251	0.07	0.327	1	0.00184323	-0.676326	0.02	0.196	1	1.1753e-10	-0.302172	0.043	0.286	2.3539e-06	0.00184323	3.52591e-10
LAD1	0.000114098	-0.300875	0.07	0.341	1	0.00105704	-0.330794	0.039	0.246	1	1.31975e-10	-0.389532	0.061	0.315	2.6432e-06	0.00105704	3.95925e-10
CYSTM1	0.00276862	-0.458122	0.368	0.67	1	0.000961681	-0.590015	0.353	0.672	1	1.33452e-10	-0.348163	0.276	0.661	2.67278e-06	0.00276862	4.00356e-10
CAPN1	0.000149725	-0.446563	0.088	0.354	1	0.000671734	-0.471198	0.039	0.257	1	1.45106e-10	-0.28982	0.061	0.316	2.90619e-06	0.000671734	4.35319e-10
NAA20	1.75787e-05	-0.470833	0.018	0.283	0.352065	0.455966	0.591656	0.137	0.203	1	1.53009e-10	-0.270601	0.031	0.262	3.06447e-06	0.455966	4.59028e-10
TSPAN15	7.01036e-06	-0.566279	0	0.268	0.140404	0.00332691	-0.270518	0.02	0.183	1	1.56545e-10	-0.333172	0.018	0.238	3.13528e-06	0.00332691	4.69634e-10
GALM	0.000521225	-0.399118	0.018	0.208	1	0.000357497	-0.607755	0	0.203	1	1.60267e-10	-0.335382	0.006	0.216	3.20983e-06	0.000521225	4.80801e-10
VILL	2.71856e-05	-0.632132	0	0.241	0.544473	0.000713431	-0.575953	0.02	0.222	1	1.6141e-10	-0.505202	0.006	0.215	3.23271e-06	0.000713431	4.84229e-10
MYO1A	0.000120407	-0.462402	0.018	0.242	1	0.00227335	-0.271506	0.059	0.26	1	2.16976e-10	-0.321021	0.025	0.247	4.34559e-06	0.00227335	6.50927e-10
TPMT	3.27055e-05	-0.52006	0.018	0.27	0.655026	0.00242853	-0.45247	0.02	0.191	1	2.17508e-10	-0.505339	0.025	0.245	4.35626e-06	0.00242853	6.52525e-10
RPS2	0.0436402	-0.449968	0.877	0.9	1	0.257875	-0.544231	0.941	0.898	1	2.40127e-10	-0.690407	0.847	0.909	4.80926e-06	0.257875	7.2038e-10
BCAS1	0.000719979	-0.331011	0.053	0.259	1	0.00688995	-0.426364	0.02	0.162	1	2.47305e-10	-0.434789	0.025	0.246	4.95302e-06	0.00688995	7.41914e-10
EFNA1	4.22684e-05	-0.617756	0	0.231	0.846551	7.76121e-05	-0.964047	0	0.239	1	2.52647e-10	-0.544261	0.025	0.243	5.06002e-06	7.76121e-05	7.57942e-10
PADI2	0.00042849	-0.421595	0	0.181	1	0.00291443	-0.472493	0.02	0.185	1	2.6978e-10	-0.456932	0.012	0.222	5.40316e-06	0.00291443	8.09341e-10
RPL15	0.00155548	-0.533503	0.737	0.856	1	0.0793288	-0.344495	0.725	0.842	1	2.8934e-10	-0.595237	0.736	0.87	5.79491e-06	0.0793288	8.68021e-10
HLA-F	2.67644e-05	-0.616964	0.07	0.359	0.536038	0.000387682	-0.706973	0	0.201	1	3.53016e-10	-0.336066	0.037	0.266	7.0702e-06	0.000387682	1.05905e-09
TPI1	1.06738e-05	-0.745844	0.368	0.755	0.213776	0.000141085	-0.677659	0.431	0.75	1	3.54419e-10	-0.303144	0.387	0.75	7.0983e-06	0.000141085	1.06326e-09
RPL29	7.50412e-07	-0.842496	0.667	0.875	0.0150293	0.00170191	-0.477296	0.608	0.855	1	3.8261e-10	-0.53077	0.712	0.877	7.66292e-06	0.00170191	1.14783e-09
ACTG1	0.000163689	0.595068	0.86	0.861	1	0.613333	0.266329	0.745	0.841	1	3.89235e-10	0.826866	0.81	0.858	7.79561e-06	0.613333	1.16771e-09
RPLP2	0.000630427	-0.514432	0.825	0.917	1	0.031416	-0.363238	0.784	0.878	1	3.97641e-10	-0.490638	0.834	0.92	7.96395e-06	0.031416	1.19292e-09
PPDPF	3.51313e-05	-0.696307	0.561	0.848	0.703609	4.17587e-05	-0.703605	0.627	0.852	0.836343	4.3728e-10	-0.659554	0.509	0.832	8.75785e-06	4.17587e-05	1.31184e-09
MYO5B	0.000305327	-0.387323	0.018	0.218	1	0.113171	0.254328	0.059	0.145	1	5.79565e-10	-0.390083	0	0.193	1.16075e-05	0.113171	1.7387e-09
RETSAT	7.62367e-05	-0.509446	0	0.219	1	6.92051e-05	-0.742868	0.02	0.278	1	5.94067e-10	-0.351368	0.025	0.239	1.1898e-05	7.62367e-05	1.7822e-09
LAMB3	0.000133742	-0.500384	0.018	0.24	1	0.00605374	-0.500775	0.039	0.197	1	5.98738e-10	-0.516675	0.006	0.204	1.19915e-05	0.00605374	1.79621e-09
IL1R2	0.000327521	-0.487945	0	0.187	1	0.0114698	-0.398697	0	0.112	1	6.21109e-10	-0.534092	0.006	0.202	1.24396e-05	0.0114698	1.86333e-09
WASF2	0.0640568	0.372854	0.193	0.372	1	0.235138	0.49491	0.157	0.27	1	6.30796e-10	-0.295266	0.092	0.357	1.26336e-05	0.235138	1.89239e-09
COX7A2	2.46681e-06	-0.697821	0.544	0.807	0.0494053	0.00934307	-0.31152	0.51	0.792	1	6.33604e-10	-0.414603	0.534	0.818	1.26898e-05	0.00934307	1.90081e-09
NISCH	6.45031e-10	1.54031	0.298	0.088	1.29187e-05	0.0460225	0.720693	0.118	0.058	1	2.10266e-06	1.26751	0.172	0.082	0.042112	0.0460225	1.93509e-09
KCNN4	0.000123077	-0.439462	0	0.209	1	0.00912259	-0.316172	0	0.118	1	6.67089e-10	-0.402011	0	0.192	1.33605e-05	0.00912259	2.00127e-09
MYC	0.000279001	-0.449969	0	0.19	1	0.00865702	-0.385281	0	0.12	1	8.0951e-10	-0.450837	0.006	0.202	1.62129e-05	0.00865702	2.42853e-09
ZBTB38	0.000865771	-0.269751	0.035	0.227	1	0.0171625	-0.29409	0	0.101	1	8.58819e-10	-0.390398	0.018	0.225	1.72004e-05	0.0171625	2.57646e-09
PLAC8	0.0224989	-1.15816	0.211	0.357	1	1.49096e-05	-1.76251	0.157	0.468	0.29861	8.6529e-10	-1.3446	0.086	0.322	1.733e-05	0.0224989	2.59587e-09
RPL10A	0.00268963	-0.563565	0.737	0.814	1	0.0254004	-0.518263	0.686	0.765	1	9.18739e-10	-0.600017	0.736	0.831	1.84005e-05	0.0254004	2.75622e-09
PPARG	0.00359883	-0.265123	0.018	0.163	1	0.000482392	-0.254154	0.039	0.269	1	9.58036e-10	-0.475037	0	0.189	1.91876e-05	0.00359883	2.87411e-09
CEACAM7	0.000809035	-1.57861	0.035	0.218	1	0.00129305	-0.929585	0.098	0.327	1	9.71353e-10	-1.68087	0.006	0.199	1.94543e-05	0.00129305	2.91406e-09
NUDT5	1.46079e-05	-0.386361	0.018	0.287	0.292567	0.00383586	-0.339976	0.039	0.213	1	1.0237e-09	-0.368832	0.043	0.267	2.05027e-05	0.00383586	3.07111e-09
HIST1H1C	0.00776359	-0.510938	0.088	0.253	1	0.000950384	-0.912645	0.059	0.276	1	1.06741e-09	-0.734497	0.025	0.233	2.13781e-05	0.00776359	3.20224e-09
ADTRP	0.000124462	-0.526191	0	0.208	1	0.00159577	-0.622026	0	0.165	1	1.08926e-09	-0.454123	0.012	0.211	2.18157e-05	0.00159577	3.26779e-09
CAPN5	0.000255242	-0.497848	0.035	0.25	1	0.000841351	-0.511189	0.02	0.217	1	1.18583e-09	-0.263438	0.037	0.254	2.37497e-05	0.000841351	3.55748e-09
LYPLA1	3.61465e-05	-0.542168	0.035	0.296	0.723941	0.0107507	-0.429914	0.039	0.181	1	1.19118e-09	-0.256352	0.061	0.299	2.3857e-05	0.0107507	3.57355e-09
CA4	0.000506873	-1.93779	0.018	0.205	1	4.96635e-06	-2.92637	0.078	0.394	0.0994661	1.19757e-09	-2.38555	0.018	0.215	2.39848e-05	0.000506873	3.5927e-09
MTMR11	0.00188404	-0.356256	0.018	0.179	1	0.000317528	-0.700742	0	0.206	1	1.28336e-09	-0.415195	0.012	0.21	2.57031e-05	0.00188404	3.85007e-09
MT1X	6.91779e-06	-1.39071	0.123	0.43	0.138549	6.90592e-06	-1.1064	0.059	0.385	0.138312	1.31925e-09	-0.708296	0.19	0.477	2.64219e-05	6.91779e-06	3.95775e-09
CRELD2	0.000170224	-0.341451	0.088	0.354	1	0.00697447	-0.289699	0.02	0.163	1	1.35299e-09	-0.325999	0.061	0.294	2.70976e-05	0.00697447	4.05896e-09
CCND2	6.77931e-06	-0.633376	0.018	0.297	0.135776	0.0150338	-0.310359	0.02	0.14	1	1.37566e-09	-0.265022	0.061	0.299	2.75518e-05	0.0150338	4.12699e-09
ICAM3	0.000666473	-0.284422	0.018	0.204	1	0.00623774	-0.338137	0.02	0.165	1	1.38022e-09	-0.334637	0.006	0.198	2.76431e-05	0.00623774	4.14067e-09
EIF4G1	3.97514e-05	-0.407887	0.053	0.328	0.79614	0.275628	0.331955	0.118	0.201	1	1.41517e-09	-0.275534	0.061	0.298	2.83431e-05	0.275628	4.24552e-09
HMGB1	5.29878e-07	-1.00396	0.316	0.708	0.0106124	0.00236383	-0.582576	0.333	0.622	1	1.59705e-09	-0.607963	0.368	0.712	3.19857e-05	0.00236383	4.79115e-09
NDUFV2	0.000713591	-0.337516	0.053	0.259	1	0.000110294	-0.477032	0.039	0.304	1	1.61231e-09	-0.398112	0.018	0.22	3.22913e-05	0.000713591	4.83693e-09
HSD17B2	0.00177316	-0.541208	0.018	0.176	1	1.6555e-05	-1.13479	0.02	0.31	0.331564	1.67632e-09	-0.696228	0	0.184	3.35733e-05	0.00177316	5.02895e-09
WIPI1	0.00124358	-0.350623	0.018	0.188	1	0.00390897	-0.452282	0	0.141	1	1.68602e-09	-0.41527	0	0.184	3.37676e-05	0.00390897	5.05807e-09
CEACAM1	0.00286317	-0.848812	0.053	0.224	1	0.00425083	-0.618468	0.078	0.269	1	2.33585e-09	-1.20192	0.018	0.214	4.67824e-05	0.00425083	7.00754e-09
RPL21	0.00939815	-0.508014	0.895	0.895	1	0.178742	-0.342231	0.804	0.839	1	2.34914e-09	-0.494432	0.828	0.908	4.70486e-05	0.178742	7.04742e-09
SNHG3	0.000787941	-0.508112	0.053	0.254	1	0.00421245	-0.440698	0	0.139	1	2.38002e-09	-0.316602	0.025	0.228	4.7667e-05	0.00421245	7.14006e-09
POF1B	0.000338982	-0.326155	0.018	0.22	1	0.0212713	-0.252153	0.02	0.131	1	2.51039e-09	-0.366608	0.012	0.204	5.02781e-05	0.0212713	7.53118e-09
MS4A12	0.00156463	-1.27974	0.018	0.179	1	0.000299773	-1.25524	0.098	0.358	1	2.63553e-09	-1.47595	0.006	0.191	5.27844e-05	0.00156463	7.90658e-09
ARHGAP27	0.000864621	-0.268991	0.018	0.198	1	0.00561767	-0.311219	0.02	0.168	1	2.71894e-09	-0.336276	0.006	0.192	5.4455e-05	0.00561767	8.15683e-09
ATIC	7.87072e-05	-0.420728	0	0.218	1	0.00916698	-0.3745	0.02	0.153	1	3.09523e-09	-0.333802	0.012	0.203	6.19913e-05	0.00916698	9.28569e-09
CEBPA	0.000339032	-0.352578	0	0.186	1	0.00133406	-0.452824	0	0.17	1	3.2352e-09	-0.295811	0.006	0.191	6.47946e-05	0.00133406	9.7056e-09
GNB2L1	0.0601885	-0.342241	0.737	0.819	1	0.109471	-0.255383	0.686	0.784	1	3.43928e-09	-0.543084	0.607	0.827	6.8882e-05	0.109471	1.03179e-08
SLC9A3R1	0.000184557	-0.434278	0.018	0.233	1	0.000146813	-0.820941	0.02	0.26	1	3.46625e-09	-0.492693	0.012	0.201	6.9422e-05	0.000184557	1.03987e-08
TMOD3	0.00166182	-0.299947	0.035	0.212	1	0.00979279	-0.332718	0	0.116	1	3.46932e-09	-0.322817	0.012	0.202	6.94835e-05	0.00979279	1.04079e-08
SNRNP25	0.00772919	0.370286	0.088	0.265	1	0.000237418	-0.620164	0	0.213	1	3.48242e-09	-0.299205	0.043	0.257	6.97459e-05	0.00772919	1.04473e-08
TRABD	0.003074	-0.271102	0.07	0.257	1	0.988908	0.383878	0.118	0.13	1	3.90765e-09	-0.298062	0.018	0.212	7.82625e-05	0.988908	1.1723e-08
ATG3	0.000975439	-0.307027	0.07	0.284	1	0.000921299	-0.454011	0.02	0.216	1	4.21866e-09	-0.303744	0.049	0.267	8.44913e-05	0.000975439	1.2656e-08
SEPP1	0.000709511	-1.30898	0.14	0.375	1	0.000610768	-1.60968	0.059	0.277	1	4.58748e-09	-1.51603	0.055	0.262	9.1878e-05	0.000709511	1.37624e-08
LRRFIP2	7.18759e-05	-0.35207	0.018	0.254	1	0.000686803	-0.545771	0	0.187	1	5.11401e-09	-0.300177	0.031	0.232	0.000102423	0.000686803	1.5342e-08
SCNN1A	0.00156797	-0.375865	0.053	0.24	1	0.181336	0.253039	0.059	0.129	1	5.58947e-09	-0.479677	0.012	0.196	0.000111946	0.181336	1.67684e-08
AIFM3	0.00172606	-0.29807	0	0.148	1	0.00689921	-0.380152	0.02	0.161	1	5.88104e-09	-0.346131	0	0.174	0.000117785	0.00689921	1.76431e-08
DDAH1	0.000297184	-0.331131	0.035	0.253	1	0.944198	0.864982	0.098	0.111	1	6.64286e-09	-0.285284	0.049	0.263	0.000133043	0.944198	1.99286e-08
MRPS22	0.000682749	-0.329083	0.018	0.203	1	0.00412196	-0.349725	0.02	0.177	1	6.75458e-09	-0.312502	0.012	0.196	0.000135281	0.00412196	2.02637e-08
MPZL2	0.00123528	-0.367364	0.018	0.188	1	0.00615917	-0.412011	0	0.129	1	7.21982e-09	-0.364951	0.006	0.184	0.000144598	0.00615917	2.16594e-08
GCNT3	0.000167448	-0.755123	0.035	0.257	1	0.000295883	-0.909103	0	0.207	1	7.23007e-09	-0.602066	0.018	0.206	0.000144804	0.000295883	2.16902e-08
HRCT1	0.000572299	-0.506416	0	0.174	1	0.000192886	-0.859294	0	0.218	1	7.64894e-09	-0.52573	0	0.172	0.000153193	0.000572299	2.29468e-08
RPL18A	0.00759917	-0.399092	0.789	0.898	1	0.00162334	-0.6899	0.745	0.865	1	8.47548e-09	-0.516729	0.828	0.902	0.000169747	0.00759917	2.54264e-08
FLOT1	0.417854	0.346754	0.211	0.311	1	0.000353806	-0.37898	0.039	0.277	1	1.20454e-08	-0.268232	0.074	0.297	0.000241246	0.417854	3.61363e-08
CAT	0.00378607	-0.309887	0.07	0.247	1	6.24718e-05	-0.755465	0.02	0.28	1	1.30331e-08	-0.2573	0.049	0.257	0.000261027	0.00378607	3.90994e-08
ZNF90	0.00128399	-0.319682	0.07	0.281	1	0.00314783	-0.26874	0.039	0.22	1	1.45581e-08	-0.295709	0.031	0.223	0.00029157	0.00314783	4.36743e-08
APOBR	0.000296723	-0.487908	0.018	0.218	1	0.0013805	-0.495209	0	0.169	1	1.58716e-08	-0.359569	0.025	0.21	0.000317877	0.0013805	4.76149e-08
RPS10	0.0432463	-0.294299	0.526	0.697	1	0.00124388	-0.663287	0.392	0.651	1	1.63921e-08	-0.493664	0.387	0.7	0.000328302	0.0432463	4.91764e-08
RILP	0.000925369	-0.329712	0	0.163	1	0.00508559	-0.304839	0.02	0.171	1	1.70046e-08	-0.346528	0	0.165	0.000340568	0.00508559	5.10137e-08
RPL7A	0.00125783	-0.437698	0.649	0.838	1	0.0613068	-0.255763	0.647	0.778	1	1.74531e-08	-0.506679	0.675	0.837	0.00034955	0.0613068	5.23592e-08
GUCD1	0.000775919	-0.28237	0.018	0.2	1	0.00573675	-0.312918	0.02	0.168	1	2.10269e-08	-0.303924	0.012	0.187	0.000421126	0.00573675	6.30806e-08
LDHB	3.42682e-07	-1.01023	0.088	0.459	0.00686323	0.00198386	-0.309256	0.098	0.328	1	2.26468e-08	-0.373976	0.184	0.458	0.000453571	0.00198386	6.79405e-08
C2orf88	0.000657874	-0.587685	0	0.171	1	0.0012668	-0.664202	0.039	0.241	1	2.38669e-08	-0.606112	0	0.162	0.000478007	0.0012668	7.16008e-08
PSMB10	0.00023849	-0.369584	0.035	0.256	1	0.000645097	-0.473031	0.039	0.26	1	2.62452e-08	-0.326875	0.018	0.196	0.000525639	0.000645097	7.87357e-08
RPS19	0.0014058	-0.566332	0.86	0.913	1	0.159458	-0.434174	0.902	0.879	1	2.89282e-08	-0.493961	0.853	0.911	0.000579374	0.159458	8.67846e-08
CLCA1	0.00543535	-1.72869	0.035	0.177	1	0.00177193	-1.66795	0.039	0.226	1	2.98186e-08	-0.836085	0.055	0.249	0.000597207	0.00543535	8.94558e-08
GDF15	3.07382e-05	-0.814079	0.018	0.268	0.615626	0.00764928	-0.42059	0	0.123	1	3.0615e-08	-0.252276	0.061	0.27	0.000613157	0.00764928	9.1845e-08
ALDH18A1	0.00122232	-0.265635	0.018	0.19	1	0.0994039	0.392581	0.059	0.147	1	3.15802e-08	-0.303488	0.006	0.172	0.000632487	0.0994039	9.47405e-08
NEDD4L	0.252265	0.300167	0.14	0.23	1	0.0060931	-0.376693	0	0.129	1	3.16421e-08	-0.305854	0.037	0.226	0.000633728	0.252265	9.49262e-08
ACOX1	0.00289257	-0.260678	0.035	0.2	1	0.000231679	-0.761204	0	0.213	1	3.34757e-08	-0.33771	0.025	0.205	0.000670452	0.00289257	1.00427e-07
LYPD8	0.000890262	-1.0746	0.018	0.196	1	0.00429939	-1.39018	0.176	0.367	1	3.43746e-08	-1.37047	0.031	0.21	0.000688454	0.00429939	1.03124e-07
TTLL12	0.00058207	-0.323448	0	0.174	1	0.170117	0.265415	0.059	0.131	1	3.84385e-08	-0.306732	0.006	0.17	0.000769846	0.170117	1.15315e-07
SLC16A3	0.00247687	-0.276988	0.07	0.257	1	0.0214035	-0.304691	0.039	0.164	1	4.37992e-08	-0.358738	0.025	0.203	0.00087721	0.0214035	1.31398e-07
HPGD	0.00364157	-0.462876	0.035	0.189	1	0.000430347	-1.05351	0.02	0.23	1	4.42058e-08	-0.685947	0.012	0.179	0.000885354	0.00364157	1.32617e-07
NR4A1	0.00133827	1.67569	0.439	0.35	1	0.474367	0.466891	0.118	0.172	1	4.43887e-08	1.67967	0.411	0.319	0.000889017	0.474367	1.33166e-07
S100A13	0.144889	0.52963	0.228	0.388	1	0.126945	0.789626	0.098	0.204	1	4.85091e-08	0.308671	0.092	0.32	0.00097154	0.144889	1.45527e-07
SLC51B	0.00222809	-0.575378	0	0.142	1	0.000276023	-0.922356	0.039	0.278	1	5.20459e-08	-0.690084	0	0.155	0.00104238	0.00222809	1.56138e-07
MRPS9	0.0017138	-0.28182	0.018	0.181	1	0.281207	0.547028	0.098	0.17	1	6.78499e-08	-0.261267	0.018	0.188	0.0013589	0.281207	2.0355e-07
IER2	8.16245e-08	1.79058	0.667	0.612	0.00163478	0.711408	0.377098	0.412	0.566	1	3.27206e-07	1.86225	0.552	0.615	0.00655329	0.711408	2.44873e-07
NBPF1	0.00955496	-0.255918	0.018	0.137	1	0.00942684	-0.339541	0	0.117	1	9.27644e-08	-0.353793	0	0.15	0.00185788	0.00955496	2.78293e-07
NOXO1	0.00221149	-0.299689	0.035	0.205	1	0.256931	0.36712	0.059	0.116	1	9.97898e-08	-0.286863	0.012	0.173	0.00199859	0.256931	2.99369e-07
RAPGEFL1	0.000762076	-0.341418	0	0.167	1	0.00974561	-0.337251	0.02	0.152	1	1.17531e-07	-0.267514	0.012	0.171	0.0023539	0.00974561	3.52592e-07
RFK	0.00012062	-0.523659	0	0.209	1	0.444364	0.342279	0.118	0.173	1	1.21476e-07	-0.356177	0.018	0.182	0.00243291	0.444364	3.64427e-07
ACAT2	0.000136781	-0.490542	0.018	0.237	1	0.000762704	-0.561969	0.02	0.22	1	1.31155e-07	-0.256575	0.025	0.193	0.00262677	0.000762704	3.93465e-07
TMEM60	0.00394547	-0.259752	0.018	0.16	1	0.0123607	-0.32092	0	0.11	1	1.67834e-07	-0.253276	0.006	0.157	0.00336139	0.0123607	5.03503e-07
FKBP11	0.00046728	-0.439683	0.053	0.272	1	0.0113392	-0.322615	0	0.112	1	1.77728e-07	-0.280451	0.037	0.211	0.00355953	0.0113392	5.33183e-07
GUCA2B	0.056614	-1.4067	0.053	0.141	1	9.60129e-06	-3.3238	0.02	0.309	0.192295	1.82183e-07	-2.1645	0	0.144	0.00364876	0.056614	5.46548e-07
PRAP1	0.00470376	-0.732605	0	0.124	1	3.01719e-05	-1.55199	0.059	0.35	0.604283	1.92232e-07	-1.0506	0	0.144	0.00385002	0.00470376	5.76695e-07
PARP4	0.00201316	-0.308959	0.018	0.176	1	0.00188511	-0.44787	0	0.161	1	2.07757e-07	-0.260654	0.006	0.155	0.00416095	0.00201316	6.2327e-07
AHCYL2	0.00190236	-0.320119	0.018	0.179	1	0.00109902	-0.575964	0	0.175	1	2.23041e-07	-0.301915	0.018	0.176	0.00446706	0.00190236	6.69123e-07
EFNB1	0.0019739	-0.326646	0.018	0.176	1	0.00696428	-0.351865	0	0.126	1	2.36398e-07	-0.290952	0.012	0.165	0.00473458	0.00696428	7.09194e-07
PTTG1	0.00111061	-0.775772	0	0.159	1	0.0285716	-0.745372	0.039	0.15	1	2.6647e-07	-0.748963	0	0.141	0.00533686	0.0285716	7.99409e-07
EDN1	0.00291557	-0.465133	0.018	0.166	1	0.0158666	-0.373513	0	0.103	1	2.86377e-07	-0.452493	0	0.14	0.00573556	0.0158666	8.59131e-07
TSFM	0.00114896	-0.250839	0.018	0.191	1	0.00491538	-0.399906	0.02	0.171	1	2.9072e-07	-0.278938	0.025	0.186	0.00582253	0.00491538	8.72159e-07
UBXN1	0.00106852	0.275887	0.14	0.408	1	0.526515	1.03835	0.255	0.381	1	3.06277e-07	0.360545	0.147	0.407	0.00613412	0.526515	9.18832e-07
TRIM31	0.000747955	-0.727142	0.018	0.199	1	0.000490224	-1.21973	0	0.195	1	3.13539e-07	-0.734479	0	0.139	0.00627955	0.000747955	9.40616e-07
CENPW	0.000458566	-0.460276	0.018	0.213	1	0.146602	0.39094	0.059	0.136	1	3.15099e-07	-0.321033	0.018	0.174	0.0063108	0.146602	9.45296e-07
AHSA1	0.175353	0.292388	0.175	0.298	1	0.000185876	-0.629098	0	0.218	1	3.37403e-07	0.255281	0.08	0.284	0.0067575	0.175353	1.01221e-06
SERPINA1	0.000880764	-0.589998	0.07	0.282	1	0.00231549	-0.804112	0	0.155	1	3.72482e-07	-0.790568	0.055	0.229	0.00746007	0.00231549	1.11745e-06
C6orf62	0.00427215	0.295641	0.105	0.307	1	0.395213	0.2781	0.059	0.1	1	4.5884e-07	0.378123	0.098	0.311	0.00918965	0.395213	1.37652e-06
B3GNT3	0.000182425	-0.412425	0	0.2	1	0.00794115	-0.369741	0	0.122	1	4.61941e-07	-0.310116	0.025	0.18	0.00925176	0.00794115	1.38582e-06
ANPEP	0.00900443	-0.626208	0	0.107	1	4.88226e-07	-1.92105	0	0.345	0.00977819	1.45428e-06	-1.02404	0	0.125	0.0291264	0.00900443	1.46468e-06
CD74	0.000279305	-0.675472	0.298	0.574	1	0.0712472	1.35294	0.235	0.171	1	5.52087e-07	-0.401805	0.221	0.47	0.0110572	0.0712472	1.65626e-06
RPS5	0.0594917	-0.251726	0.702	0.824	1	0.00878827	-0.659659	0.745	0.802	1	5.65844e-07	-0.459168	0.718	0.84	0.0113327	0.0594917	1.69753e-06
SPINK4	0.000194096	-2.68281	0.123	0.372	1	0.0215517	-1.51784	0.039	0.155	1	6.30994e-07	-1.88596	0.11	0.297	0.0126375	0.0215517	1.89298e-06
RETNLB	0.00255751	-1.15549	0.035	0.197	1	0.0200637	-0.962076	0.02	0.131	1	6.83002e-07	-1.0835	0.037	0.193	0.0136792	0.0200637	2.049e-06
ENTPD8	0.000444348	-0.576654	0	0.18	1	0.00272891	-0.675788	0	0.151	1	8.72819e-07	-0.322277	0.012	0.153	0.0174808	0.00272891	2.61846e-06
GDPD3	0.00292196	-0.420934	0	0.135	1	0.00390503	-0.377098	0.02	0.179	1	8.83223e-07	-0.41577	0	0.13	0.0176892	0.00390503	2.64967e-06
RPL6	0.0249753	-0.392257	0.667	0.798	1	0.0114894	-0.601741	0.667	0.765	1	9.19593e-07	-0.453402	0.663	0.814	0.0184176	0.0249753	2.75878e-06
MALAT1	9.84329e-07	0.958426	1	0.926	0.0197141	3.79874e-05	0.424432	1	0.923	0.760812	0.000251107	0.733795	0.914	0.932	1	0.000251107	2.95298e-06
PPP1R7	5.62285e-05	-0.386869	0.035	0.291	1	0.00506983	-0.297559	0.059	0.239	1	1.28807e-06	0.313491	0.08	0.269	0.0257974	0.00506983	3.8642e-06
CDKN2B-AS1	0.00625025	-0.561632	0	0.117	1	0.00283959	-0.694141	0	0.15	1	1.33832e-06	-0.564731	0.006	0.138	0.0268039	0.00625025	4.01496e-06
TMA7	0.394272	0.296629	0.632	0.77	1	0.0201847	-0.350986	0.431	0.697	1	1.59531e-06	-0.298706	0.442	0.774	0.0319509	0.394272	4.78593e-06
CLDN23	0.00346842	-0.365699	0	0.131	1	0.0339905	-0.438533	0.059	0.178	1	1.63894e-06	-0.416867	0	0.124	0.0328247	0.0339905	4.91681e-06
TRIP10	0.00351003	-0.259436	0	0.131	1	0.00487574	-0.387139	0	0.135	1	1.75333e-06	-0.252845	0	0.124	0.0351157	0.00487574	5.25998e-06
RPL23A	0.0590527	-0.269628	0.754	0.861	1	0.0433175	-0.265829	0.686	0.827	1	1.8444e-06	-0.34607	0.73	0.87	0.0369397	0.0590527	5.5332e-06
RP11-519G16.5	0.00403263	-0.264434	0	0.127	1	0.00109376	-0.522424	0	0.175	1	1.94483e-06	-0.293513	0	0.123	0.0389511	0.00403263	5.83449e-06
RP11-395B7.2	0.00180504	-0.399664	0	0.147	1	0.00702687	-0.426026	0	0.125	1	1.96e-06	-0.320989	0	0.123	0.0392548	0.00702687	5.87998e-06
COL17A1	0.00121367	-0.472438	0	0.157	1	0.00440451	-0.476905	0	0.138	1	2.19134e-06	-0.340188	0.006	0.132	0.0438881	0.00440451	6.574e-06
ISG20	0.000579267	-0.535818	0.035	0.235	1	0.0116283	-0.641256	0.039	0.178	1	2.22118e-06	-0.408376	0.031	0.177	0.0444857	0.0116283	6.66352e-06
YWHAQ	2.04072e-05	-0.446941	0.105	0.436	0.408715	0.000212367	-0.767566	0.059	0.315	1	2.61299e-06	0.311366	0.178	0.429	0.0523331	0.000212367	7.83896e-06
PTK6	0.00422023	-0.288793	0	0.126	1	0.0141988	-0.310447	0	0.106	1	3.19966e-06	-0.274797	0	0.118	0.0640827	0.0141988	9.59894e-06
RPL7	0.000342759	-0.676342	0.719	0.84	1	0.0959677	-0.458534	0.745	0.831	1	3.28018e-06	-0.445335	0.767	0.864	0.0656954	0.0959677	9.8405e-06
H3F3B	0.141939	0.35414	0.719	0.821	1	0.00690191	0.834994	0.667	0.738	1	3.35509e-06	0.748263	0.718	0.812	0.0671958	0.141939	1.00652e-05
JUNB	6.98349e-06	1.62373	0.632	0.619	0.139865	0.0920303	1.36623	0.471	0.557	1	3.72578e-06	1.26627	0.552	0.612	0.0746199	0.0920303	1.11773e-05
TUBA4A	0.0211423	0.428738	0.14	0.317	1	0.00303256	-0.321903	0.039	0.221	1	3.94578e-06	0.306858	0.098	0.291	0.0790261	0.0211423	1.18373e-05
RPS29	0.000944418	-0.564796	0.702	0.875	1	0.0401909	-0.424041	0.49	0.741	1	4.03622e-06	-0.523205	0.742	0.881	0.0808375	0.0401909	1.21086e-05
UBC	0.00516324	0.590468	0.737	0.797	1	0.849318	0.291162	0.569	0.761	1	4.16662e-06	0.897885	0.675	0.776	0.0834491	0.849318	1.24998e-05
LRRC26	0.00227807	-0.494232	0	0.141	1	0.00990612	-0.526761	0	0.116	1	4.99369e-06	-0.420077	0.006	0.125	0.100014	0.00990612	1.4981e-05
SRRM2	0.486209	0.674509	0.316	0.487	1	0.534207	0.532999	0.216	0.311	1	5.71657e-06	0.389828	0.196	0.456	0.114491	0.534207	1.71496e-05
TAGLN2	0.000537301	-0.324215	0.246	0.574	1	8.14872e-06	-0.695578	0.157	0.53	0.163203	0.000219355	0.3162	0.301	0.565	1	0.000537301	2.4446e-05
RPL23	0.000396736	-0.68005	0.509	0.736	1	0.0353039	-0.308601	0.373	0.605	1	1.0281e-05	-0.431415	0.515	0.748	0.205907	0.0353039	3.08426e-05
LAMA1	0.00720541	-0.29055	0	0.113	1	0.0112298	-0.431107	0	0.112	1	1.23214e-05	-0.274978	0	0.105	0.246772	0.0112298	3.69636e-05
TNIP1	0.012439	0.305085	0.105	0.285	1	0.000847723	-0.635842	0.02	0.215	1	1.27209e-05	0.377615	0.086	0.258	0.254774	0.012439	3.81622e-05
RPL32	0.0312575	-0.26131	0.825	0.895	1	0.470112	-0.253638	0.843	0.86	1	1.3161e-05	-0.391461	0.828	0.903	0.263588	0.470112	3.94824e-05
SCAND1	0.783382	0.705989	0.386	0.525	1	1.32448e-05	-0.346758	0.118	0.492	0.265267	0.985047	1.05058	0.356	0.498	1	0.985047	3.97339e-05
TPSG1	0.00511878	-0.466285	0	0.122	1	0.0168512	-0.501577	0	0.101	1	1.48358e-05	-0.403596	0.012	0.126	0.297131	0.0168512	4.45066e-05
GINS2	0.00489257	-0.310453	0	0.123	1	0.0159499	-0.368678	0	0.103	1	1.67e-05	-0.285081	0	0.102	0.334468	0.0159499	5.00991e-05
TMEM205	0.0194138	0.344971	0.158	0.352	1	0.188478	0.642955	0.118	0.217	1	1.78575e-05	0.32568	0.129	0.325	0.357649	0.188478	5.35714e-05
FAU	0.463485	0.330453	0.772	0.855	1	0.0147129	-0.302216	0.588	0.816	1	2.01033e-05	-0.267332	0.638	0.861	0.402628	0.463485	6.03086e-05
C16orf13	0.0448976	0.327176	0.193	0.391	1	0.00120615	-0.320554	0.078	0.313	1	2.12941e-05	0.266499	0.16	0.377	0.426479	0.0448976	6.3881e-05
EMP1	0.0128845	-0.480086	0.018	0.129	1	0.0243149	-0.464718	0.02	0.126	1	2.52757e-05	-0.438338	0.012	0.121	0.506221	0.0243149	7.58251e-05
RAD23A	0.252737	0.4607	0.246	0.383	1	0.033441	0.527015	0.118	0.282	1	3.27804e-05	0.261524	0.16	0.372	0.656527	0.252737	9.83381e-05
MYL6	0.00349546	-0.53441	0.667	0.885	1	4.15884e-05	-0.629715	0.706	0.924	0.832932	3.70252e-05	-0.32911	0.663	0.88	0.741541	0.00349546	0.000111072
FOXP1	0.680998	0.516128	0.333	0.472	1	4.81764e-05	-0.613254	0.098	0.421	0.964878	0.105957	0.654857	0.288	0.454	1	0.680998	0.000144522
RAB11FIP1	0.277658	0.376349	0.246	0.375	1	0.000805577	-0.334116	0.039	0.256	1	5.46753e-05	0.46709	0.153	0.357	1	0.277658	0.000164017
C4orf48	6.92747e-05	1.56798	0.439	0.291	1	0.714485	0.563306	0.333	0.468	1	0.00649478	1.66182	0.356	0.362	1	0.714485	0.00020781
SCAF11	0.0641973	0.362996	0.14	0.287	1	0.702377	0.494953	0.118	0.151	1	8.97016e-05	0.369681	0.11	0.274	1	0.702377	0.000269081
UROD	0.00433801	-0.268505	0.018	0.157	1	0.159197	0.263761	0.078	0.163	1	0.000112394	0.27676	0.037	0.151	1	0.159197	0.000337144
TFF3	0.000120362	-2.84863	0.614	0.828	1	0.0026846	-0.88584	0.804	0.662	1	0.00113319	-1.97642	0.613	0.786	1	0.0026846	0.000361042
PSAP	0.0757163	0.268563	0.298	0.541	1	0.000199335	-0.25961	0.118	0.422	1	0.000141412	0.290687	0.252	0.512	1	0.0757163	0.000424175
RP11-622K12.1	0.413433	0.611714	0.175	0.261	1	0.895273	0.727024	0.137	0.163	1	0.000144724	0.397549	0.098	0.25	1	0.895273	0.000434108
WBSCR22	0.0726854	0.493464	0.193	0.365	1	0.00161168	-0.354065	0.059	0.272	1	0.000156604	0.368227	0.153	0.344	1	0.0726854	0.000469739
LRRFIP1	0.922484	0.741466	0.316	0.431	1	0.124091	0.295971	0.137	0.265	1	0.000159382	0.326222	0.184	0.394	1	0.922484	0.000478069
HNRNPDL	0.124672	0.344505	0.228	0.407	1	0.76037	0.432533	0.176	0.223	1	0.000165148	0.315688	0.184	0.389	1	0.76037	0.000495363
HLA-E	0.775701	0.647281	0.404	0.574	1	0.00310643	-0.320233	0.176	0.434	1	0.000184889	0.284227	0.258	0.509	1	0.775701	0.000554566
PLAUR	0.0019209	-0.661246	0.018	0.173	1	0.0237787	-0.48108	0.02	0.126	1	0.000187662	-0.362208	0.018	0.111	1	0.0237787	0.000562881
CYB5R3	0.10659	0.52408	0.123	0.243	1	0.657303	1.03992	0.157	0.157	1	0.000223851	0.348653	0.08	0.215	1	0.657303	0.000671402
UBE2C	0.0114353	-0.493843	0.018	0.134	1	0.0266255	-0.493034	0.02	0.124	1	0.000239294	-0.447641	0.025	0.12	1	0.0266255	0.000717712
ZNF207	0.566572	0.485025	0.246	0.349	1	0.135421	0.274117	0.098	0.199	1	0.000241209	0.525513	0.153	0.335	1	0.566572	0.000723451
MAT2A	0.000254776	-0.38476	0.035	0.256	1	0.130083	0.623663	0.059	0.14	1	0.00126458	0.461339	0.117	0.254	1	0.130083	0.000764133
UBE2B	0.00442101	0.31569	0.123	0.346	1	0.00387962	-0.352459	0.039	0.213	1	0.000280189	0.418868	0.147	0.327	1	0.00442101	0.000840332
MDK	0.000284071	1.5486	0.526	0.436	1	0.075422	1.04176	0.314	0.255	1	0.00193151	1.28505	0.38	0.354	1	0.075422	0.000851971
CAPNS1	0.0533385	0.474227	0.193	0.382	1	0.0625405	0.369241	0.137	0.291	1	0.000292553	0.52326	0.166	0.356	1	0.0625405	0.000877403
COX17	0.0744884	0.326997	0.298	0.548	1	0.237335	0.674465	0.275	0.447	1	0.000307571	0.330291	0.27	0.526	1	0.237335	0.000922429
EPB41L4A-AS1	0.208877	0.2732	0.105	0.187	1	0.00287654	-0.407197	0	0.149	1	0.000333635	0.262915	0.074	0.201	1	0.208877	0.00100057
ANKRD10	0.00109197	-0.283292	0.018	0.192	1	0.19745	0.474219	0.059	0.126	1	0.000381272	0.252991	0.061	0.178	1	0.19745	0.00114338
STARD10	0.852953	0.449074	0.456	0.594	1	0.40871	0.927871	0.373	0.422	1	0.000419494	0.306137	0.319	0.585	1	0.852953	0.00125795
CAMK2N1	0.171325	0.79984	0.246	0.422	1	0.000423886	-0.527308	0.059	0.301	1	0.000505495	0.260783	0.233	0.458	1	0.171325	0.00127112
RABL6	0.146986	0.407124	0.193	0.329	1	0.347805	0.541328	0.137	0.215	1	0.000463846	0.457238	0.141	0.308	1	0.347805	0.00139089
SRSF11	0.00776536	0.252318	0.175	0.414	1	0.312718	0.819995	0.157	0.255	1	0.000498013	0.35528	0.19	0.389	1	0.312718	0.00149329
PXN	0.00623462	-0.277209	0.035	0.178	1	0.192997	0.567624	0.059	0.127	1	0.000498605	0.316374	0.055	0.166	1	0.192997	0.00149507
HSP90AA1	0.00441598	0.947421	0.737	0.748	1	0.436474	0.496279	0.373	0.585	1	0.000541236	1.05405	0.62	0.742	1	0.436474	0.00162283
SEC11C	0.299263	0.450393	0.263	0.409	1	0.391398	0.696654	0.176	0.27	1	0.000541735	0.461694	0.178	0.368	1	0.391398	0.00162432
FNTA	0.202826	0.433632	0.105	0.189	1	0.0105385	-0.34179	0	0.114	1	0.000562327	0.3086	0.067	0.185	1	0.202826	0.00168603
COTL1	0.141931	0.262233	0.193	0.33	1	0.000927015	-0.563079	0	0.179	1	0.00373717	0.352171	0.153	0.299	1	0.141931	0.00277847
CCAR1	0.0644151	0.410704	0.105	0.229	1	0.376558	0.318638	0.059	0.102	1	0.00108968	0.266514	0.086	0.206	1	0.376558	0.00326548
SAT2	0.982698	0.876468	0.246	0.309	1	0.00126346	1.53785	0.373	0.255	1	0.57283	1.1419	0.215	0.292	1	0.982698	0.00378558
NARF	0.855798	0.709787	0.158	0.196	1	0.332041	0.454009	0.078	0.134	1	0.00127569	0.285176	0.061	0.165	1	0.855798	0.00382218
RSF1	0.699107	0.435484	0.175	0.23	1	0.799244	0.881954	0.137	0.142	1	0.00128718	0.348413	0.092	0.213	1	0.799244	0.00385658
ZKSCAN1	0.0323485	1.065	0.368	0.328	1	0.385391	0.861118	0.216	0.205	1	0.00131582	0.569921	0.16	0.324	1	0.385391	0.00394226
GTF2I	0.0014789	1.56252	0.368	0.267	1	0.518127	0.387025	0.118	0.168	1	0.44558	1.0236	0.221	0.243	1	0.518127	0.00443015
ADCK3	0.00177954	-0.270576	0	0.147	1	0.548079	0.528882	0.098	0.14	1	0.0108523	0.326144	0.067	0.148	1	0.548079	0.00532912
CUTA	0.202446	0.562393	0.333	0.532	1	0.0334758	0.31564	0.235	0.478	1	0.00182499	0.346875	0.282	0.533	1	0.202446	0.00546497
HOXB9	0.890093	0.570679	0.175	0.213	1	0.426398	1.08093	0.176	0.162	1	0.00191609	0.435273	0.092	0.21	1	0.890093	0.00573726
CCDC12	0.406271	0.748126	0.246	0.368	1	0.127493	0.555177	0.157	0.295	1	0.00192716	0.332505	0.172	0.336	1	0.406271	0.00577035
NFATC2IP	0.235333	0.306101	0.123	0.207	1	0.658092	0.910995	0.118	0.11	1	0.00206106	0.347116	0.074	0.178	1	0.658092	0.00617044
DDIT3	0.00207731	1.60101	0.281	0.17	1	0.361931	0.565021	0.078	0.131	1	0.201673	0.919346	0.166	0.151	1	0.361931	0.006219
ID1	0.529523	0.876786	0.421	0.522	1	0.781951	1.08075	0.392	0.491	1	0.002364	0.561303	0.282	0.492	1	0.781951	0.00707525
ACOT11	0.12466	0.303719	0.07	0.154	1	0.372733	0.343559	0.078	0.128	1	0.00247891	0.519543	0.061	0.157	1	0.372733	0.0074183
TSSC4	0.735312	0.857322	0.193	0.211	1	0.00294913	-0.401425	0	0.149	1	0.00261821	0.278832	0.08	0.185	1	0.735312	0.00783408
DPP7	0.593993	0.795051	0.14	0.192	1	0.00265201	1.59054	0.176	0.077	1	0.114767	1.07739	0.178	0.158	1	0.593993	0.00793494
EMC9	0.00336644	-0.280125	0.018	0.163	1	0.610442	0.36613	0.098	0.133	1	0.0637029	0.294416	0.086	0.148	1	0.610442	0.0100653
PNN	0.460554	0.507921	0.211	0.305	1	0.304546	0.36968	0.098	0.165	1	0.00366754	0.418328	0.141	0.278	1	0.460554	0.0109623
CDK5RAP3	0.295062	0.560326	0.175	0.281	1	0.843446	0.712659	0.157	0.192	1	0.00380978	0.391992	0.123	0.247	1	0.843446	0.0113859
ANXA7	0.414635	0.532335	0.211	0.312	1	0.790945	0.712652	0.157	0.196	1	0.00445737	0.516318	0.16	0.305	1	0.790945	0.0133126
C9orf16	0.00494961	1.45505	0.491	0.5	1	0.372955	0.575395	0.216	0.338	1	0.628764	1.32895	0.344	0.46	1	0.628764	0.0147755
ZFP36	0.103498	1.26568	0.421	0.433	1	0.131577	0.955803	0.176	0.324	1	0.00510235	0.501685	0.227	0.409	1	0.131577	0.0152291
TBCB	0.229171	0.279425	0.193	0.31	1	0.0457693	0.396479	0.118	0.273	1	0.00512336	0.48365	0.147	0.283	1	0.229171	0.0152915
FNBP1L	0.375221	0.417506	0.105	0.165	1	0.00515635	1.03953	0.137	0.055	1	0.00886553	0.356795	0.08	0.169	1	0.375221	0.0153894
PNISR	0.787267	0.951289	0.263	0.358	1	0.0362986	0.252643	0.098	0.244	1	0.00574811	0.574262	0.184	0.342	1	0.787267	0.0171454
CCDC107	0.0722555	0.287479	0.14	0.279	1	0.256014	0.666516	0.137	0.233	1	0.00810262	0.604695	0.135	0.257	1	0.256014	0.0241114
MYEOV2	0.278126	0.518962	0.333	0.531	1	0.156333	0.375635	0.235	0.406	1	0.00831822	0.584763	0.288	0.518	1	0.278126	0.0247477
RP11-792A8.4	0.261268	0.287484	0.053	0.103	1	0.00848183	-0.333603	0	0.12	1	0.0695328	0.28634	0.061	0.112	1	0.261268	0.0252303
SELK	0.483576	0.779236	0.421	0.523	1	0.81402	0.680085	0.275	0.37	1	0.00881915	0.435892	0.282	0.487	1	0.81402	0.0262248
GPX4	0.00963006	0.928168	0.526	0.532	1	0.46762	0.947788	0.431	0.548	1	0.396608	0.939604	0.393	0.526	1	0.46762	0.0286129
WSB1	0.801637	0.73946	0.263	0.355	1	0.718033	0.440593	0.137	0.175	1	0.00992153	0.27399	0.184	0.324	1	0.801637	0.0294703
ARGLU1	0.225088	0.509969	0.246	0.404	1	0.831354	0.611549	0.157	0.165	1	0.0100085	0.416504	0.215	0.379	1	0.831354	0.029726
GS1-251I9.4	0.782129	0.298981	0.175	0.219	1	0.683607	0.535193	0.078	0.103	1	0.0101037	0.328601	0.104	0.205	1	0.782129	0.030006
ID3	0.691992	1.5277	0.351	0.443	1	0.360951	0.901221	0.333	0.523	1	0.0105087	0.500303	0.264	0.455	1	0.691992	0.0311959
MATR3	0.204699	0.499221	0.175	0.293	1	0.244067	0.331635	0.078	0.146	1	0.0112411	0.570542	0.16	0.293	1	0.244067	0.0333456
PPP1R2	0.748631	0.667517	0.158	0.202	1	0.743351	0.270934	0.098	0.122	1	0.0118831	0.266935	0.098	0.192	1	0.748631	0.0352274
HOXA10	0.457451	0.379183	0.088	0.131	1	0.0122957	-0.330145	0	0.11	1	0.0180571	0.433395	0.067	0.141	1	0.457451	0.0364354
WDR6	0.121056	0.868487	0.193	0.144	1	0.292705	0.602336	0.137	0.104	1	0.0125477	1.16232	0.178	0.132	1	0.292705	0.0371728
CISD1	0.252513	1.13327	0.333	0.367	1	0.883234	1.47245	0.255	0.306	1	0.0133877	1.38219	0.35	0.367	1	0.883234	0.0396279
NRD1	0.979885	0.764629	0.158	0.181	1	0.0140627	-0.313661	0	0.106	1	0.0723731	0.524358	0.092	0.156	1	0.979885	0.0415975
VAMP2	0.0153828	1.32455	0.368	0.316	1	0.436035	0.604313	0.176	0.267	1	0.0261517	1.17728	0.313	0.317	1	0.436035	0.0454421
PABPN1	0.0794189	0.357494	0.175	0.331	1	0.739166	0.87736	0.176	0.231	1	0.0154807	0.759903	0.184	0.324	1	0.739166	0.0457269
C7orf50	0.888723	1.07314	0.211	0.271	1	0.765782	0.581521	0.137	0.173	1	0.0166869	0.342479	0.135	0.245	1	0.888723	0.04923
ATF3	0.129925	1.50868	0.351	0.351	1	0.415097	0.414652	0.118	0.178	1	0.0172604	1.34317	0.307	0.297	1	0.415097	0.0508925
KIAA1324	0.492677	0.486908	0.246	0.255	1	0.0185515	1.06696	0.196	0.111	1	0.0186825	0.512483	0.123	0.223	1	0.492677	0.0546285
UBE2S	0.28109	0.587413	0.14	0.223	1	0.572144	0.364135	0.078	0.111	1	0.0234375	0.436209	0.117	0.211	1	0.572144	0.0686774
PEMT	0.662245	0.58866	0.123	0.117	1	0.0237478	1.06098	0.157	0.081	1	0.91015	0.48894	0.104	0.112	1	0.91015	0.0695649
ID2	0.0251119	1.28393	0.491	0.529	1	0.0727346	0.516516	0.216	0.41	1	0.0502243	0.85686	0.313	0.515	1	0.0727346	0.0734597
MYL6B	0.858041	0.645053	0.105	0.125	1	0.0251959	1.16217	0.137	0.067	1	0.117822	0.67645	0.129	0.103	1	0.858041	0.0736992
TRA2B	0.296003	0.692008	0.246	0.395	1	0.487395	0.837212	0.196	0.188	1	0.0276392	0.818002	0.221	0.378	1	0.487395	0.080647
A1CF	0.379957	0.878517	0.158	0.136	1	0.556371	0.557025	0.078	0.113	1	0.0309533	0.285878	0.08	0.151	1	0.556371	0.0900154
ETNK1	0.522967	0.32357	0.158	0.219	1	0.039867	-0.487741	0.118	0.257	1	0.0322512	0.442756	0.123	0.214	1	0.522967	0.0936668
NENF	0.665283	0.938119	0.368	0.456	1	0.0337178	0.517075	0.137	0.318	1	0.11323	0.935045	0.282	0.452	1	0.665283	0.0977809
SLC38A10	0.0825379	0.257783	0.105	0.219	1	0.507467	0.531777	0.098	0.143	1	0.0339518	0.790156	0.11	0.197	1	0.507467	0.0984364
FAM50A	0.101993	0.267385	0.14	0.265	1	0.179379	0.328198	0.098	0.185	1	0.0355169	0.463452	0.135	0.233	1	0.179379	0.102811
CHID1	0.116673	0.319389	0.123	0.237	1	0.271902	0.500473	0.098	0.172	1	0.0360628	0.413738	0.129	0.224	1	0.271902	0.104334
QDPR	0.0380926	0.869221	0.246	0.179	1	0.595836	0.743257	0.098	0.136	1	0.424052	0.811898	0.166	0.168	1	0.595836	0.10998
USP22	0.0663532	0.252896	0.105	0.226	1	0.562598	0.484275	0.098	0.138	1	0.0425011	0.517565	0.117	0.203	1	0.562598	0.122161
EXOC7	0.0462353	0.811285	0.228	0.159	1	0.847358	0.641691	0.098	0.117	1	0.247158	0.409167	0.098	0.142	1	0.847358	0.132392
DNAJA1	0.0467156	0.397894	0.246	0.471	1	0.163064	0.355585	0.157	0.284	1	0.314188	0.93332	0.282	0.425	1	0.314188	0.133702
RBM39	0.260639	0.960593	0.421	0.495	1	0.250651	0.434966	0.176	0.287	1	0.0487293	0.637405	0.276	0.46	1	0.260639	0.13918
ANKRD11	0.714759	0.4799	0.193	0.258	1	0.942699	0.518721	0.118	0.127	1	0.0491806	0.577798	0.141	0.237	1	0.942699	0.140404
NGFRAP1	0.0520141	1.09456	0.351	0.321	1	0.98413	0.859854	0.216	0.265	1	0.529494	0.90518	0.245	0.337	1	0.98413	0.148067
TM4SF5	0.61398	0.934859	0.175	0.179	1	0.89257	0.424149	0.137	0.145	1	0.0538799	0.432444	0.104	0.178	1	0.89257	0.153087
CCNL1	0.0576915	1.12883	0.404	0.404	1	0.591709	0.57271	0.157	0.215	1	0.876292	0.908789	0.282	0.364	1	0.876292	0.163282
HSPA1B	0.420762	0.624628	0.281	0.42	1	0.0591874	0.3035	0.118	0.256	1	0.16016	1.39106	0.362	0.424	1	0.420762	0.16726
RHOB	0.0601507	0.301175	0.211	0.406	1	0.188973	0.311112	0.118	0.212	1	0.863153	0.77314	0.27	0.348	1	0.863153	0.169815
TCEAL4	0.06334	1.08048	0.211	0.151	1	0.104391	0.732642	0.137	0.084	1	0.681303	0.387763	0.11	0.134	1	0.681303	0.178238
TFF1	0.602845	-1.10193	0.421	0.487	1	0.454454	-0.368892	0.118	0.089	1	0.0636836	-0.939617	0.215	0.298	1	0.602845	0.179142
HMGN3	0.063717	1.14209	0.368	0.366	1	0.16825	0.250527	0.157	0.278	1	0.720835	0.911816	0.264	0.36	1	0.720835	0.17923
NPDC1	0.566128	0.402171	0.281	0.39	1	0.0671287	1.13563	0.235	0.169	1	0.0804918	0.463719	0.233	0.362	1	0.566128	0.18817
LTBR	0.0744225	0.34214	0.105	0.222	1	0.288793	0.371036	0.078	0.139	1	0.0693646	0.384249	0.123	0.2	1	0.288793	0.193993
C1orf86	0.114243	0.744408	0.175	0.326	1	0.225369	0.468107	0.118	0.209	1	0.0709492	0.510573	0.184	0.294	1	0.225369	0.198103
RASD1	0.0824087	1.03409	0.158	0.101	1	0.0726728	1.12054	0.137	0.079	1	0.098604	1.18327	0.141	0.114	1	0.098604	0.202558
G3BP2	0.932454	0.8292	0.211	0.261	1	0.372543	0.912084	0.118	0.091	1	0.0783306	0.686493	0.147	0.238	1	0.932454	0.217065
SOX4	0.483676	0.884596	0.316	0.356	1	0.176078	1.22065	0.216	0.174	1	0.0817038	0.775601	0.221	0.342	1	0.483676	0.22563
NEU1	0.085185	1.11316	0.193	0.137	1	0.164065	0.368404	0.059	0.132	1	0.474694	1.06913	0.147	0.147	1	0.474694	0.234404
ATP5E	0.0863048	0.529907	0.702	0.82	1	0.216633	0.460179	0.627	0.77	1	0.192876	0.465333	0.632	0.818	1	0.216633	0.237212
LUC7L3	0.0871852	1.09334	0.368	0.364	1	0.197506	1.19434	0.235	0.202	1	0.120487	0.948547	0.221	0.343	1	0.197506	0.239414
JUND	0.0894654	1.04113	0.421	0.446	1	0.184289	0.284828	0.196	0.328	1	0.44056	1.29622	0.337	0.416	1	0.44056	0.2451
ZNF428	0.460637	0.560859	0.228	0.23	1	0.415184	0.684494	0.098	0.152	1	0.0901016	0.60716	0.129	0.207	1	0.460637	0.246681
PTPLAD1	0.15542	0.257623	0.123	0.222	1	0.0951637	0.314564	0.039	0.12	1	0.35335	0.607807	0.153	0.212	1	0.35335	0.259185
GNAS	0.586681	0.872972	0.439	0.57	1	0.0952237	0.665217	0.255	0.479	1	0.89743	0.907615	0.368	0.534	1	0.89743	0.259332
ROCK1	0.211888	0.348472	0.088	0.16	1	0.11275	0.852053	0.118	0.068	1	0.0981383	0.508275	0.086	0.143	1	0.211888	0.266467
ATOX1	0.838212	0.646894	0.351	0.451	1	0.779429	0.988194	0.255	0.305	1	0.0985532	0.776823	0.252	0.409	1	0.838212	0.267479
HEPACAM2	0.284674	0.297618	0.158	0.119	1	0.143341	0.743928	0.137	0.088	1	0.106833	0.822757	0.178	0.149	1	0.284674	0.287479
DDX17	0.107222	0.799241	0.404	0.415	1	0.654865	0.652848	0.157	0.209	1	0.675571	0.717759	0.288	0.393	1	0.675571	0.288409
PTMS	0.288597	1.01752	0.351	0.394	1	0.980017	1.0301	0.157	0.185	1	0.109028	1.40621	0.325	0.367	1	0.980017	0.29272
TRAPPC4	0.576039	0.407221	0.175	0.241	1	0.109291	0.333672	0.098	0.208	1	0.14729	0.520879	0.153	0.233	1	0.576039	0.293344
STAT3	0.884322	0.747699	0.263	0.322	1	0.521017	1.3597	0.098	0.141	1	0.112315	0.816274	0.172	0.27	1	0.884322	0.300518
ZNF580	0.273798	0.26415	0.07	0.127	1	0.414623	0.569489	0.118	0.093	1	0.115692	0.307504	0.067	0.113	1	0.414623	0.30847
SNHG8	0.427507	0.416424	0.298	0.438	1	0.381201	0.565394	0.196	0.303	1	0.117404	0.68496	0.276	0.444	1	0.427507	0.312478
N4BP2L2	0.118091	1.00051	0.368	0.357	1	0.14234	1.05205	0.255	0.21	1	0.506658	0.894583	0.301	0.359	1	0.506658	0.314083
NME3	0.119691	0.506101	0.193	0.347	1	0.716036	0.724394	0.196	0.264	1	0.649675	0.905318	0.239	0.324	1	0.716036	0.317809
SSBP3	0.344343	0.369981	0.14	0.22	1	0.902156	0.462111	0.098	0.113	1	0.120754	0.535917	0.123	0.192	1	0.902156	0.320278
RNASEH2C	0.586041	0.766023	0.246	0.267	1	0.140274	0.345564	0.118	0.229	1	0.21697	0.497357	0.178	0.258	1	0.586041	0.364552
C12orf75	0.299675	0.373285	0.298	0.442	1	0.144865	0.592268	0.118	0.227	1	0.290662	0.902411	0.245	0.355	1	0.299675	0.374678
FUS	0.771167	0.580706	0.333	0.466	1	0.154458	0.545736	0.176	0.32	1	0.474727	0.786959	0.301	0.441	1	0.771167	0.395487
IRF1	0.70715	0.919909	0.211	0.281	1	0.312617	0.430727	0.098	0.164	1	0.159815	0.688075	0.153	0.232	1	0.70715	0.406904
DNAJB1	0.163725	1.06188	0.404	0.428	1	0.278779	0.326959	0.137	0.227	1	0.659777	1.2747	0.313	0.392	1	0.659777	0.415146
SUPT5H	0.163965	0.51935	0.105	0.197	1	0.44687	0.46482	0.078	0.122	1	0.309184	0.710781	0.129	0.181	1	0.44687	0.415649
BRD2	0.168441	1.06611	0.368	0.397	1	0.424802	0.517346	0.157	0.236	1	0.854208	1.20815	0.276	0.375	1	0.854208	0.424984
DYNLL2	0.875015	0.557152	0.175	0.198	1	0.57377	0.372656	0.078	0.111	1	0.173596	0.481225	0.129	0.194	1	0.875015	0.435613
DDX24	0.35075	0.568031	0.158	0.245	1	0.977545	0.506035	0.118	0.132	1	0.174823	0.645436	0.147	0.22	1	0.977545	0.438123
CARHSP1	0.71209	0.685006	0.263	0.355	1	0.542201	0.854522	0.216	0.318	1	0.175689	0.741901	0.215	0.32	1	0.71209	0.439891
MARCKSL1	0.635943	0.364119	0.421	0.603	1	0.76671	0.4494	0.314	0.427	1	0.177831	0.406156	0.374	0.574	1	0.76671	0.444245
HNRNPH1	0.532854	0.665281	0.281	0.41	1	0.953482	0.602218	0.137	0.151	1	0.181456	1.11471	0.35	0.405	1	0.953482	0.451563
H1FX	0.995305	0.811601	0.193	0.233	1	0.200422	0.927791	0.176	0.136	1	0.985951	0.977015	0.19	0.229	1	0.995305	0.488809
RP11-304L19.5	0.899063	0.611699	0.158	0.186	1	0.211887	0.427103	0.059	0.122	1	0.825288	0.885288	0.166	0.202	1	0.899063	0.510486
RBM5	0.213802	0.428238	0.105	0.186	1	0.717571	0.493999	0.098	0.125	1	0.615376	0.945885	0.172	0.184	1	0.717571	0.514046
VPS13A	0.220085	0.252121	0.088	0.158	1	0.562289	0.71997	0.118	0.103	1	0.623462	0.541537	0.123	0.152	1	0.623462	0.525604
CIRBP	0.246177	0.820254	0.421	0.5	1	0.815831	0.67408	0.294	0.404	1	0.48991	0.768436	0.38	0.492	1	0.815831	0.57164
DDB1	0.252328	0.777586	0.158	0.256	1	0.570195	0.347773	0.118	0.163	1	0.256891	0.66317	0.166	0.239	1	0.570195	0.582042
DDX5	0.709832	0.793606	0.456	0.622	1	0.262647	0.862339	0.255	0.418	1	0.540636	0.728509	0.436	0.598	1	0.709832	0.599108
PTOV1	0.45399	0.917906	0.246	0.255	1	0.633963	0.457043	0.118	0.159	1	0.278756	0.646412	0.16	0.227	1	0.633963	0.624814
MAP1LC3A	0.339963	0.906743	0.228	0.217	1	0.281268	0.58573	0.118	0.2	1	0.915287	0.782638	0.184	0.214	1	0.915287	0.62872
TRIB1	0.308694	0.422202	0.158	0.25	1	0.398878	0.440899	0.059	0.1	1	0.991264	1.15274	0.184	0.219	1	0.991264	0.669622
FAM133B	0.66227	0.996091	0.246	0.347	1	0.923505	0.837361	0.176	0.201	1	0.31927	0.789107	0.221	0.315	1	0.923505	0.684554
RHBDD2	0.924252	0.339791	0.14	0.162	1	0.331818	0.35756	0.059	0.106	1	0.679596	0.648217	0.129	0.133	1	0.924252	0.701678
C1orf122	0.345022	0.34195	0.211	0.324	1	0.415078	0.483239	0.137	0.208	1	0.49616	1.0213	0.258	0.301	1	0.49616	0.719017
SEPW1	0.660155	0.383421	0.421	0.63	1	0.370677	0.368396	0.373	0.595	1	0.663649	0.534864	0.423	0.624	1	0.663649	0.750758
XIST	0.769273	1.07152	0.333	0.394	1	0.590938	0.49747	0.078	0.11	1	0.41974	0.5968	0.209	0.275	1	0.769273	0.804625
MIR24-2	0.478487	1.25524	0.228	0.235	1	0.431242	0.590077	0.118	0.094	1	0.748184	1.22199	0.196	0.226	1	0.748184	0.816015
FKBP2	0.7579	0.352332	0.456	0.646	1	0.752014	0.565406	0.373	0.545	1	0.654053	0.710824	0.411	0.622	1	0.7579	0.958597
TERF2IP	0.846871	0.465895	0.14	0.171	1	0.995363	0.571781	0.098	0.107	1	0.866209	0.692862	0.147	0.163	1	0.995363	0.996409

## Sheet: DEG inf vs con
	p_val	avg_log2FC	pct.1	pct.2	p_val_adj
PRAC1	4.03715e-10	17.1615	0.614	0.039	5.02221e-07
IGHA1	1.50583e-09	-4.48855	0.702	0.078	1.87326e-06
BTG2	1.27468e-07	4.93552	0.649	0.157	0.000158571
FABP1	2.4181e-07	-4.70352	0.228	0.725	0.000300812
PHGR1	1.6892e-06	1.27866	0.684	0.902	0.00210136
LGALS3	1.10365e-05	-4.00311	0.158	0.569	0.0137294
NR4A2	1.35393e-05	7.19308	0.316	0	0.0168428
PCSK1	2.57455e-05	1.46169	0.298	0	0.0320274
CHGB	3.76615e-05	36.3383	0.596	0.196	0.046851
HSP90AA1	4.23266e-05	1.19178	0.737	0.373	0.0526543
HOXB13	4.89652e-05	2.69848	0.281	0	0.0609127
EGR4	4.9253e-05	3.58028	0.281	0	0.0612707
SLC18A1	7.64464e-05	1.72964	0.404	0.078	0.0950994
TPH1	9.9726e-05	25.8686	0.667	0.314	0.124059
NR4A1	0.000116433	4.52809	0.439	0.118	0.144843
RPL37A	0.000117126	10.0318	0.789	0.647	0.145705
JUN	0.00013586	39.8476	0.702	0.333	0.16901
IGJ	0.000141456	-29.0144	0.386	0.059	0.175972
TFF1	0.000192794	4.73065	0.421	0.118	0.239836
SETD5-AS1	0.000204791	1.00507	0.333	0.039	0.25476
FAM46A	0.000214341	0.671344	0.281	0.02	0.266641
CALR	0.000219928	3.1159	0.351	0.059	0.273591
CRYBA2	0.0002451	81.9312	0.649	0.353	0.304904
IGKC	0.000262295	-1.41683	0.351	0.059	0.326295
IER2	0.00026719	13.4672	0.667	0.412	0.332384
SEZ6L2	0.000334022	1.43378	0.333	0.059	0.415524
TIMP1	0.000343692	1.49421	0.386	0.098	0.427553
INSM1	0.000379498	1.96862	0.263	0.02	0.472095
ST6GAL1	0.000395066	1.05216	0.263	0.02	0.491463
ZG16	0.000417037	-1.36637	0.105	0.392	0.518794
P4HTM	0.000440595	0.578947	0.298	0.039	0.5481
RPS4Y1	0.000470219	-2.33478	0.07	0.333	0.584952
HMGN2	0.000478408	5.23563	0.509	0.196	0.595139
FOS	0.00052268	6.10373	0.807	0.51	0.650214
SLC38A11	0.000536888	1.83072	0.351	0.078	0.667889
SSR4	0.000538285	7.8406	0.632	0.412	0.669626
C1orf43	0.000556722	0.529758	0.211	0	0.692562
FAM118A	0.000564479	1.56717	0.211	0	0.702211
DUSP2	0.000566097	2.40505	0.211	0	0.704224
RAB3B	0.000707335	1.46568	0.386	0.098	0.879925
RP11-357H14.17	0.000717399	1.35894	0.351	0.078	0.892445
RCAN3	0.00071802	2.10492	0.246	0.02	0.893217
HSPH1	0.000727447	0.690196	0.246	0.02	0.904944
LENG8	0.000727447	0.690196	0.246	0.02	0.904944
XIST	0.000765414	4.47239	0.333	0.078	0.952174
C1orf63	0.00082661	1.47178	0.316	0.059	1
HSPA1A	0.000906155	2.8565	0.386	0.118	1
CES1	0.000932588	-14.6868	0.105	0.353	1
LMNA	0.000938857	4.27239	0.509	0.216	1
PRRC2C	0.00100566	0.7513	0.281	0.039	1
COTL1	0.00101075	0.710426	0.193	0	1
RPL35A	0.00110685	14.9519	0.772	0.686	1
FAU	0.00112651	2.98354	0.772	0.588	1
EGR3	0.00115495	4.832	0.263	0.039	1
HNRNPA1	0.00121531	0.968907	0.579	0.275	1
WFDC2	0.00123551	3.40193	0.298	0.059	1
C9orf16	0.00125227	3.94355	0.491	0.216	1
GUCY2C	0.00130793	1.42241	0.228	0.02	1
ATP6V0A1	0.00136076	0.511766	0.228	0.02	1
EGR1	0.00145625	-0.876848	0.561	0.255	1
ID2	0.00154882	4.93136	0.491	0.216	1
SCAND1	0.00159697	1.28241	0.386	0.118	1
FEV	0.00164121	6.55511	0.544	0.314	1
GTF2I	0.0017281	1.25789	0.368	0.118	1
KIF12	0.00181673	-0.812564	0.035	0.235	1
KIF5C	0.00182678	0.755388	0.175	0	1
DNAJB1	0.00194082	1.19105	0.404	0.137	1
SEC62	0.00195154	1.85053	0.298	0.059	1
RPL39	0.00195329	18.5842	0.667	0.471	1
HSPA8	0.00196642	1.87849	0.561	0.314	1
MT-ND3	0.0022851	200.374	0.807	0.647	1
HEBP2	0.00242847	0.561599	0.211	0.02	1
RAMP1	0.00243203	1.64205	0.368	0.118	1
FOXP1	0.00245947	1.10303	0.333	0.098	1
CACNA1D	0.00246069	0.481952	0.211	0.02	1
NONO	0.00246069	1.1361	0.211	0.02	1
TOMM7	0.00247635	1.94503	0.509	0.255	1
AURKAIP1	0.00252577	-1.28958	0.211	0.451	1
RAB11FIP1	0.0026729	0.494704	0.246	0.039	1
ACTG1	0.00274036	16.8349	0.86	0.745	1
UCP2	0.00283541	1.22711	0.316	0.078	1
RBM39	0.00289801	2.23306	0.421	0.176	1
TMA7	0.00299088	2.74055	0.632	0.431	1
ARC	0.00327802	3.27502	0.158	0	1
LSM7	0.00338181	0.807452	0.333	0.098	1
PIGR	0.00339411	-5.80915	0.298	0.529	1
CPE	0.00356671	0.601609	0.333	0.098	1
HMGCS2	0.00365474	-2.32104	0.088	0.294	1
DDX17	0.00383698	1.79755	0.404	0.157	1
AFF4	0.00387118	0.75786	0.263	0.059	1
CCNL1	0.00387422	0.950541	0.404	0.157	1
RPL36	0.00410666	20.1562	0.842	0.686	1
ATF3	0.00412989	4.18961	0.351	0.118	1
FOSB	0.00424683	5.37539	0.579	0.373	1
PLD3	0.00434783	1.16863	0.193	0.02	1
GNG2	0.00450321	0.964729	0.228	0.039	1
TFF3	0.00456894	-62.1962	0.614	0.804	1
C2CD4B	0.00462807	1.27027	0.193	0.02	1
NCOR1	0.00475461	1.10885	0.228	0.039	1
DDC	0.00483026	8.51971	0.561	0.314	1
RPL13	0.00488156	31.2783	0.877	0.941	1
IGHM	0.0052931	2.40499	0.193	0.02	1
SH3KBP1	0.00576781	0.311692	0.14	0	1
MARCKS	0.00577728	2.99165	0.281	0.078	1
ARPC4	0.00578362	0.403928	0.14	0	1
NKX2-2	0.00579493	0.490621	0.14	0	1
EGR2	0.0057955	0.702919	0.14	0	1
ILF3	0.0057955	0.702919	0.14	0	1
RPS12	0.00583865	11.0028	0.842	0.804	1
CAMK2N1	0.00596319	1.31832	0.246	0.059	1
RPL37	0.00622721	9.72906	0.737	0.569	1
HSPE1	0.00624096	5.8064	0.579	0.294	1
JUND	0.00635102	5.39061	0.421	0.196	1
HNRNPA3	0.00651951	1.14936	0.368	0.157	1
NENF	0.0066306	0.730052	0.368	0.137	1
RPS27	0.00677432	12.8238	0.842	0.824	1
SEC61B	0.00694818	1.87931	0.491	0.235	1
MPHOSPH8	0.00703477	0.78614	0.281	0.078	1
BTG1	0.00706997	2.62897	0.404	0.176	1
ZNF593	0.00726549	0.385465	0.281	0.078	1
NFKBIA	0.00732061	0.779938	0.246	0.059	1
YTHDC1	0.00771722	0.707581	0.175	0.02	1
TMSB4X	0.00777242	40.2233	0.737	0.902	1
TMEM219	0.00780158	4.18509	0.298	0.098	1
GIPR	0.00782878	0.420408	0.175	0.02	1
KIAA1244	0.00782878	0.420408	0.175	0.02	1
RAB27A	0.00791202	0.778016	0.211	0.039	1
ZFP36	0.00799615	-0.868532	0.421	0.176	1
MCL1	0.00846861	0.980087	0.333	0.118	1
RPS29	0.00854186	18.584	0.702	0.49	1
USF2	0.00857779	0.351376	0.211	0.039	1
NEDD9	0.0087565	0.718784	0.175	0.02	1
RPS26	0.00909032	5.25313	0.719	0.529	1
HMGN3	0.00921927	2.207	0.368	0.157	1
RPLP2	0.00926482	17.9822	0.825	0.784	1
CHCHD10	0.00938173	-1.14855	0.281	0.51	1
DUSP1	0.010358	3.29362	0.386	0.196	1
HLA-E	0.0106585	0.826516	0.404	0.176	1
PCBD1	0.0112913	0.51009	0.263	0.078	1
BRD2	0.0114056	2.05738	0.368	0.157	1
MDK	0.0116672	10.4488	0.526	0.314	1
JUP	0.0118355	0.435018	0.263	0.078	1
RPL24	0.0129066	3.94868	0.772	0.647	1
RAB3GAP2	0.0129698	0.706099	0.193	0.039	1
HDLBP	0.0130733	0.498721	0.228	0.059	1
YPEL5	0.013173	0.983993	0.158	0.02	1
RPS28	0.013336	19.842	0.86	0.725	1
KDM6B	0.0133807	0.553546	0.158	0.02	1
MGST3	0.0135499	-1.17565	0.123	0.314	1
SDF2L1	0.0135905	1.1307	0.158	0.02	1
TFPI	0.0137925	0.388623	0.158	0.02	1
MALAT1	0.0139375	113.812	1	1	1
TCEB2	0.0140382	0.523854	0.667	0.471	1
SRSF9	0.0141258	0.486535	0.193	0.039	1
TPM3	0.0141258	0.486535	0.193	0.039	1
MT-ND5	0.0146471	63.1008	0.86	0.843	1
RPS8	0.0146505	8.70064	0.825	0.804	1
HSP90AB1	0.0146946	3.678	0.526	0.314	1
MTRNR2L1	0.0149804	77.5498	0.316	0.118	1
CD59	0.0150147	-1.03955	0.386	0.176	1
RPL28	0.0150997	7.00334	0.807	0.765	1
RNA28S5	0.0154035	93.6146	0.439	0.216	1
NISCH	0.0156711	0.737359	0.298	0.118	1
DDX46	0.0163115	0.30539	0.228	0.059	1
GABARAPL2	0.0163139	2.15096	0.351	0.157	1
DNAJC7	0.0163979	-1.43869	0.158	0.02	1
SFPQ	0.0164045	0.595447	0.316	0.118	1
ZFP36L2	0.0164433	2.98794	0.246	0.078	1
PSMD8	0.0164494	4.14513	0.281	0.098	1
HSD17B12	0.0164611	0.568083	0.193	0.039	1
CDKN2A	0.0166153	2.45834	0.263	0.078	1
DBI	0.0166209	-2.09469	0.228	0.412	1
TCF25	0.0169132	0.497586	0.193	0.039	1
GCLC	0.0171865	1.74215	0.263	0.098	1
EEF1A1	0.0172297	40.5798	0.86	0.882	1
RPL31	0.0173643	9.68473	0.807	0.765	1
RPS20	0.0174343	8.3912	0.754	0.569	1
RPL36AL	0.0177378	2.77083	0.561	0.353	1
RPS21	0.017913	1.53602	0.649	0.471	1
LLGL2	0.017988	0.45576	0.281	0.098	1
BEX1	0.0180571	1.93314	0.105	0	1
TTC3	0.0181026	0.736455	0.246	0.078	1
YWHAZ	0.0190735	0.720644	0.298	0.118	1
RPL35	0.0193527	13.5185	0.789	0.647	1
ATP5G3	0.0193797	-0.619495	0.333	0.569	1
UQCRFS1	0.0196161	-0.410588	0.088	0.255	1
PAM	0.0197433	1.97426	0.368	0.176	1
HSP90B1	0.019915	1.18149	0.263	0.098	1
PTMS	0.0203081	1.42006	0.351	0.157	1
S100A11	0.0209035	7.37556	0.368	0.176	1
C12orf75	0.0209851	1.29536	0.298	0.118	1
RPL30	0.0218373	13.6401	0.754	0.569	1
NAPA	0.0221376	0.470492	0.211	0.059	1
NTHL1	0.0221385	0.667102	0.211	0.059	1
DDX5	0.0222118	1.74373	0.456	0.255	1
PSAP	0.0227921	2.5701	0.298	0.118	1
RPL26	0.0230078	22.9896	0.789	0.804	1
UXT	0.0232482	1.27841	0.298	0.118	1
KMT2A	0.0235913	0.535659	0.175	0.039	1
NPW	0.0235913	0.535659	0.175	0.039	1
PDAP1	0.0242473	0.457156	0.175	0.039	1
VWA5B2	0.0242484	0.661309	0.175	0.039	1
NFKBIZ	0.0244515	0.783597	0.211	0.059	1
VAMP2	0.0245271	0.790065	0.368	0.176	1
ACTR2	0.0249054	0.374136	0.175	0.039	1
ATRX	0.0249054	0.374136	0.175	0.039	1
LRRFIP1	0.0249886	0.367903	0.316	0.137	1
RPS16	0.0250279	2.87456	0.702	0.471	1
MT1F	0.0251108	1.57814	0.211	0.059	1
RPL41	0.0255838	38.5472	0.93	0.961	1
ERBB3	0.0257198	0.551833	0.211	0.059	1
IDS	0.0257198	0.551833	0.211	0.059	1
HLA-A	0.0263062	14.3219	0.702	0.608	1
STAT3	0.026374	-13.41	0.263	0.098	1
DYNLT1	0.026564	1.87263	0.175	0.039	1
PNISR	0.0274654	0.39702	0.263	0.098	1
ERI3	0.0275894	-1.04648	0.07	0.216	1
AKAP9	0.0289922	0.907886	0.281	0.118	1
P4HB	0.0289922	0.907886	0.281	0.118	1
RPLP0	0.0293977	6.15468	0.737	0.706	1
MPST	0.029772	-0.655607	0.07	0.216	1
RPL23A	0.0298567	22.9148	0.754	0.686	1
SPINK1	0.0301787	1.089	0.544	0.373	1
ALKBH7	0.0306232	0.849526	0.298	0.137	1
MS4A8	0.0309225	3.04274	0.596	0.451	1
DSP	0.031292	0.87369	0.228	0.078	1
HSPA1B	0.0314496	0.768947	0.281	0.118	1
HYI	0.0316613	-1.0591	0.175	0.333	1
ACTB	0.0318008	9.57458	0.807	0.784	1
GADD45GIP1	0.032107	0.611615	0.368	0.196	1
MORF4L1	0.0328363	0.476789	0.316	0.137	1
FAM3D	0.0330169	0.661264	0.193	0.059	1
RPL21	0.0337183	16.1728	0.895	0.804	1
TSPAN1	0.0341774	-0.858962	0.123	0.294	1
RPL18A	0.0341888	22.576	0.789	0.745	1
KTN1	0.0343319	0.764436	0.228	0.078	1
TMEM66	0.0344378	0.2945	0.281	0.118	1
ATP6V1G1	0.0348999	0.918899	0.351	0.176	1
HADHA	0.0351589	0.417316	0.228	0.078	1
ATP5H	0.0355904	-0.449903	0.193	0.373	1
HAX1	0.0356012	0.518661	0.193	0.059	1
SERBP1	0.0356012	0.518661	0.193	0.059	1
WBSCR22	0.0356051	0.709223	0.193	0.059	1
TMSB10	0.0358776	15.696	0.895	0.882	1
TSPAN8	0.0360623	-5.13715	0.246	0.392	1
RPS27A	0.0363193	28.5138	0.825	0.765	1
CHGA	0.0363614	27.2507	0.842	0.804	1
SCP2	0.0364969	0.592598	0.281	0.118	1
EIF4A2	0.0366423	0.895188	0.351	0.176	1
EZR	0.0369301	0.4417	0.193	0.059	1
NEAT1	0.0370623	9.9418	0.684	0.471	1
CCNI	0.0382113	1.40828	0.316	0.157	1
CCT3	0.0382833	0.360401	0.193	0.059	1
METAP2	0.0382833	0.360401	0.193	0.059	1
PTP4A2	0.0382833	0.571512	0.193	0.059	1
RPS4X	0.0384315	43.0553	0.842	0.784	1
PBXIP1	0.040046	0.704912	0.158	0.039	1
ANXA2	0.0405354	-0.710548	0.053	0.176	1
MTRNR2L3	0.0406525	1.03971	0.123	0.02	1
SF1	0.0407611	0.693291	0.263	0.118	1
SNHG5	0.040866	1.44935	0.333	0.176	1
PHIP	0.0411339	0.427167	0.158	0.039	1
TNRC6B	0.0411339	0.427167	0.158	0.039	1
TPR	0.0411356	0.635313	0.158	0.039	1
ZNF207	0.0413621	0.440714	0.246	0.098	1
UBC	0.0413993	3.60506	0.737	0.569	1
PFN2	0.0419261	0.322872	0.123	0.02	1
AHI1	0.0422331	0.342351	0.158	0.039	1
NEU1	0.0426079	0.326432	0.193	0.059	1
SRSF3	0.0429344	1.22548	0.298	0.137	1
KCTD12	0.0429715	-0.845952	0.316	0.137	1
NT5C3A	0.0433379	0.252234	0.158	0.039	1
VAPA	0.0435632	0.364176	0.246	0.098	1
FKBP1A	0.043896	3.97442	0.246	0.098	1
HERPUD1	0.0447386	0.927673	0.263	0.118	1
EIF5	0.0454945	0.337393	0.316	0.157	1
JTB	0.0465461	0.574215	0.211	0.078	1
RBM8A	0.0465461	0.574215	0.211	0.078	1
FUS	0.0484442	1.05232	0.333	0.176	1
DAZAP2	0.0486905	1.22824	0.211	0.078	1
CAST	0.0488013	-0.439905	0.07	0.196	1
TUBA1A	0.0490153	3.50371	0.614	0.431	1
MLF2	0.0499096	0.545367	0.246	0.098	1
QDPR	0.0499096	0.545367	0.246	0.098	1
GNAS	0.0499557	-0.623721	0.439	0.255	1
C15orf48	0.050352	1.78166	0.474	0.667	1
NFASC	0.0508841	0.427009	0.211	0.078	1
C6orf48	0.0508856	0.623619	0.211	0.078	1
ALDOA	0.0518356	1.75092	0.404	0.235	1
POLR2L	0.0518714	1.69009	0.509	0.294	1
GPR160	0.0518862	0.426868	0.263	0.118	1
C19orf77	0.0530229	0.640909	0.211	0.078	1
NUCKS1	0.0536654	8.16016	0.298	0.157	1
HNRNPH1	0.0550326	0.550573	0.281	0.137	1
NDUFB10	0.0564528	0.75582	0.333	0.176	1
POLR2K	0.0564679	0.565274	0.175	0.059	1
INSR	0.0585431	0.490824	0.175	0.059	1
PRDX6	0.0585431	0.490824	0.175	0.059	1
SRP9	0.0588641	1.05616	0.211	0.078	1
RPL4	0.059005	6.26417	0.561	0.431	1
LGALS4	0.0590855	-5.27549	0.526	0.686	1
QTRT1	0.0603869	0.526686	0.333	0.176	1
RPS9	0.0605618	24.8817	0.877	0.863	1
MT-RNR2	0.0617548	334.545	0.982	0.98	1
ATPIF1	0.0622279	-0.382571	0.386	0.588	1
MAP1LC3B	0.0628107	0.329301	0.175	0.059	1
LGALS3BP	0.0634096	1.04916	0.351	0.196	1
SELK	0.06345	0.845594	0.421	0.275	1
RPL8	0.0643914	19.5769	0.807	0.824	1
RPL27A	0.0644984	9.35885	0.842	0.784	1
PSMB7	0.0646965	0.740596	0.175	0.059	1
HLA-C	0.0647289	19.7257	0.526	0.412	1
ATP6V1F	0.0655251	0.776306	0.228	0.098	1
MUC13	0.065668	0.407736	0.211	0.078	1
TPT1	0.0667342	4.6233	0.737	0.608	1
EID1	0.0671495	1.13927	0.211	0.078	1
RABAC1	0.067449	0.539282	0.351	0.196	1
SRI	0.0674811	-0.837	0.228	0.373	1
SNHG6	0.0677698	0.773167	0.246	0.118	1
ATP6V0E1	0.067777	0.92167	0.246	0.118	1
CASZ1	0.0678273	0.943413	0.175	0.059	1
RPS15A	0.0683124	10.9212	0.772	0.706	1
RPS27L	0.0685356	2.13606	0.246	0.412	1
EXOC7	0.0688711	0.334965	0.228	0.098	1
RPL23	0.0707352	4.45563	0.509	0.373	1
C19orf24	0.0707392	0.30985	0.14	0.039	1
HNRNPR	0.0707392	0.534323	0.14	0.039	1
COX5A	0.0709217	-4.27867	0.368	0.569	1
RAD23A	0.071817	0.714446	0.246	0.118	1
KRT8	0.0731786	-6.16561	0.632	0.745	1
ATP5B	0.0732678	0.787686	0.263	0.431	1
PKM	0.0732811	10.4217	0.386	0.235	1
SLC25A5	0.073312	-0.26574	0.316	0.49	1
PRSS3	0.0737615	0.66744	0.228	0.098	1
TPD52	0.0744903	0.72996	0.193	0.078	1
KIF5B	0.0753039	0.304161	0.228	0.098	1
ARL6IP4	0.0758215	2.84947	0.14	0.039	1
PTOV1	0.0760315	0.472384	0.246	0.118	1
PARP1	0.0768287	0.277781	0.14	0.039	1
MT1G	0.0779784	-0.320301	0.105	0.235	1
VMP1	0.0780105	2.58996	0.228	0.098	1
RPL38	0.0791959	8.78996	0.632	0.49	1
MT-CO3	0.0793867	115.255	0.982	0.961	1
SCG5	0.0793868	4.24196	0.526	0.392	1
H2AFY	0.0797967	0.679467	0.193	0.078	1
EIF1	0.0804971	8.01835	0.702	0.529	1
PCSK1N	0.0816972	74.8596	0.772	0.686	1
LAMTOR1	0.0818777	0.40401	0.298	0.157	1
S100A13	0.0820727	0.276991	0.228	0.098	1
RPS24	0.0824744	14.5776	0.772	0.725	1
CHMP1B	0.0828858	-0.763865	0.175	0.059	1
RPL12	0.0840026	17.669	0.789	0.804	1
GULP1	0.0844794	0.395981	0.228	0.098	1
RPL22L1	0.0845776	0.528029	0.193	0.078	1
CHCHD2	0.0853024	0.830267	0.509	0.353	1
CDKN1A	0.0869268	0.97206	0.193	0.078	1
EIF4G2	0.0873248	0.626422	0.333	0.196	1
RPL10	0.0877588	19.5205	0.93	0.863	1
TAPBP	0.0878631	0.363203	0.193	0.078	1
APRT	0.0883664	-7.85536	0.316	0.176	1
ATP5E	0.088479	8.43179	0.702	0.627	1
NDUFB11	0.088761	4.82946	0.491	0.373	1
SMIM22	0.0890091	-1.19391	0.614	0.431	1
CDHR5	0.0891295	-0.407475	0.123	0.255	1
ISCU	0.0896333	0.45835	0.263	0.137	1
PNRC1	0.0898029	0.287126	0.193	0.078	1
CAMK2D	0.0906383	1.69462	0.193	0.078	1
TUFM	0.0909577	0.560817	0.123	0.255	1
SSR2	0.0914944	0.312455	0.298	0.157	1
C16orf13	0.0916137	0.286242	0.193	0.078	1
NAP1L1	0.092334	1.10753	0.211	0.098	1
PNN	0.0923379	0.869634	0.211	0.098	1
RNASEH2C	0.0923802	0.293779	0.246	0.118	1
RPL10A	0.0926735	14.1752	0.737	0.686	1
TBCA	0.0961234	0.690565	0.281	0.157	1
PPIB	0.0964117	8.1304	0.246	0.118	1
SHFM1	0.0970103	-0.325523	0.316	0.157	1
ITM2B	0.0976113	0.709938	0.351	0.216	1
PFDN2	0.0980062	0.382333	0.158	0.059	1
SF3B2	0.0980062	0.382333	0.158	0.059	1
TALDO1	0.0980062	0.382333	0.158	0.059	1
SMIM4	0.0980089	0.590478	0.158	0.059	1
LUC7L3	0.0986802	1.85224	0.368	0.235	1
JUNB	0.100637	10.7363	0.632	0.471	1
EIF3A	0.100988	0.382644	0.193	0.078	1
SYT13	0.101249	5.88283	0.281	0.157	1
DNAJB2	0.101345	0.297516	0.158	0.059	1
TOB1	0.101345	0.297516	0.158	0.059	1
SH3BGRL3	0.101613	0.544898	0.456	0.314	1
MAGED2	0.101746	0.384798	0.211	0.098	1
C11orf58	0.101748	0.581408	0.211	0.098	1
WSB1	0.103087	0.355213	0.263	0.137	1
MIR24-2	0.103765	1.90381	0.228	0.118	1
GLUL	0.104034	0.680379	0.263	0.137	1
PCM1	0.104089	0.544809	0.158	0.059	1
TMEM147	0.105367	-0.459909	0.105	0.216	1
TMBIM6	0.105929	-2.84477	0.333	0.196	1
IGLC2	0.107651	0.924325	0.158	0.059	1
SPINT2	0.108627	1.07584	0.228	0.412	1
ANKRD12	0.108883	0.267064	0.158	0.059	1
SERP1	0.109822	0.353779	0.263	0.137	1
ROMO1	0.109964	1.52501	0.333	0.196	1
ATP5F1	0.110568	-1.0257	0.105	0.216	1
RPS11	0.113165	20.532	0.719	0.706	1
RPL7A	0.113783	25.5719	0.649	0.647	1
UBE2B	0.114087	0.365252	0.123	0.039	1
RPS23	0.114297	7.90667	0.825	0.784	1
H3F3A	0.114514	14.8361	0.684	0.588	1
SLC44A1	0.114786	0.275933	0.211	0.098	1
DDT	0.115475	-0.733879	0.175	0.314	1
MZT2B	0.116393	0.659512	0.368	0.235	1
MRPL33	0.119837	0.256688	0.211	0.098	1
RPS15	0.120465	23.4278	0.877	0.902	1
RPL13A	0.121016	41.6776	0.912	0.922	1
TMEM141	0.122617	0.508346	0.298	0.431	1
RPL34	0.123116	28.7082	0.754	0.745	1
GNAQ	0.123265	0.926717	0.123	0.039	1
ACADVL	0.123702	0.272998	0.351	0.216	1
RBX1	0.124391	-0.33003	0.281	0.157	1
CD63	0.125671	4.50706	0.404	0.608	1
ARPC1B	0.126859	0.368839	0.175	0.078	1
MATR3	0.126862	0.572991	0.175	0.078	1
RAB11B	0.126862	0.572991	0.175	0.078	1
DSTN	0.128803	1.23554	0.298	0.196	1
YWHAE	0.131598	1.0085	0.281	0.176	1
DYNLL2	0.131993	0.285818	0.175	0.078	1
PRUNE2	0.131993	0.285818	0.175	0.078	1
RAB7A	0.131993	0.501203	0.175	0.078	1
SMDT1	0.132924	0.919885	0.333	0.216	1
RAB2A	0.137652	0.266092	0.228	0.118	1
RPL32	0.137709	9.50761	0.825	0.843	1
KRT10	0.138327	3.68724	0.228	0.118	1
CIRBP	0.13876	0.788925	0.421	0.294	1
RPS19	0.139628	17.1534	0.86	0.902	1
EIF3K	0.140668	-0.77109	0.333	0.471	1
NUDT14	0.140716	0.256863	0.175	0.078	1
SPCS2	0.141148	0.849119	0.193	0.098	1
UBXN1	0.143119	-2.52177	0.14	0.255	1
C4orf48	0.145281	5.74373	0.439	0.333	1
CLDN3	0.146504	-0.595546	0.509	0.373	1
GNB2L1	0.146658	5.13237	0.737	0.686	1
SURF1	0.147809	0.432967	0.193	0.098	1
UBE2D2	0.147817	0.623529	0.193	0.098	1
MT-ATP6	0.147825	576.918	0.965	0.922	1
HNRNPC	0.150073	0.283288	0.246	0.137	1
FBXL15	0.152012	0.36046	0.228	0.118	1
NUDC	0.15262	0.799316	0.175	0.078	1
EMC10	0.154697	0.991826	0.193	0.098	1
NGFRAP1	0.154769	0.633038	0.351	0.216	1
DST	0.155568	0.749033	0.14	0.059	1
TSC22D1	0.155568	0.351707	0.14	0.059	1
C12orf57	0.15734	2.3788	0.333	0.216	1
PSMA4	0.158424	-0.369271	0.088	0.176	1
SRRM2	0.160367	1.44916	0.316	0.216	1
MAPKAPK2	0.160597	0.265015	0.14	0.059	1
MGEA5	0.160597	0.265015	0.14	0.059	1
PERP	0.160597	0.489488	0.14	0.059	1
SEC61A1	0.160597	0.966319	0.14	0.059	1
TM9SF3	0.160597	0.265015	0.14	0.059	1
TMBIM4	0.160597	0.265015	0.14	0.059	1
PPP2R1A	0.160711	0.302311	0.246	0.137	1
ACTN4	0.160723	0.534474	0.263	0.157	1
PNKD	0.161786	0.274707	0.193	0.098	1
GAS5	0.162068	0.632511	0.333	0.216	1
ATP5J	0.165711	0.28049	0.316	0.451	1
CYP2W1	0.16801	0.448737	0.14	0.059	1
MARCKSL1	0.16861	3.0019	0.421	0.314	1
ETHE1	0.16969	-1.19027	0.105	0.196	1
RGS2	0.173185	3.88044	0.351	0.235	1
SELM	0.174637	-1.05229	0.193	0.098	1
N4BP2L2	0.174938	0.50429	0.368	0.255	1
HLA-B	0.175435	42.6542	0.632	0.588	1
ERH	0.178194	0.413439	0.193	0.098	1
KCNQ1OT1	0.180059	-1.667	0.175	0.078	1
ATP6V1B2	0.181134	0.342	0.14	0.059	1
G3BP2	0.181149	0.343788	0.211	0.118	1
RPL22	0.184587	2.62457	0.632	0.549	1
RNA18S5	0.185466	183.056	0.614	0.588	1
C19orf53	0.186437	0.92016	0.263	0.157	1
ARGLU1	0.187042	6.72762	0.246	0.157	1
PTMA	0.187901	9.81789	0.842	0.824	1
ENY2	0.188697	-0.498742	0.123	0.216	1
NDUFB1	0.189118	0.390828	0.263	0.157	1
RHOB	0.189597	0.500553	0.211	0.118	1
RPS18	0.190438	20.0371	0.842	0.961	1
MRPL54	0.191243	-0.406398	0.193	0.098	1
UQCRB	0.19267	5.28414	0.386	0.294	1
YWHAB	0.193295	-0.805759	0.263	0.157	1
RPL6	0.193438	15.4315	0.667	0.667	1
C6orf141	0.193983	1.0269	0.281	0.196	1
MDM4	0.194315	0.33885	0.158	0.078	1
MYEOV2	0.19441	1.1495	0.333	0.235	1
PKDCC	0.196587	0.382871	0.158	0.078	1
COX5B	0.197624	4.01476	0.474	0.667	1
SUMO2	0.197647	0.261429	0.351	0.235	1
GCH1	0.198132	0.465063	0.211	0.118	1
FABP5	0.199845	-0.395616	0.105	0.196	1
EIF4E	0.201699	0.254033	0.158	0.078	1
NDUFS8	0.202876	-2.26767	0.421	0.275	1
RBM3	0.202985	-0.686396	0.123	0.216	1
CTSA	0.203198	-0.2628	0.14	0.235	1
RNF7	0.206102	0.525183	0.228	0.137	1
ENO1	0.207978	0.790131	0.298	0.216	1
GNB2	0.208106	0.5622	0.281	0.196	1
RBM25	0.211094	0.664455	0.175	0.098	1
CFL1	0.211223	0.417585	0.579	0.51	1
DNAJA1	0.211621	1.79927	0.246	0.157	1
TMEM54	0.212835	-0.887062	0.193	0.294	1
TAGLN2	0.216598	0.879803	0.246	0.157	1
RPL11	0.217737	15.2471	0.825	0.882	1
SNHG8	0.218476	-0.271189	0.298	0.196	1
HNRNPA2B1	0.219183	2.40317	0.439	0.353	1
PKIB	0.219782	3.56124	0.175	0.294	1
TRAPPC4	0.220398	0.40513	0.175	0.098	1
SOX4	0.220495	27.692	0.316	0.216	1
UFC1	0.220722	1.63802	0.228	0.137	1
SF3B5	0.22093	1.15182	0.281	0.176	1
DYNLL1	0.221102	-5.47638	0.544	0.471	1
SET	0.222483	0.544824	0.211	0.118	1
DYNLRB1	0.226064	0.371681	0.281	0.176	1
COX4I1	0.22656	3.79762	0.737	0.765	1
USMG5	0.227426	3.58243	0.351	0.275	1
CUTA	0.227453	0.944535	0.333	0.235	1
CD164	0.227755	0.473838	0.123	0.216	1
BCAP31	0.229542	0.321021	0.246	0.157	1
UQCRC1	0.230122	-0.790669	0.211	0.314	1
KRT18	0.231805	-0.802392	0.491	0.588	1
PFN1	0.233973	2.21987	0.596	0.49	1
LRPAP1	0.234929	0.403936	0.123	0.059	1
EIF6	0.235858	-0.340638	0.07	0.137	1
LAMP1	0.236445	0.661305	0.175	0.098	1
TMEM258	0.239799	0.791937	0.333	0.235	1
KDELR1	0.239803	0.458992	0.175	0.098	1
RPL19	0.239902	21.8285	0.825	0.922	1
RHOC	0.240503	0.296265	0.175	0.098	1
SRSF7	0.240747	0.29321	0.246	0.157	1
EPCAM	0.240892	-4.35825	0.386	0.49	1
OAZ2	0.242136	0.320417	0.123	0.059	1
UQCRQ	0.242434	1.38858	0.614	0.49	1
FAM96B	0.243001	0.443737	0.246	0.157	1
FAM133B	0.24323	1.61128	0.246	0.176	1
SAT2	0.243843	0.862289	0.246	0.373	1
COX7B	0.245518	1.02017	0.281	0.412	1
C17orf89	0.247299	0.602298	0.193	0.118	1
PFDN5	0.249169	5.32854	0.579	0.529	1
COPZ1	0.249455	0.461076	0.123	0.059	1
ANKRD11	0.250684	0.582518	0.193	0.118	1
CALM3	0.256477	1.48702	0.316	0.216	1
COMMD6	0.257371	3.50035	0.368	0.294	1
RPL27	0.257488	-2.28309	0.596	0.549	1
MYL12B	0.259156	-0.488062	0.263	0.353	1
RPS5	0.259173	12.5788	0.702	0.745	1
HSPA5	0.261214	0.367336	0.228	0.137	1
VPS28	0.261717	0.763385	0.298	0.196	1
SLC25A6	0.261923	2.14742	0.579	0.471	1
ATP5EP2	0.262634	0.314996	0.193	0.118	1
HNRNPA0	0.262634	0.314996	0.193	0.118	1
YIF1A	0.262637	0.515306	0.193	0.118	1
PSMB8	0.263354	-0.484577	0.088	0.157	1
H3F3B	0.263969	5.55283	0.719	0.667	1
TCEAL4	0.264335	1.02664	0.211	0.137	1
TXN	0.265978	0.334895	0.456	0.549	1
ATP5L	0.266598	0.961138	0.544	0.471	1
SKP1	0.268658	1.16803	0.333	0.255	1
GLTSCR2	0.270128	1.38897	0.386	0.314	1
CCDC12	0.27291	0.353124	0.246	0.157	1
EEF1D	0.275248	1.67083	0.386	0.314	1
PLEKHJ1	0.275801	-0.324088	0.14	0.216	1
ATP5O	0.276356	-0.296801	0.246	0.333	1
CTSD	0.277561	0.398705	0.263	0.176	1
KLF6	0.278215	0.5666	0.211	0.137	1
RPS10	0.278744	2.0544	0.526	0.392	1
RPS25	0.279473	11.503	0.702	0.725	1
MGLL	0.279783	1.25455	0.246	0.157	1
ANP32B	0.280931	0.390001	0.14	0.078	1
CYCS	0.281064	-1.45344	0.246	0.333	1
UQCR10	0.281293	-0.709988	0.474	0.373	1
GMDS	0.281591	-0.458579	0.105	0.176	1
SQSTM1	0.281659	1.44961	0.316	0.235	1
ITM2C	0.285153	0.705218	0.281	0.196	1
CDC42	0.289199	0.347979	0.211	0.137	1
SERF2	0.289723	6.85894	0.825	0.745	1
UBE2S	0.290969	0.520522	0.14	0.078	1
COX7C	0.294574	7.14355	0.614	0.608	1
AP2M1	0.296135	0.704252	0.158	0.098	1
ARF1	0.297948	0.404491	0.228	0.157	1
BRK1	0.300303	-7.03205	0.281	0.196	1
SERINC2	0.302104	-0.431053	0.14	0.216	1
FIBP	0.307153	0.443035	0.14	0.078	1
ST13	0.307839	0.752329	0.246	0.176	1
GAPDH	0.308188	4.10897	0.737	0.784	1
CDHR3	0.309577	0.408547	0.14	0.078	1
RAB26	0.310201	-0.290652	0.175	0.098	1
SPCS1	0.310893	0.378208	0.246	0.176	1
RPS2	0.315618	41.321	0.877	0.941	1
TSTD1	0.317296	3.89451	0.298	0.235	1
RPLP1	0.317692	1.41044	0.877	0.941	1
C7orf50	0.319283	0.322404	0.211	0.137	1
RPSA	0.319824	4.31093	0.474	0.412	1
ARF4	0.320281	0.810861	0.14	0.078	1
ACSL5	0.320882	0.376745	0.158	0.098	1
PPP1R2	0.320882	0.376745	0.158	0.098	1
RPL29	0.320984	8.18928	0.667	0.608	1
CISD1	0.32188	0.931995	0.333	0.255	1
TTR	0.325181	7.91993	0.386	0.294	1
TUBB	0.326216	0.355914	0.246	0.176	1
SAT1	0.326262	5.62216	0.509	0.431	1
IFI27	0.326841	10.8878	0.456	0.353	1
ETFB	0.32686	-0.366852	0.263	0.333	1
STMN1	0.327384	1.88118	0.211	0.137	1
STARD10	0.329583	-2.65108	0.456	0.373	1
CSNK2B	0.32959	0.45087	0.228	0.157	1
NBEAL1	0.330714	0.659695	0.368	0.294	1
PYY	0.333344	-404.115	0.158	0.216	1
B2M	0.336052	110.682	0.912	0.882	1
RPL14	0.342794	5.1507	0.702	0.706	1
ATP5G1	0.3444	-0.810899	0.333	0.392	1
NOVA1	0.34476	0.267879	0.158	0.098	1
GRN	0.345293	0.283233	0.246	0.176	1
EIF3L	0.352754	0.689282	0.211	0.137	1
GCG	0.356177	-128.302	0.158	0.098	1
ARPC2	0.357163	0.296144	0.316	0.235	1
POMP	0.357616	1.21396	0.211	0.137	1
TIMM13	0.362606	-0.795128	0.281	0.373	1
EIF3H	0.368526	0.288434	0.105	0.059	1
RPL18	0.370976	15.2918	0.719	0.843	1
TAF1D	0.378743	1.76294	0.105	0.059	1
GPX1	0.383353	0.507934	0.316	0.255	1
CAPNS1	0.38675	0.35208	0.193	0.137	1
SEPW1	0.387569	3.29352	0.421	0.373	1
SYF2	0.389616	-1.52028	0.158	0.098	1
CSTB	0.389767	0.447438	0.263	0.353	1
GUK1	0.39358	1.10553	0.333	0.275	1
EIF4B	0.39621	0.383846	0.175	0.118	1
YWHAQ	0.396525	0.316825	0.105	0.059	1
ATOX1	0.397745	1.18909	0.351	0.255	1
RPL17	0.400258	0.675242	0.281	0.216	1
MIEN1	0.402773	0.432181	0.211	0.157	1
C11orf83	0.403081	-0.454068	0.088	0.137	1
HINT2	0.404962	0.275118	0.193	0.137	1
UBE2L3	0.404962	0.275118	0.193	0.137	1
CBX6	0.404995	0.353555	0.175	0.118	1
CALM1	0.406824	1.97358	0.421	0.333	1
ECH1	0.407173	0.482315	0.246	0.333	1
HNRNPDL	0.416325	0.575759	0.228	0.176	1
RNF181	0.418243	-0.440781	0.123	0.176	1
POLR2J	0.420125	0.649449	0.211	0.157	1
PABPC1	0.422546	0.437967	0.263	0.196	1
TMEM179B	0.422622	-1.73123	0.088	0.137	1
ANAPC16	0.424329	-1.69546	0.14	0.196	1
GPBP1	0.424817	0.276934	0.123	0.078	1
MGST2	0.424817	0.276934	0.123	0.078	1
ISG15	0.424821	0.493554	0.123	0.078	1
SNRPD2	0.425532	0.880365	0.351	0.294	1
BEX2	0.432022	1.6843	0.123	0.078	1
RPS3A	0.432542	13.7547	0.825	0.824	1
CNBP	0.434341	-0.350479	0.105	0.157	1
CSDE1	0.435083	1.02117	0.211	0.157	1
NDUFB9	0.435111	-0.423486	0.263	0.333	1
CLDN4	0.4355	-0.572074	0.491	0.451	1
TMEM14B	0.43839	0.417593	0.123	0.078	1
FKBP2	0.43901	5.32755	0.456	0.373	1
MT-RNR1	0.439521	373.498	0.912	0.941	1
FTL	0.440304	-10.2614	0.772	0.843	1
PCBP2	0.442041	0.672785	0.246	0.196	1
TPPP3	0.442187	38.5963	0.123	0.078	1
ANXA7	0.443863	0.427303	0.211	0.157	1
NUPR1	0.446142	0.832899	0.088	0.137	1
GHITM	0.446415	-0.83129	0.14	0.196	1
SLIRP	0.448923	1.05241	0.333	0.294	1
RPS3	0.455579	32.2863	0.825	0.882	1
NDUFS6	0.455719	1.60724	0.263	0.333	1
PPA1	0.456141	0.719925	0.105	0.157	1
DRAP1	0.456468	0.392463	0.211	0.157	1
HINT1	0.456978	3.88269	0.439	0.588	1
MT-ND4	0.458224	259.498	0.982	0.941	1
DNAJB6	0.459662	0.305618	0.123	0.078	1
RHEB	0.459662	0.305618	0.123	0.078	1
RABL6	0.461314	0.276038	0.193	0.137	1
MIF	0.461825	1.31216	0.351	0.275	1
S100A10	0.462665	4.02098	0.561	0.627	1
PSMB1	0.463251	-1.20572	0.211	0.275	1
CST3	0.464899	10.6222	0.614	0.627	1
TP53I3	0.471615	0.266014	0.14	0.098	1
TRA2B	0.472529	0.292694	0.246	0.196	1
PDXDC1	0.473043	0.599768	0.158	0.118	1
CYBA	0.474369	1.67201	0.456	0.529	1
ATP5I	0.478317	1.09022	0.333	0.275	1
KLF4	0.478676	0.440302	0.14	0.098	1
SERGEF	0.478849	-5.32563	0.193	0.137	1
COPE	0.481969	-0.847489	0.228	0.275	1
ATF4	0.485665	-1.15263	0.228	0.176	1
NDUFA2	0.48671	0.41808	0.298	0.373	1
CLDN7	0.486732	1.84927	0.351	0.294	1
RASSF6	0.488357	0.403794	0.14	0.098	1
NPM1	0.489041	1.15404	0.316	0.294	1
LCN2	0.492029	0.335734	0.158	0.118	1
MT-ND1	0.492151	263.853	0.93	0.941	1
WDR83OS	0.502805	0.563719	0.298	0.255	1
PARK7	0.503082	-0.932304	0.281	0.333	1
RPS14	0.50399	16.0977	0.842	0.882	1
UQCR11	0.504086	-3.28374	0.632	0.588	1
IGFBP3	0.508659	-0.324195	0.281	0.216	1
HDAC1	0.50926	0.377683	0.105	0.157	1
SRSF2	0.510404	-0.393691	0.175	0.118	1
DDB1	0.511409	0.255628	0.158	0.118	1
HIST1H4C	0.511412	9.77293	0.158	0.118	1
CD74	0.511678	-5.92572	0.298	0.235	1
GPX4	0.511746	-1.31921	0.526	0.431	1
PLAC8	0.512111	0.441832	0.211	0.157	1
SSBP3	0.512849	0.294929	0.14	0.098	1
RPL36A	0.513927	-1.07491	0.316	0.431	1
EDF1	0.521417	-1.46641	0.526	0.471	1
SRP14	0.521922	-1.16437	0.421	0.353	1
SNRPE	0.522733	0.442852	0.211	0.176	1
RP11-622K12.1	0.523714	0.324242	0.175	0.137	1
SUMO1	0.523714	0.324242	0.175	0.137	1
RPL3	0.528146	20.5315	0.842	0.902	1
FAM50A	0.533945	-0.281895	0.14	0.098	1
SERTAD1	0.533945	-0.281895	0.14	0.098	1
ATP2A2	0.538365	0.35785	0.158	0.118	1
POLR2G	0.538365	0.806965	0.158	0.118	1
CKB	0.540172	-5.54675	0.333	0.255	1
COX6A1	0.54352	-1.90066	0.509	0.412	1
FXYD3	0.544474	5.89839	0.649	0.706	1
REG4	0.544917	-44.884	0.351	0.373	1
TM4SF5	0.546354	0.739013	0.175	0.137	1
COX8A	0.549387	-2.25829	0.544	0.529	1
NHP2	0.551089	-0.257839	0.158	0.196	1
APP	0.551377	0.313275	0.193	0.157	1
GSTK1	0.552395	-0.433927	0.351	0.255	1
SOD1	0.556092	0.462889	0.246	0.314	1
CAPZA2	0.558923	-0.48353	0.14	0.176	1
RPS13	0.559139	8.93212	0.737	0.745	1
MT-CYB	0.562578	234.995	0.965	0.961	1
MTCH2	0.563223	-0.3669	0.14	0.098	1
SOD2	0.563223	-5.58693	0.14	0.098	1
RAC1	0.564129	0.349572	0.333	0.392	1
RPS7	0.565582	7.92915	0.614	0.686	1
UQCC2	0.565586	-0.26252	0.123	0.157	1
COA3	0.568421	1.33646	0.228	0.196	1
RBM47	0.57061	-0.498233	0.105	0.137	1
UQCRH	0.5707	-2.13408	0.351	0.392	1
ELF3	0.570862	6.93873	0.404	0.353	1
MT-ND2	0.577205	185.921	0.965	0.922	1
APOD	0.580157	3.58537	0.158	0.118	1
RAB11A	0.582673	0.318888	0.175	0.137	1
VAMP8	0.592187	-0.287216	0.211	0.255	1
RANBP1	0.592859	-0.41676	0.105	0.137	1
KRT19	0.593196	3.18489	0.246	0.294	1
GSTP1	0.595055	-0.969583	0.316	0.373	1
AGR2	0.597083	2.22919	0.386	0.333	1
MRPL41	0.599072	-0.329797	0.368	0.392	1
CARHSP1	0.601109	0.671759	0.263	0.216	1
TIMM8B	0.608708	0.336131	0.193	0.157	1
ID3	0.609271	19.8464	0.351	0.333	1
PSMB6	0.612321	0.639704	0.298	0.255	1
DPP7	0.613171	-0.297023	0.14	0.176	1
FKBP8	0.624116	0.43193	0.246	0.216	1
TMEM59	0.624864	0.5293	0.333	0.392	1
DANCR	0.627332	0.318243	0.123	0.098	1
MT2A	0.629318	0.932184	0.228	0.196	1
UBB	0.633779	3.38397	0.649	0.667	1
TXNDC17	0.635547	0.451821	0.263	0.235	1
XBP1	0.638401	0.325947	0.211	0.176	1
ABCA5	0.641636	1.60748	0.105	0.078	1
ID1	0.64667	11.6962	0.421	0.392	1
EEF2	0.648889	1.74016	0.474	0.471	1
HNRNPK	0.651412	0.482321	0.281	0.275	1
SCAF11	0.661217	0.508157	0.14	0.118	1
DNAJC12	0.66397	-0.490674	0.123	0.098	1
NDUFB7	0.665236	4.31512	0.439	0.392	1
TMEM176B	0.666524	-0.508515	0.193	0.216	1
OCIAD2	0.668319	1.67292	0.228	0.216	1
GTF2A2	0.672019	0.342478	0.123	0.098	1
PSME1	0.672194	0.69799	0.228	0.196	1
NPDC1	0.673509	5.69138	0.281	0.235	1
FAM162A	0.673768	-0.680708	0.193	0.216	1
PEMT	0.674287	0.445126	0.123	0.157	1
PSMB5	0.677221	0.755992	0.263	0.235	1
RPL7	0.683828	22.543	0.719	0.745	1
PRDX5	0.687098	0.473807	0.579	0.608	1
RPL9	0.687101	7.59926	0.649	0.647	1
C14orf2	0.689024	1.18902	0.281	0.255	1
RNPS1	0.689708	0.493495	0.158	0.137	1
RASD1	0.690122	5.25192	0.158	0.137	1
COX6C	0.700241	-6.38042	0.544	0.549	1
HSBP1	0.701367	-3.65345	0.228	0.255	1
MT-CO1	0.702769	505.774	1	1	1
NDUFA11	0.71779	-0.338964	0.333	0.412	1
UBA52	0.718339	11.189	0.614	0.667	1
POLR2I	0.722524	0.411825	0.193	0.176	1
CLTC	0.723524	-0.447253	0.14	0.118	1
BTF3	0.732082	-0.804488	0.351	0.373	1
ZNHIT1	0.736047	-0.44297	0.263	0.235	1
BSG	0.738869	0.461492	0.281	0.275	1
FCGRT	0.743913	0.438927	0.228	0.216	1
COX17	0.747855	-2.19568	0.298	0.275	1
SCGN	0.749001	9.90517	0.456	0.51	1
DGUOK	0.750363	0.350323	0.175	0.157	1
SEC61G	0.750379	0.501325	0.228	0.216	1
PRDX2	0.750977	1.49832	0.421	0.451	1
ARPC3	0.755258	0.939932	0.211	0.196	1
SCT	0.757252	1.28219	0.211	0.235	1
ATP5G2	0.761743	7.88398	0.544	0.569	1
RPS6	0.763629	15.6517	0.807	0.863	1
PRDX1	0.769848	-0.605647	0.246	0.216	1
EIF3F	0.777889	0.315763	0.193	0.176	1
NDUFS3	0.783453	-0.375431	0.14	0.157	1
TUBB4B	0.783658	0.589142	0.316	0.314	1
HMGN1	0.783824	0.723736	0.281	0.275	1
NDUFS7	0.785314	0.435683	0.281	0.294	1
CYSTM1	0.786523	1.7457	0.368	0.353	1
BAG1	0.791487	-0.708144	0.158	0.137	1
COX7A2	0.792442	1.10815	0.544	0.51	1
CDK5RAP3	0.804555	0.457985	0.175	0.157	1
MT-ND6	0.806758	-0.352739	0.246	0.275	1
NDUFA1	0.811683	-0.262312	0.474	0.471	1
SON	0.818793	0.299055	0.228	0.216	1
ZNF706	0.819848	-1.23986	0.193	0.176	1
RPL5	0.820206	14.1176	0.596	0.647	1
EIF3E	0.824686	-0.521075	0.123	0.137	1
ERGIC3	0.826336	-0.293956	0.158	0.137	1
CALM2	0.82993	0.806819	0.509	0.549	1
NDUFB8	0.836369	-0.282318	0.263	0.275	1
SERPINB1	0.838171	0.58456	0.158	0.157	1
EEF1B2	0.839548	1.7306	0.368	0.353	1
RPL15	0.841395	15.064	0.737	0.725	1
HOXB9	0.845125	-0.359346	0.175	0.176	1
COX6B1	0.846119	0.854596	0.526	0.549	1
OLFM4	0.847839	10.7714	0.105	0.118	1
CLIC1	0.851531	2.15224	0.351	0.392	1
NME3	0.854405	-0.275397	0.193	0.196	1
LAMTOR4	0.858579	0.404445	0.351	0.353	1
C4orf3	0.860476	-0.29133	0.175	0.157	1
C17orf76-AS1	0.860832	6.49682	0.544	0.569	1
MRPS34	0.861679	0.267319	0.123	0.137	1
NPC2	0.86289	0.808392	0.298	0.294	1
HIGD2A	0.868826	0.587672	0.281	0.275	1
DDAH2	0.881042	0.328983	0.14	0.157	1
COX7A2L	0.881691	0.670827	0.175	0.176	1
STRA13	0.883398	0.314996	0.105	0.098	1
C19orf43	0.888501	0.81524	0.228	0.255	1
MT-ND4L	0.890905	11.6344	0.351	0.431	1
HSPB1	0.89217	1.55199	0.211	0.235	1
NDUFB2	0.90107	1.00482	0.474	0.51	1
MRPL51	0.903614	-1.58092	0.211	0.216	1
S100A6	0.903827	-14.5173	0.825	0.922	1
CHMP3	0.910141	0.397424	0.14	0.137	1
EIF5A	0.910141	0.397424	0.14	0.137	1
FAM177A1	0.910284	-0.329506	0.211	0.216	1
NEUROD1	0.910376	12.9784	0.298	0.333	1
PPIA	0.912646	-0.760903	0.281	0.275	1
NOP56	0.913106	0.334372	0.123	0.118	1
SNRPC	0.913106	0.334372	0.123	0.118	1
TOMM22	0.913106	0.819256	0.123	0.118	1
NDUFS5	0.913654	4.55844	0.316	0.333	1
CDH17	0.914859	0.408994	0.175	0.176	1
HMGB1	0.925804	1.09332	0.316	0.333	1
UBE2D3	0.926487	0.457539	0.193	0.216	1
YBX1	0.933509	1.20979	0.351	0.353	1
CCDC107	0.934665	-0.484477	0.14	0.137	1
FTH1	0.940927	34.7575	0.895	0.961	1
NDUFAB1	0.944962	0.362724	0.211	0.216	1
NDUFA5	0.947823	-0.254766	0.123	0.118	1
SUB1	0.953312	0.350731	0.228	0.235	1
NDUFA13	0.963258	-0.692489	0.404	0.373	1
TMEM261	0.964271	0.797522	0.193	0.196	1
SIVA1	0.9644	0.285284	0.193	0.196	1
MT-CO2	0.982813	411.008	1	0.941	1
PPDPF	0.992265	9.98076	0.561	0.627	1
ERP29	0.992589	-17.8005	0.175	0.176	1
H2AFZ	0.993751	-0.334191	0.281	0.275	1
NOSIP	1	-0.728727	0.158	0.157	1

## Sheet: DEG noninf vs con
	p_val	avg_log2FC	pct.1	pct.2	p_val_adj
FABP1	1.12e-17	-7.64609	0.141	0.725	1.39e-14
PHGR1	2.4e-11	-23.2337	0.595	0.902	2.98e-08
PRAC1	3.69e-09	9.97613	0.509	0.039	4.59e-06
IGHA1	4.33e-09	6.97987	0.595	0.078	5.38e-06
ZG16	1.84e-07	-1.40466	0.086	0.392	0.000229277
RPL39	3.44e-07	21.3987	0.761	0.471	0.000427574
HMGCS2	7.84e-07	-2.171	0.049	0.294	0.00097503
LGALS3	8.49e-07	-3.21699	0.227	0.569	0.00105664
MT-ND3	1.6e-06	480.184	0.908	0.647	0.00199424
INSM1	1.84e-06	3.53019	0.368	0.02	0.00229214
IGJ	3.23e-06	-44.4536	0.436	0.059	0.0040218
TMSB4X	4.05e-06	11.2967	0.699	0.902	0.00504297
NR4A2	2.28e-05	2.93877	0.282	0	0.0284062
EGR3	2.38e-05	5.77299	0.344	0.039	0.0295679
HSPA1A	3.77e-05	25.2084	0.417	0.118	0.0468853
PIGR	3.96e-05	-5.02785	0.27	0.529	0.0492451
HYI	4.21e-05	-1.16677	0.104	0.333	0.052425
NR4A1	8.76e-05	5.72136	0.411	0.118	0.108958
RPL34	8.9e-05	32.9375	0.877	0.745	0.110736
FEV	0.000109763	10.5402	0.577	0.314	0.136545
TPH1	0.00011152	89.2005	0.632	0.314	0.138731
FOSB	0.00011292	8.1548	0.638	0.373	0.140472
HOXB13	0.000161651	1.34378	0.233	0	0.201094
WFDC2	0.000170816	0.268925	0.331	0.059	0.212495
AURKAIP1	0.000188517	-0.541253	0.184	0.451	0.234515
HSP90AA1	0.000240881	4.26792	0.62	0.373	0.299656
LMNA	0.000247605	12.942	0.491	0.216	0.30802
ATPIF1	0.000297645	-0.335509	0.282	0.588	0.370271
CES1	0.000329214	-0.731486	0.141	0.353	0.409542
BTG2	0.000447393	13.6919	0.423	0.157	0.556557
RPS27	0.000489666	11.4916	0.865	0.824	0.609144
EGR4	0.000521381	7.18671	0.202	0	0.648599
HSPA1B	0.000550098	4.99058	0.362	0.118	0.684322
HSPH1	0.000565682	1.217	0.233	0.02	0.703709
TSPAN1	0.000570218	-1.36926	0.104	0.294	0.709351
S100A6	0.000611858	-18.8515	0.779	0.922	0.761151
CTSA	0.000630859	-0.508446	0.067	0.235	0.784788
TFF3	0.000639397	-23.3165	0.613	0.804	0.79541
PCSK1	0.000646848	1.13956	0.196	0	0.804678
RPS29	0.000670091	8.42443	0.742	0.49	0.833593
SRI	0.000684671	-0.753423	0.153	0.373	0.85173
DPM3	0.000736494	0.59556	0.227	0.02	0.916199
TMEM54	0.000914631	-1.08009	0.104	0.294	1
TNRC6B	0.000940955	0.848843	0.252	0.039	1
ATP5H	0.000974487	-0.806513	0.166	0.373	1
FOS	0.00101012	25.2778	0.718	0.51	1
NKX2-2	0.00101942	1.05441	0.184	0	1
SLC25A5	0.00108422	0.394611	0.258	0.49	1
YPEL5	0.00114872	0.949112	0.215	0.02	1
PLEKHJ1	0.00117912	-0.454269	0.061	0.216	1
CHGB	0.00126234	23.2846	0.479	0.196	1
SLC38A11	0.00127895	1.30615	0.294	0.078	1
EGR2	0.00128078	3.173	0.178	0	1
FTH1	0.00137207	23.1393	0.84	0.961	1
EGR1	0.0014304	1.37429	0.509	0.255	1
MT-RNR2	0.00146747	399.393	0.982	0.98	1
RPL37A	0.00154644	17.0175	0.761	0.647	1
SCAND1	0.00164529	2.71752	0.356	0.118	1
MT-CO3	0.00172921	Inf	0.975	0.961	1
FTL	0.00195791	-16.0824	0.736	0.843	1
SLC18A1	0.0021472	2.32964	0.282	0.078	1
IGKC	0.00221822	9.86481	0.264	0.059	1
HNRNPH1	0.00222122	1.43768	0.35	0.137	1
CADPS	0.0022952	0.669812	0.196	0.02	1
DUSP1	0.00264659	3.54866	0.411	0.196	1
LGALS4	0.00302999	-2.74364	0.472	0.686	1
COTL1	0.00304607	0.570179	0.153	0	1
CYBA	0.00318915	-0.347646	0.313	0.529	1
C2CD4B	0.00338045	0.963255	0.19	0.02	1
ACTG1	0.00348207	24.3924	0.81	0.745	1
NONO	0.00362781	0.572701	0.184	0.02	1
CPE	0.00370013	-1.10769	0.301	0.098	1
PARK7	0.00370037	-0.784379	0.147	0.333	1
TMEM141	0.00375887	-0.503205	0.233	0.431	1
BEX1	0.00379872	1.23107	0.147	0	1
FOXP1	0.00387615	1.11712	0.288	0.098	1
TFPI	0.0044786	3.03599	0.178	0.02	1
CALR	0.00457267	1.14269	0.239	0.059	1
LINC00493	0.00462381	-0.541031	0.117	0.275	1
ARC	0.00472807	1.37019	0.141	0	1
MGST3	0.00489427	-0.955736	0.147	0.314	1
PEBP1	0.00489918	-1.51081	0.239	0.451	1
CAMK2N1	0.00499837	0.93967	0.233	0.059	1
CYP2W1	0.00499907	1.47984	0.239	0.059	1
MT1F	0.00503984	3.62543	0.239	0.059	1
IDS	0.00513237	0.845507	0.239	0.059	1
DBI	0.00546093	-1.9929	0.245	0.412	1
SYT13	0.00554736	6.39759	0.356	0.157	1
ARPC4	0.00577625	0.334077	0.135	0	1
ILF3	0.00577625	0.334077	0.135	0	1
HSPA8	0.00581471	4.78196	0.509	0.314	1
COX5A	0.00597917	-3.54509	0.356	0.569	1
VMP1	0.00608662	1.9841	0.288	0.098	1
MPST	0.00610193	-0.700482	0.08	0.216	1
TMEM176B	0.0067092	-0.574299	0.08	0.216	1
RCAN3	0.00683883	0.648554	0.166	0.02	1
FAM46A	0.00687823	1.40982	0.166	0.02	1
IER2	0.00693667	12.7896	0.552	0.412	1
SH3KBP1	0.0071646	0.649211	0.129	0	1
GAPDH	0.00727374	10.5767	0.601	0.784	1
ATP5G3	0.00749182	-0.78182	0.393	0.569	1
MCL1	0.00761786	3.94132	0.307	0.118	1
ATF3	0.00782019	5.00505	0.307	0.118	1
CRYBA2	0.00799921	21.3426	0.546	0.353	1
RPL36	0.00831543	7.26602	0.798	0.686	1
GNG2	0.00861222	0.871025	0.19	0.039	1
RPS21	0.00882509	5.39348	0.65	0.471	1
FAM118A	0.00884464	0.309743	0.123	0	1
HEBP2	0.00885332	0.301652	0.16	0.02	1
RPS4Y1	0.00952525	-1.7171	0.178	0.333	1
RPS28	0.00994321	9.94283	0.822	0.725	1
DNAJB1	0.0101226	13.7944	0.313	0.137	1
PFN2	0.0104913	0.928079	0.153	0.02	1
AC009501.4	0.0105093	-0.472511	0.061	0.176	1
CD44	0.010874	0.353661	0.153	0.02	1
KIAA1244	0.0109227	0.322018	0.153	0.02	1
KIF5C	0.0109544	0.363177	0.117	0	1
RNA28S5	0.0110773	-9.06534	0.423	0.216	1
TSPAN8	0.0110971	-4.94383	0.245	0.392	1
JUN	0.0111346	7.66475	0.546	0.333	1
KIF12	0.0122062	-0.590741	0.104	0.235	1
CMTM6	0.0133181	0.40386	0.147	0.02	1
GUCY2C	0.0133188	0.559492	0.147	0.02	1
C1orf43	0.0134832	0.284993	0.11	0	1
EIF4A2	0.0140366	1.00887	0.356	0.176	1
LSM7	0.0142137	0.417159	0.264	0.098	1
GULP1	0.0147499	3.144	0.258	0.098	1
RAB26	0.01486	0.311376	0.276	0.098	1
KRT19	0.0151543	-2.10032	0.153	0.294	1
SETD5-AS1	0.0152889	0.607178	0.184	0.039	1
TTC3	0.0158949	0.563134	0.227	0.078	1
LENG8	0.0166106	0.330447	0.141	0.02	1
ETHE1	0.0166421	-1.24484	0.08	0.196	1
ATRX	0.0166872	0.533517	0.172	0.039	1
LDHA	0.0166879	-0.374047	0.08	0.196	1
DUSP2	0.0167113	0.971153	0.104	0	1
DDC	0.0167678	8.07389	0.491	0.314	1
CD63	0.0168326	3.26156	0.399	0.608	1
NDUFA2	0.018024	-0.386762	0.202	0.373	1
RPL38	0.0184246	3.13434	0.62	0.49	1
C19orf53	0.0186044	0.745363	0.325	0.157	1
SFPQ	0.0187085	0.396232	0.288	0.118	1
TIMM13	0.0188385	-1.41948	0.215	0.373	1
NDUFS4	0.0193352	-0.293311	0.08	0.196	1
PPP1CB	0.0196141	0.2657	0.202	0.059	1
MRPL41	0.0196502	0.267693	0.245	0.392	1
PRDX6	0.0198071	0.474471	0.196	0.059	1
ACTB	0.0202627	9.51517	0.834	0.784	1
TIMP1	0.0204074	5.48813	0.245	0.098	1
JTB	0.0205417	0.676588	0.221	0.078	1
SEC62	0.0213928	1.72158	0.202	0.059	1
RHOB	0.0217519	2.01741	0.27	0.118	1
ATP6V1B2	0.0222066	0.315075	0.202	0.059	1
RAB3B	0.02238	1.70265	0.252	0.098	1
DYNLT1	0.0229817	0.551255	0.166	0.039	1
RGS2	0.0231681	4.64324	0.423	0.235	1
DDX5	0.0232135	1.26796	0.436	0.255	1
HMGN2	0.0233705	4.27603	0.356	0.196	1
MT1X	0.0235628	0.876887	0.19	0.059	1
SAP18	0.0236611	-0.389688	0.19	0.353	1
DNAJC7	0.0238619	-1.53936	0.135	0.02	1
UQCRB	0.0238723	5.68257	0.448	0.294	1
EID1	0.0239875	2.25208	0.227	0.078	1
PRDX5	0.0240184	-0.736542	0.479	0.608	1
MGEA5	0.0242349	0.388568	0.19	0.059	1
MTRNR2L3	0.0251112	4.24703	0.129	0.02	1
SRSF9	0.025432	0.55957	0.16	0.039	1
IFI27	0.0256781	0.297004	0.202	0.353	1
TMEM219	0.0258922	0.702405	0.239	0.098	1
PTMS	0.026787	0.316586	0.325	0.157	1
RPL35	0.0272552	6.84737	0.755	0.647	1
TRIB1	0.0275488	1.23688	0.184	0.059	1
XIST	0.027558	2.57699	0.209	0.078	1
CDHR5	0.0275894	-0.761465	0.129	0.255	1
TAGLN2	0.0276397	1.264	0.301	0.157	1
UCP2	0.0276479	0.941558	0.221	0.078	1
HSP90AB1	0.0292811	1.13469	0.472	0.314	1
SERBP1	0.0295856	2.89517	0.184	0.059	1
PHIP	0.03115	0.398354	0.153	0.039	1
RAB11FIP1	0.0311516	0.4761	0.153	0.039	1
PTPLAD1	0.0324038	0.275745	0.153	0.039	1
HSP90B1	0.0332095	0.797361	0.233	0.098	1
REG4	0.0333543	-26.2021	0.245	0.373	1
RPL37	0.0338504	5.38891	0.644	0.569	1
SRSF3	0.0350511	0.635468	0.301	0.137	1
RPS27A	0.0354756	29.8833	0.816	0.765	1
PARP1	0.0358617	0.279593	0.153	0.039	1
KRT18	0.0359921	4.84021	0.399	0.588	1
S100A11	0.0360132	0.557576	0.325	0.176	1
NENF	0.0361572	0.787299	0.282	0.137	1
EIF3K	0.0362834	2.12384	0.319	0.471	1
KDM6B	0.0375609	0.459566	0.117	0.02	1
EPCAM	0.037815	-3.35117	0.325	0.49	1
CACNA1D	0.0379776	0.480306	0.117	0.02	1
NT5C3A	0.038091	0.465821	0.147	0.039	1
RPS24	0.0381001	19.8112	0.791	0.725	1
SDF2L1	0.0381807	0.282868	0.117	0.02	1
PPP2CA	0.0388596	0.327038	0.147	0.039	1
RPS15A	0.0390021	13.2106	0.767	0.706	1
UBE2B	0.0392428	0.295828	0.147	0.039	1
MARCKS	0.040789	0.979859	0.202	0.078	1
KTN1	0.0408191	0.481577	0.202	0.078	1
YWHAQ	0.0408434	6.83977	0.178	0.059	1
VIL1	0.041827	0.252041	0.178	0.059	1
ATP5J	0.0419069	-0.965696	0.307	0.451	1
CCNI	0.0424254	1.47014	0.288	0.157	1
NAPA	0.0425798	0.673972	0.172	0.059	1
EEF1A1	0.042691	25.7363	0.883	0.882	1
TCF25	0.0432513	0.4664	0.147	0.039	1
TMEM147	0.0438233	-0.478022	0.11	0.216	1
JUND	0.043895	-0.696701	0.337	0.196	1
C12orf75	0.0440938	3.22163	0.245	0.118	1
VAMP2	0.0449011	1.57136	0.313	0.176	1
COX4I1	0.0451997	2.98689	0.693	0.765	1
PLD3	0.0455825	0.427626	0.11	0.02	1
S100A10	0.0462965	107.64	0.479	0.627	1
SNRPF	0.0469269	-0.343879	0.067	0.157	1
FAM134B	0.0474323	0.315635	0.141	0.039	1
ETFB	0.0476305	-0.428778	0.202	0.333	1
MT-ND1	0.0482338	141.151	0.92	0.941	1
PSMA7	0.0490133	-0.343997	0.209	0.333	1
DDX17	0.0490832	0.505771	0.288	0.157	1
COX6A1	0.0495804	-2.34511	0.276	0.412	1
GHITM	0.0499233	-0.720688	0.092	0.196	1
RP11-304L19.5	0.0501977	0.926739	0.166	0.059	1
C1orf63	0.0508783	0.48632	0.172	0.059	1
RPL23	0.0522279	5.67371	0.515	0.373	1
TALDO1	0.0523502	0.451608	0.166	0.059	1
RPS20	0.0538625	6.58232	0.687	0.569	1
RAC1	0.0544617	-0.344852	0.252	0.392	1
CCNL1	0.0549173	0.625033	0.282	0.157	1
RAMP1	0.0564697	5.07765	0.252	0.118	1
SRP9	0.057042	3.92675	0.196	0.078	1
GIPR	0.0572239	0.291528	0.104	0.02	1
YTHDC1	0.0575385	0.258476	0.104	0.02	1
C15orf48	0.0580074	1.50067	0.503	0.667	1
PSAP	0.0590808	0.536367	0.252	0.118	1
STMN1	0.0602859	0.916779	0.282	0.137	1
GCLC	0.0604702	0.820195	0.209	0.098	1
CAPZB	0.0605626	-0.277521	0.129	0.235	1
RBM25	0.0605882	0.36435	0.215	0.098	1
RPL35A	0.0619584	6.86359	0.712	0.686	1
HSPE1	0.0622737	0.91555	0.454	0.294	1
EIF3H	0.0624563	0.468859	0.16	0.059	1
PERP	0.0633217	0.441473	0.16	0.059	1
SLC44A1	0.0636339	0.386748	0.215	0.098	1
GNAQ	0.0637593	0.374353	0.135	0.039	1
IGHM	0.0640097	1.07019	0.104	0.02	1
NAP1L1	0.0643063	0.511389	0.209	0.098	1
ROMO1	0.0647067	0.867902	0.325	0.196	1
C9orf16	0.0654259	1.6581	0.344	0.216	1
CHCHD10	0.066353	-0.275082	0.411	0.51	1
FABP5	0.066402	1.7959	0.098	0.196	1
PBXIP1	0.0675373	0.490741	0.129	0.039	1
BRD2	0.0687285	1.0721	0.276	0.157	1
HCFC1R1	0.0689199	0.434534	0.129	0.039	1
DNAJA1	0.0700788	0.578291	0.282	0.157	1
FUS	0.0706862	0.510908	0.301	0.176	1
ALKBH7	0.0709522	0.735482	0.252	0.137	1
RPLP2	0.0712105	22.2369	0.834	0.784	1
WBSCR22	0.0733339	0.582298	0.153	0.059	1
UBXN1	0.0748852	-2.54086	0.147	0.255	1
PFDN2	0.0753807	0.458845	0.153	0.059	1
RPS2	0.0758185	9.55645	0.847	0.941	1
GABARAPL2	0.0769451	0.786299	0.276	0.157	1
KCTD12	0.0770776	-0.452382	0.264	0.137	1
PSMB1	0.0771037	-2.721	0.166	0.275	1
SF1	0.0771768	0.403976	0.227	0.118	1
HOXB9	0.0785944	-0.457997	0.092	0.176	1
C1orf122	0.0786953	0.666707	0.258	0.137	1
CACNA1A	0.0796764	0.667393	0.252	0.137	1
TFF1	0.082273	2.84152	0.215	0.118	1
H3F3A	0.0832034	11.8968	0.669	0.588	1
GCG	0.0834161	9.86526	0.202	0.098	1
ATP6V0E1	0.0835877	1.09046	0.221	0.118	1
GAS5	0.0859579	1.01772	0.362	0.216	1
SCT	0.0868666	-13.197	0.141	0.235	1
MT-ND6	0.0869364	-0.620708	0.166	0.275	1
TCEB1	0.0870282	0.303592	0.123	0.039	1
SSR4	0.0879045	7.33733	0.485	0.412	1
NFKBIA	0.0895512	1.16825	0.147	0.059	1
PRDX1	0.0903246	-0.894812	0.123	0.216	1
UXT	0.0904371	1.0583	0.233	0.118	1
RPS12	0.090902	21.3754	0.834	0.804	1
MCOLN3	0.0930046	0.825608	0.196	0.098	1
ESD	0.0932291	0.312753	0.147	0.059	1
SEZ6L2	0.0932309	1.01994	0.147	0.059	1
PNKD	0.093231	0.46765	0.196	0.098	1
GTF2I	0.0935703	0.506025	0.221	0.118	1
GSTK1	0.0946817	-0.851788	0.166	0.255	1
MT-ATP6	0.0952423	325.815	0.939	0.922	1
NEU1	0.098013	0.789507	0.147	0.059	1
RPL26	0.0989479	15.5669	0.816	0.804	1
TMEM66	0.0995187	0.321946	0.221	0.118	1
YWHAZ	0.101204	0.527986	0.215	0.118	1
FBXW5	0.102475	-0.282512	0.08	0.157	1
P4HTM	0.102477	1.81073	0.117	0.039	1
UBC	0.102887	12.8798	0.675	0.569	1
ELF3	0.103201	2.79245	0.472	0.353	1
MT-ND4	0.104143	656.166	0.982	0.941	1
ECH1	0.106615	0.32709	0.221	0.333	1
RBM39	0.106729	0.562606	0.276	0.176	1
HMGN3	0.107007	2.69655	0.264	0.157	1
RPL13	0.108688	32.4645	0.914	0.941	1
MRPL27	0.109011	0.454766	0.129	0.235	1
SERGEF	0.10902	-5.61641	0.067	0.137	1
FXYD3	0.109766	-0.838406	0.607	0.706	1
CDKN2A	0.110066	1.38523	0.178	0.078	1
ZNF593	0.11444	0.331497	0.166	0.078	1
CLTB	0.115127	-0.427742	0.11	0.196	1
UQCRC1	0.11628	-0.503431	0.209	0.314	1
ID1	0.116478	-0.981136	0.282	0.392	1
C19orf70	0.118801	-0.876921	0.27	0.353	1
AGR2	0.119856	6.5524	0.46	0.333	1
RPL21	0.120272	15.5235	0.828	0.804	1
RPL9	0.121591	14.6611	0.748	0.647	1
CDKN1A	0.121752	0.55642	0.166	0.078	1
NPW	0.122828	80.5616	0.11	0.039	1
HINT1	0.12306	1.26567	0.442	0.588	1
C19orf77	0.12374	0.533313	0.166	0.078	1
AHI1	0.124024	0.372952	0.11	0.039	1
SERINC2	0.124601	-0.473144	0.129	0.216	1
RPL30	0.125243	8.25691	0.675	0.569	1
DDX3X	0.127593	0.250258	0.19	0.098	1
TPT1	0.129553	14.1864	0.699	0.608	1
RPL24	0.129691	12.0743	0.687	0.647	1
FAM120A	0.130667	0.502291	0.135	0.059	1
SPCS2	0.133308	1.01011	0.184	0.098	1
AFF4	0.134106	0.448279	0.135	0.059	1
INSR	0.13584	0.545912	0.135	0.059	1
PLAC8	0.139996	-0.42023	0.086	0.157	1
PSME2	0.140118	-0.418145	0.172	0.255	1
APRT	0.140441	-7.70733	0.276	0.176	1
PABPC1	0.140982	0.675631	0.307	0.196	1
ID2	0.141605	3.23621	0.313	0.216	1
VAMP8	0.146706	-0.381579	0.166	0.255	1
ERI3	0.147193	-0.671343	0.135	0.216	1
DSTN	0.147571	0.806168	0.288	0.196	1
IGFBP3	0.147707	1.22611	0.129	0.216	1
ITM2C	0.149462	0.905406	0.294	0.196	1
GMDS	0.152796	-0.522766	0.104	0.176	1
RPL28	0.153194	19.9001	0.791	0.765	1
GCH1	0.153568	0.417298	0.209	0.118	1
ZFP36L2	0.156267	0.367643	0.153	0.078	1
NDUFB10	0.156435	0.821106	0.276	0.176	1
DDIT3	0.156788	-0.634467	0.166	0.078	1
MIR24-2	0.157661	2.89866	0.196	0.118	1
POLR2K	0.15821	0.3897	0.129	0.059	1
BTG1	0.159107	1.27629	0.27	0.176	1
CLDN4	0.160357	-3.14059	0.362	0.451	1
RAN	0.160575	0.491083	0.227	0.137	1
CSTB	0.162055	0.443956	0.245	0.353	1
MORF4L1	0.162852	0.260962	0.227	0.137	1
EMC10	0.162915	0.431763	0.178	0.098	1
TPD52	0.163767	0.280347	0.153	0.078	1
TAF1D	0.164319	0.301057	0.129	0.059	1
PNISR	0.164358	-0.532754	0.184	0.098	1
POLR2L	0.165853	0.646488	0.429	0.294	1
FAM174B	0.166376	0.270256	0.129	0.059	1
TOMM7	0.170433	2.89205	0.356	0.255	1
VPS28	0.170549	0.519187	0.301	0.196	1
IGLC2	0.173392	54.433	0.129	0.059	1
RPL5	0.175785	1.88397	0.564	0.647	1
PKM	0.177177	3.31761	0.325	0.235	1
P4HB	0.178574	0.400824	0.196	0.118	1
NDUFB9	0.18489	-0.379155	0.239	0.333	1
ATP5C1	0.185639	-0.610444	0.129	0.196	1
RP11-357H14.17	0.185825	1.61273	0.153	0.078	1
FAU	0.188394	4.11823	0.638	0.588	1
MTRNR2L1	0.188978	34.1958	0.202	0.118	1
RBM5	0.191209	0.605083	0.172	0.098	1
UBL5	0.198642	-0.976612	0.405	0.294	1
SEC61B	0.20019	0.374413	0.319	0.235	1
GNAS	0.205508	16.85	0.368	0.255	1
STAT3	0.206147	-13.2392	0.172	0.098	1
SNHG6	0.208078	0.318113	0.19	0.118	1
GSTP1	0.209027	-0.310741	0.288	0.373	1
ATP5L	0.209853	1.72597	0.54	0.471	1
CISD1	0.211784	1.68406	0.35	0.255	1
RNA18S5	0.212794	53.1403	0.515	0.588	1
ERH	0.213141	0.447114	0.172	0.098	1
HSBP1	0.213383	-3.85951	0.178	0.255	1
TSTD1	0.213566	0.932896	0.307	0.235	1
NDUFB1	0.214236	1.20243	0.245	0.157	1
SUMO1	0.214951	8.22158	0.209	0.137	1
KLF6	0.21496	0.519961	0.209	0.137	1
PRUNE2	0.217822	0.346717	0.141	0.078	1
COPZ1	0.218751	0.618539	0.117	0.059	1
OS9	0.219821	0.289286	0.166	0.098	1
EZR	0.221473	0.397252	0.117	0.059	1
RPS26	0.222564	3.86536	0.601	0.529	1
UBE2D3	0.22364	0.650856	0.294	0.216	1
DNAJB2	0.226958	0.256052	0.117	0.059	1
PHB	0.226961	0.339078	0.117	0.059	1
C11orf48	0.227791	0.537184	0.141	0.078	1
DAZAP2	0.227791	0.338624	0.141	0.078	1
COX6C	0.228635	-2.4841	0.479	0.549	1
PPIB	0.229873	0.330177	0.196	0.118	1
SCG5	0.23014	13.8457	0.454	0.392	1
FAM162A	0.230169	-0.998888	0.153	0.216	1
SELM	0.232401	-0.69548	0.166	0.098	1
RBM8A	0.23456	0.279823	0.141	0.078	1
AP2M1	0.235343	0.456082	0.166	0.098	1
QDPR	0.235852	0.818751	0.166	0.098	1
NDUFA3	0.237621	0.50627	0.288	0.216	1
HNRNPA3	0.237639	0.418834	0.227	0.157	1
NDUFA13	0.237889	-0.823721	0.301	0.373	1
PFN1	0.238409	1.0232	0.387	0.49	1
CD164	0.246115	-0.34858	0.153	0.216	1
RPL29	0.246744	2.16494	0.712	0.608	1
C19orf60	0.246765	-0.393192	0.098	0.157	1
ENY2	0.24796	-0.385055	0.147	0.216	1
GADD45GIP1	0.248458	1.63189	0.27	0.196	1
SNHG8	0.249367	1.23057	0.276	0.196	1
USMG5	0.251883	2.6066	0.337	0.275	1
RAB11A	0.254366	0.593212	0.215	0.137	1
ANP32B	0.255959	0.412528	0.135	0.078	1
PPDPF	0.259245	1.032	0.509	0.627	1
RPL19	0.259627	10.7945	0.736	0.922	1
SAT1	0.259973	7.00087	0.35	0.431	1
ANXA2	0.262045	-0.542317	0.123	0.176	1
ATP5F1	0.262231	-0.929916	0.153	0.216	1
MDM4	0.263516	0.277235	0.135	0.078	1
PCBD1	0.263521	0.356721	0.135	0.078	1
YWHAE	0.263549	0.538919	0.245	0.176	1
HNRNPA0	0.264024	0.624423	0.178	0.118	1
HERPUD1	0.265523	1.62272	0.184	0.118	1
PSME1	0.267644	0.369258	0.27	0.196	1
C6orf141	0.268434	0.900395	0.264	0.196	1
TSC22D1	0.268991	0.328117	0.11	0.059	1
HLA-E	0.269682	0.283702	0.258	0.176	1
MZT2B	0.271818	0.320711	0.319	0.235	1
DST	0.272186	0.297895	0.11	0.059	1
H3F3B	0.272484	7.41158	0.718	0.667	1
ATP6V1G1	0.273927	1.9296	0.245	0.176	1
MGST2	0.275074	0.268741	0.135	0.078	1
TOB1	0.275397	0.267026	0.11	0.059	1
TBCA	0.275888	0.927345	0.221	0.157	1
MT-ND5	0.276048	45.7153	0.785	0.843	1
ETFA	0.276505	-0.329926	0.086	0.137	1
GPR160	0.279479	0.509487	0.178	0.118	1
RPL18A	0.280478	13.8614	0.828	0.745	1
ATP5G2	0.28073	7.8149	0.448	0.569	1
SRF	0.282622	0.871745	0.135	0.078	1
TMBIM6	0.283468	-3.46638	0.27	0.196	1
RPS8	0.290051	14.1677	0.791	0.804	1
CDC42	0.290178	2.65454	0.202	0.137	1
EIF1AX	0.292981	0.373151	0.153	0.098	1
ATP2A2	0.293545	1.33568	0.178	0.118	1
RNASEH2C	0.294463	0.318061	0.178	0.118	1
ANKRD12	0.294736	0.36564	0.11	0.059	1
KCNQ1OT1	0.294896	-1.74564	0.141	0.078	1
SHFM1	0.29564	-0.747315	0.245	0.157	1
RPS11	0.297366	19.0162	0.706	0.706	1
RPL6	0.297379	6.51202	0.663	0.667	1
C14orf2	0.29749	0.373522	0.337	0.255	1
MPC2	0.298695	1.10402	0.202	0.137	1
NISCH	0.299201	0.860636	0.172	0.118	1
PSMB8	0.29927	-0.414666	0.104	0.157	1
RBM3	0.301973	-0.666432	0.153	0.216	1
ID3	0.304066	1.02101	0.264	0.333	1
PRELID1	0.306266	-0.278842	0.141	0.196	1
PEMT	0.307039	-0.887039	0.104	0.157	1
ZNF207	0.307648	0.365435	0.153	0.098	1
TMSB10	0.309556	14.632	0.859	0.882	1
EIF3A	0.311186	0.312036	0.135	0.078	1
TRAPPC4	0.312625	0.259524	0.153	0.098	1
KRT10	0.312788	0.372395	0.178	0.118	1
FAM3D	0.314213	0.683118	0.104	0.059	1
SKP1	0.31443	0.560689	0.307	0.255	1
PAM	0.314633	0.341348	0.245	0.176	1
B2M	0.316402	87.5254	0.785	0.882	1
NDUFA11	0.316946	-0.683735	0.331	0.412	1
SUPT5H	0.317062	0.287731	0.129	0.078	1
ATP5I	0.318399	1.42156	0.344	0.275	1
TMEM160	0.322072	0.361978	0.172	0.118	1
CHMP1B	0.322176	-0.858996	0.11	0.059	1
MT-CO2	0.325368	Inf	0.988	0.941	1
RBM47	0.326091	-0.491034	0.092	0.137	1
SEC61G	0.33054	1.03198	0.282	0.216	1
GSN	0.330947	-0.257673	0.074	0.118	1
RPLP0	0.336048	7.17159	0.736	0.706	1
RPL31	0.337958	11.7256	0.755	0.765	1
MYEOV2	0.339716	0.807578	0.288	0.235	1
PDXDC1	0.345943	0.449925	0.172	0.118	1
RPL10A	0.346788	2.03343	0.736	0.686	1
ATP6V1F	0.350223	0.306973	0.147	0.098	1
RSF1	0.359984	-0.341523	0.092	0.137	1
RPL7A	0.361974	-0.423038	0.675	0.647	1
IRF1	0.361975	-0.844562	0.153	0.098	1
MT2A	0.362892	7.84431	0.258	0.196	1
NDUFS3	0.364877	-0.40213	0.11	0.157	1
TARDBP	0.369347	0.27671	0.123	0.078	1
STARD10	0.373569	-3.37668	0.319	0.373	1
MALAT1	0.373913	-98.2668	0.914	1	1
COX7C	0.375592	-2.16523	0.479	0.608	1
CD59	0.377845	-0.825398	0.233	0.176	1
SERPINB6	0.377859	-0.325938	0.129	0.078	1
CYSTM1	0.378197	1.61959	0.276	0.353	1
ATP5J2	0.380036	0.256196	0.276	0.353	1
ATP5B	0.382455	-0.330946	0.362	0.431	1
OST4	0.383323	1.88091	0.356	0.314	1
CST3	0.385281	3.33653	0.571	0.627	1
GNG5	0.388784	0.836974	0.123	0.078	1
CNBP	0.391199	-0.30377	0.11	0.157	1
PET100	0.391983	0.334839	0.19	0.137	1
POMP	0.394705	0.337052	0.19	0.137	1
MRP63	0.39619	0.929225	0.184	0.137	1
C4orf3	0.39638	-0.511892	0.117	0.157	1
C4orf48	0.396466	2.78637	0.356	0.333	1
RPL36AL	0.397315	0.645827	0.417	0.353	1
H2AFZ	0.398254	-0.627268	0.221	0.275	1
EIF5	0.400578	0.40931	0.209	0.157	1
GDI2	0.403604	0.296413	0.141	0.098	1
RPL23A	0.404903	15.6758	0.73	0.686	1
NEAT1	0.406481	15.6124	0.564	0.471	1
EIF3E	0.412417	-0.466929	0.196	0.137	1
DYNLL1	0.412761	1.19888	0.485	0.471	1
MT-ND2	0.413262	358.971	0.914	0.922	1
PTOV1	0.415602	0.439654	0.16	0.118	1
PPIA	0.425177	-0.630157	0.356	0.275	1
UBE2S	0.428617	0.265604	0.117	0.078	1
RPS16	0.42945	1.38984	0.546	0.471	1
PYY	0.429839	-251.263	0.282	0.216	1
HNRNPA2B1	0.43131	1.09716	0.411	0.353	1
MT-CO1	0.433106	Inf	0.988	1	1
HSPA5	0.433605	0.277148	0.19	0.137	1
SF3B5	0.433996	0.493995	0.227	0.176	1
TMEM256	0.4366	0.397431	0.135	0.098	1
RNF181	0.436844	-0.416097	0.135	0.176	1
RPS6	0.443122	21.2827	0.828	0.863	1
NOP10	0.447111	2.13406	0.153	0.196	1
ST14	0.447314	0.262127	0.117	0.078	1
TRAPPC6A	0.447536	-0.281342	0.123	0.157	1
ZFAS1	0.448305	0.762441	0.252	0.196	1
FAM133B	0.448422	0.52347	0.221	0.176	1
VAPA	0.449819	0.342683	0.135	0.098	1
NEUROD1	0.453336	2.86594	0.362	0.333	1
LAMTOR5	0.453395	-0.364321	0.264	0.314	1
HNRNPC	0.457876	0.305086	0.178	0.137	1
ARL2	0.459693	-0.311986	0.141	0.176	1
TMA7	0.459828	4.26401	0.442	0.431	1
TPI1	0.462849	0.676639	0.387	0.431	1
HSPB1	0.464787	5.16707	0.282	0.235	1
CYCS	0.467282	-1.26323	0.288	0.333	1
MAP2K2	0.468974	-0.263589	0.117	0.078	1
EIF3G	0.469145	-0.685577	0.117	0.157	1
RPS5	0.471929	14.539	0.718	0.745	1
RPL3	0.482844	30.9949	0.816	0.902	1
SNRNP70	0.483772	-0.457193	0.123	0.157	1
NUPR1	0.48481	-0.431803	0.104	0.137	1
BCAP31	0.485355	0.31186	0.117	0.157	1
SET	0.486218	-0.302662	0.166	0.118	1
NDUFB3	0.487541	0.465396	0.16	0.196	1
MRPL51	0.488136	-1.48309	0.172	0.216	1
C14orf166	0.489145	0.918341	0.153	0.118	1
DNAJC12	0.493068	-0.272003	0.135	0.098	1
RPS23	0.493293	14.8164	0.785	0.784	1
HLA-C	0.494594	8.70967	0.331	0.412	1
TTC19	0.495396	0.254412	0.11	0.078	1
ST13	0.497753	1.08909	0.209	0.176	1
TUBA1A	0.497813	-0.342393	0.466	0.431	1
MDK	0.498703	0.830165	0.38	0.314	1
BRK1	0.500481	-8.78239	0.239	0.196	1
TPPP3	0.504996	8.23251	0.11	0.078	1
SNRPD1	0.507424	0.550726	0.129	0.098	1
NCL	0.507442	0.372282	0.104	0.137	1
RPS19	0.50767	14.6378	0.853	0.902	1
COX7A2L	0.508277	0.991832	0.209	0.176	1
HNRNPK	0.511384	0.773913	0.294	0.275	1
CAPNS1	0.515395	0.465441	0.166	0.137	1
FAM50A	0.51674	-0.25951	0.135	0.098	1
N4BP2L2	0.517279	0.750441	0.301	0.255	1
ZFP36	0.517404	-3.46978	0.227	0.176	1
RPL36A	0.519217	0.305688	0.344	0.431	1
PCSK1N	0.519814	38.7191	0.785	0.686	1
ATP5E	0.520085	5.48716	0.632	0.627	1
MYL6	0.521237	-5.39712	0.663	0.706	1
FAM96B	0.521294	0.338514	0.19	0.157	1
HMGB1	0.522407	0.416918	0.368	0.333	1
PIN4	0.523724	-0.812631	0.123	0.157	1
RPL41	0.52452	42.8022	0.902	0.961	1
SQSTM1	0.525903	0.293389	0.276	0.235	1
RPL4	0.527882	1.74104	0.448	0.431	1
HLA-B	0.528109	25.2784	0.521	0.588	1
CKB	0.5299	-6.77796	0.331	0.255	1
MARCKSL1	0.531441	2.83147	0.374	0.314	1
CDK5RAP3	0.532142	-0.312169	0.123	0.157	1
RPS27L	0.533162	1.96033	0.356	0.412	1
C11orf58	0.536812	0.324445	0.129	0.098	1
C12orf57	0.538008	0.88406	0.252	0.216	1
NUCKS1	0.539374	0.28863	0.19	0.157	1
MT-CYB	0.543277	311.385	0.975	0.961	1
COPE	0.543282	0.73097	0.239	0.275	1
CUTA	0.544878	0.550645	0.282	0.235	1
GNB2	0.545563	0.470919	0.227	0.196	1
MRPL33	0.546385	-0.258015	0.135	0.098	1
TMED10	0.55	0.251778	0.104	0.078	1
HNRNPA1	0.551018	4.14457	0.319	0.275	1
EEF2	0.554901	0.836346	0.515	0.471	1
LAMTOR4	0.556726	0.552237	0.294	0.353	1
KIF5B	0.558315	0.43504	0.129	0.098	1
NBEAL1	0.558661	1.58425	0.245	0.294	1
EIF1	0.560893	3.48823	0.613	0.529	1
CBX6	0.561114	0.87061	0.153	0.118	1
XBP1	0.564366	0.549752	0.135	0.176	1
DDT	0.564758	-0.704157	0.282	0.314	1
SDHC	0.568261	-0.413654	0.092	0.118	1
TBCB	0.570374	0.430205	0.147	0.118	1
SOD1	0.572379	0.256759	0.27	0.314	1
ZNHIT1	0.574564	-0.46055	0.282	0.235	1
YBX1	0.587003	0.445463	0.313	0.353	1
SEPW1	0.587697	-0.384634	0.423	0.373	1
RPL15	0.588937	5.11389	0.736	0.725	1
RPL12	0.589817	38.6	0.773	0.804	1
PPIG	0.590432	0.39181	0.123	0.157	1
OCIAD2	0.591299	0.912532	0.239	0.216	1
RASSF6	0.594309	0.559165	0.123	0.098	1
FKBP2	0.595092	1.22943	0.411	0.373	1
ANAPC16	0.59558	-1.34333	0.166	0.196	1
CSDE1	0.60477	0.525211	0.184	0.157	1
MIEN1	0.606242	-0.269739	0.19	0.157	1
MRPL54	0.611653	-0.747351	0.129	0.098	1
TIMM8B	0.612058	0.431078	0.184	0.157	1
TIMM17B	0.613703	0.872633	0.11	0.137	1
COX8A	0.614687	-2.59966	0.466	0.529	1
ZNF706	0.61713	-1.57711	0.147	0.176	1
RPS3	0.618316	10.0504	0.791	0.882	1
ANKRD11	0.624998	0.283928	0.141	0.118	1
RPS15	0.625696	14.7133	0.81	0.902	1
RPL7	0.627628	18.1467	0.767	0.745	1
GLTSCR2	0.628929	0.831043	0.344	0.314	1
SLC25A6	0.630117	-1.52876	0.521	0.471	1
TRA2B	0.635026	1.00659	0.221	0.196	1
MGLL	0.638932	-0.43286	0.135	0.157	1
RPL11	0.639669	15.1211	0.816	0.882	1
TCEB2	0.640648	0.575574	0.479	0.471	1
ALDOA	0.640952	0.484466	0.264	0.235	1
CD99	0.643477	0.867683	0.141	0.118	1
WDR83OS	0.648753	1.18693	0.282	0.255	1
EIF4G2	0.649169	0.304776	0.221	0.196	1
ANAPC11	0.649573	-0.57951	0.233	0.255	1
UQCR11	0.65977	-3.77765	0.546	0.588	1
CAPZA2	0.660597	-0.281835	0.153	0.176	1
GNB2L1	0.662023	2.10336	0.607	0.686	1
SERF2	0.666393	3.52839	0.712	0.745	1
ARPC2	0.67101	0.445771	0.27	0.235	1
NDUFS8	0.671062	-3.05361	0.264	0.275	1
NDUFB4	0.673116	0.608091	0.258	0.294	1
MT-ND4L	0.674319	37.5241	0.448	0.431	1
RPL32	0.677024	5.88381	0.828	0.843	1
RPS14	0.681392	4.66897	0.834	0.882	1
RPS3A	0.686459	20.8945	0.755	0.824	1
RPS25	0.697743	6.2429	0.65	0.725	1
NDUFB6	0.702074	1.28034	0.123	0.137	1
MT-RNR1	0.703085	170.004	0.945	0.941	1
PRSS3	0.70311	0.250865	0.117	0.098	1
UBB	0.709237	7.94584	0.62	0.667	1
RPL13A	0.713196	37.2764	0.877	0.922	1
HMGN1	0.713342	0.389337	0.245	0.275	1
ATRAID	0.713772	0.334273	0.098	0.118	1
MS4A8	0.720328	5.02773	0.436	0.451	1
NOSIP	0.734184	-0.708407	0.141	0.157	1
ATP6V0D1	0.734643	0.307589	0.16	0.137	1
NDUFB7	0.734867	1.22777	0.411	0.392	1
RPL10	0.736973	1.61477	0.883	0.863	1
VDAC2	0.737118	0.729518	0.178	0.157	1
RNPS1	0.743636	0.918468	0.117	0.137	1
AP2S1	0.744739	-0.566444	0.129	0.137	1
TTR	0.748204	12.4104	0.282	0.294	1
CD74	0.754423	-13.6211	0.221	0.235	1
RPL27A	0.759968	11.9645	0.773	0.784	1
C17orf76-AS1	0.760002	0.442885	0.577	0.569	1
JUNB	0.767391	13.5778	0.552	0.471	1
BSG	0.767444	0.867275	0.245	0.275	1
EDF1	0.767719	-0.392821	0.472	0.471	1
H2AFJ	0.767846	-0.712055	0.258	0.275	1
MINOS1	0.768802	0.25459	0.276	0.314	1
RPS7	0.771639	4.33132	0.613	0.686	1
LCN2	0.773432	0.43658	0.129	0.118	1
SYF2	0.778049	-1.7441	0.117	0.098	1
RPL8	0.778729	7.97139	0.767	0.824	1
SELK	0.78248	1.41633	0.282	0.275	1
CALM2	0.786521	4.65576	0.515	0.549	1
RPS10	0.802087	0.519152	0.387	0.392	1
NGFRAP1	0.81152	-0.721954	0.245	0.216	1
CHCHD2	0.816364	3.12703	0.35	0.353	1
MT1G	0.822509	0.309169	0.215	0.235	1
STOML2	0.827099	0.388629	0.141	0.157	1
ATP5O	0.827751	1.37057	0.313	0.333	1
SERTAD1	0.831782	-0.308594	0.11	0.098	1
NACA	0.831837	-1.4771	0.454	0.412	1
ATP6AP1	0.835618	0.397457	0.104	0.118	1
RPL22	0.838152	1.52913	0.552	0.549	1
EIF3L	0.842413	0.271651	0.153	0.137	1
MRPL23	0.843121	-0.459042	0.227	0.216	1
CLDN3	0.844682	4.72523	0.368	0.373	1
UQCRH	0.849788	-0.389124	0.368	0.392	1
HLA-A	0.850233	9.85115	0.528	0.608	1
YWHAB	0.857704	-1.57422	0.172	0.157	1
SMIM22	0.858054	-1.73233	0.436	0.431	1
COA3	0.861927	0.402606	0.178	0.196	1
TMEM179B	0.862772	-1.67836	0.129	0.137	1
SNHG5	0.865058	-1.38327	0.184	0.176	1
ERP29	0.869499	-18.1451	0.19	0.176	1
RANBP1	0.873269	-0.269979	0.129	0.137	1
CLTC	0.873908	-0.831642	0.11	0.118	1
NPM1	0.875839	0.638598	0.276	0.294	1
COX17	0.879413	-2.50828	0.27	0.275	1
GPX1	0.879943	0.407255	0.239	0.255	1
TUBB4B	0.887576	4.96521	0.301	0.314	1
BANF1	0.888464	-0.295483	0.19	0.196	1
U2AF1	0.889013	0.341804	0.252	0.235	1
SNRPG	0.889285	0.43999	0.202	0.196	1
SPINK1	0.892152	-4.05736	0.368	0.373	1
NDUFS7	0.898426	-0.503799	0.282	0.294	1
NDUFB11	0.899683	0.501251	0.362	0.373	1
ATP5D	0.899963	-1.59314	0.319	0.333	1
MANF	0.90005	0.327048	0.11	0.118	1
PFDN5	0.902233	3.81724	0.503	0.529	1
CFL1	0.903757	2.75251	0.515	0.51	1
EEF1D	0.907915	0.438689	0.301	0.314	1
COX7B	0.912564	1.76988	0.393	0.412	1
RPS13	0.916579	7.71519	0.687	0.745	1
RPL27	0.918524	-2.52547	0.546	0.549	1
PTMA	0.918536	2.88685	0.822	0.824	1
OLFM4	0.918956	1.31548	0.11	0.118	1
PTGES3	0.925893	0.411854	0.233	0.235	1
UBA52	0.929034	-0.943418	0.589	0.667	1
RPS18	0.934658	6.98207	0.853	0.961	1
CCDC12	0.93792	-0.253804	0.172	0.157	1
GUK1	0.942178	0.694146	0.258	0.275	1
RPL18	0.944408	6.81404	0.767	0.843	1
ERGIC3	0.948533	-0.469111	0.141	0.137	1
SOX4	0.949878	1.36264	0.221	0.216	1
ANXA7	0.952772	1.19632	0.16	0.157	1
SUMO2	0.954953	0.330178	0.227	0.235	1
RBX1	0.958822	-0.316751	0.153	0.157	1
C7orf50	0.961702	-0.258393	0.135	0.137	1
RPS9	0.962479	10.8412	0.828	0.863	1
APOD	0.969021	-1.49271	0.123	0.118	1
BAG1	0.96913	-0.533922	0.141	0.137	1
SCGN	0.971838	3.54603	0.454	0.51	1
SLC25A3	0.973705	0.792663	0.276	0.294	1
NDUFA6	0.973889	0.429869	0.135	0.137	1
RASD1	0.974266	3.78788	0.141	0.137	1
NHP2L1	0.976183	0.631722	0.233	0.235	1
QTRT1	0.977962	0.493389	0.172	0.176	1
RPL14	0.979698	1.77987	0.669	0.706	1
BTF3	0.979791	-0.95916	0.393	0.373	1
COX7A2	0.981168	3.6533	0.534	0.51	1
CHGA	0.982276	384.966	0.73	0.804	1
TUBA1B	0.982915	-0.503577	0.282	0.275	1
RPSA	0.983458	0.608176	0.405	0.412	1
DPP7	0.984446	-0.251231	0.178	0.176	1
RPS4X	0.987419	11.2544	0.785	0.784	1
ARPC3	0.987912	0.347057	0.19	0.196	1
MT1E	1	1.66056	0.196	0.196	1
TMEM261	1	1.01552	0.19	0.196	1

## Sheet: DEG inf vs noninf
	p_val	avg_log2FC	pct.1	pct.2	p_val_adj
JUP	3.44966e-05	0.472825	0.263	0.061	0.0429137
TMC4	0.000117429	0.444194	0.246	0.061	0.146082
MALAT1	0.000213286	212.079	1	0.914	0.265327
IFI27	0.000231907	10.5908	0.456	0.202	0.288492
LLGL2	0.000286774	0.453289	0.281	0.086	0.356747
HNRNPA1	0.000307255	-3.17566	0.579	0.319	0.382225
ST6GAL1	0.000388492	0.636565	0.263	0.08	0.483284
BAZ2B	0.000568873	0.380697	0.246	0.074	0.707678
RP11-357H14.17	0.000827587	-0.253791	0.351	0.153	1
ACADVL	0.000892533	0.350484	0.351	0.141	1
LINC00493	0.000898713	0.616513	0.298	0.117	1
MPHOSPH8	0.000995956	0.686097	0.281	0.104	1
LGALS3BP	0.00118091	1.00936	0.351	0.153	1
AP2S1	0.00131922	0.449081	0.316	0.129	1
SEZ6L2	0.00146611	0.413841	0.333	0.147	1
BTG2	0.00161015	-8.75641	0.649	0.423	1
S100A6	0.00179834	4.3342	0.825	0.779	1
P4HTM	0.00205547	-1.23179	0.298	0.117	1
SNRPF	0.00211102	0.490025	0.211	0.067	1
COX6A1	0.00236354	0.444452	0.509	0.276	1
FBXL15	0.00269782	0.516169	0.228	0.08	1
PRRC2C	0.00285137	0.666719	0.281	0.117	1
ZFP36	0.00303341	2.60125	0.421	0.227	1
TFF1	0.00310694	1.88913	0.421	0.215	1
HLA-C	0.00434132	11.0161	0.526	0.331	1
FAU	0.0046008	-1.13469	0.772	0.638	1
MLF2	0.00466545	0.652801	0.246	0.098	1
GSTK1	0.00505252	0.417861	0.351	0.166	1
FTH1	0.00595295	11.6182	0.895	0.84	1
SERGEF	0.00634951	0.290773	0.193	0.067	1
RNA18S5	0.00653197	129.916	0.614	0.515	1
TMA7	0.00655403	-1.52346	0.632	0.442	1
ZFAND2B	0.00672787	0.254877	0.193	0.067	1
HLA-A	0.00687469	4.47072	0.702	0.528	1
PFN1	0.00695242	1.19667	0.596	0.387	1
CHGA	0.00726286	-357.715	0.842	0.73	1
LAMTOR1	0.00727499	0.4721	0.298	0.141	1
S100A13	0.00762627	-3.59193	0.228	0.092	1
ISCU	0.00773642	0.264689	0.263	0.117	1
MDK	0.00779452	9.61861	0.526	0.38	1
DSP	0.00807164	0.9432	0.228	0.098	1
SSR4	0.00891685	0.503269	0.632	0.485	1
SPINK1	0.00958642	5.14636	0.544	0.368	1
SNHG5	0.00975793	2.83262	0.333	0.184	1
SURF1	0.00982516	0.449489	0.193	0.074	1
ARPC1A	0.0112874	0.375226	0.211	0.086	1
TOMM7	0.0123759	-0.94702	0.509	0.356	1
CHCHD2	0.0123916	-2.29676	0.509	0.35	1
ID2	0.0125498	1.69515	0.491	0.313	1
EXOC7	0.0126873	0.299763	0.228	0.098	1
PLAC8	0.0128272	0.862062	0.211	0.086	1
UQCRFS1	0.0129742	-0.478801	0.088	0.239	1
C1orf63	0.0131072	0.985456	0.316	0.172	1
RPS4X	0.0132153	31.801	0.842	0.785	1
IGFBP3	0.0140537	-1.5503	0.281	0.129	1
CLDN4	0.0145346	2.56851	0.491	0.362	1
TAPBP	0.0147612	0.47229	0.193	0.08	1
SETD5-AS1	0.0148214	0.397895	0.333	0.184	1
UBXN4	0.0149118	0.299848	0.281	0.135	1
SRSF7	0.0154355	0.440581	0.246	0.117	1
RPS2	0.0157245	31.7646	0.877	0.847	1
PSMC1	0.0161603	0.309932	0.175	0.067	1
PSMB6	0.0163007	0.588737	0.298	0.153	1
UBE2D2	0.0167323	0.591909	0.193	0.08	1
GTF2I	0.017785	0.751864	0.368	0.221	1
SAT1	0.0183579	-1.3787	0.509	0.35	1
CHGB	0.0189842	13.0537	0.596	0.479	1
HNRNPA3	0.0198599	0.730531	0.368	0.227	1
C14orf166	0.0213336	-0.992101	0.035	0.153	1
STARD10	0.0215147	0.725601	0.456	0.319	1
AFF4	0.0221558	0.30958	0.263	0.135	1
LUC7L3	0.0225919	1.61511	0.368	0.221	1
DPM3	0.0228239	-0.34158	0.088	0.227	1
NDUFS8	0.0231334	0.785938	0.421	0.264	1
PPP2R1A	0.0231499	0.432243	0.246	0.123	1
HDLBP	0.0237641	0.386977	0.228	0.11	1
SNRPE	0.0246767	0.465097	0.211	0.098	1
JUN	0.0247385	32.1828	0.702	0.546	1
HLA-E	0.0250227	0.542814	0.404	0.258	1
TIMP1	0.0261997	-3.99392	0.386	0.245	1
C9orf16	0.0262538	2.28545	0.491	0.344	1
HAX1	0.0263868	0.298295	0.193	0.086	1
HADHA	0.0270808	0.274879	0.228	0.11	1
PRDX1	0.027224	0.289165	0.246	0.123	1
RPS15	0.0272781	8.7145	0.877	0.81	1
ATP6V0A1	0.0278931	0.27458	0.228	0.11	1
RPL13	0.0283521	-1.18628	0.877	0.914	1
TXNDC17	0.0285617	0.595582	0.263	0.141	1
GSN	0.0289283	0.387617	0.175	0.074	1
ID1	0.0301516	12.6774	0.421	0.282	1
SAP18	0.0302671	0.448424	0.333	0.19	1
RPL36AL	0.0305292	2.125	0.561	0.417	1
B2M	0.0305428	23.1562	0.912	0.785	1
GNB2L1	0.0314249	3.02901	0.737	0.607	1
DRAP1	0.032047	0.322602	0.211	0.098	1
RPL35A	0.0320598	8.08827	0.772	0.712	1
RPS9	0.0324477	14.0405	0.877	0.828	1
RAB3GAP2	0.0326147	0.518706	0.193	0.092	1
RBM39	0.0329243	1.67045	0.421	0.276	1
CLDN3	0.0330623	-5.32078	0.509	0.368	1
RPL19	0.0334051	11.034	0.825	0.736	1
HLA-B	0.0342522	17.3758	0.632	0.521	1
RPL13A	0.0349466	4.40124	0.912	0.877	1
MS4A8	0.0354014	-1.98499	0.596	0.436	1
SH3BGRL3	0.0363108	0.485206	0.456	0.307	1
CYBA	0.0365599	2.01965	0.456	0.313	1
SELK	0.0368253	-0.570735	0.421	0.282	1
DDX46	0.0370219	0.296189	0.228	0.117	1
NCOR1	0.0370219	0.939543	0.228	0.117	1
RPS26	0.037138	1.38777	0.719	0.601	1
PEBP1	0.0373005	1.68264	0.351	0.239	1
RPL41	0.0373663	-4.25494	0.93	0.902	1
CRYBA2	0.0382168	60.5885	0.649	0.546	1
RAMP1	0.0387392	-3.43559	0.368	0.252	1
PTGES2	0.0393557	0.330044	0.175	0.08	1
MUC13	0.0397532	0.499733	0.211	0.104	1
ERBB3	0.0401522	0.4116	0.211	0.104	1
FTL	0.0405205	5.82101	0.772	0.736	1
RPS16	0.0409921	1.48472	0.702	0.546	1
SNF8	0.0410517	0.257302	0.211	0.104	1
SRRM2	0.0416447	1.294	0.316	0.196	1
WASF2	0.0420471	0.252263	0.193	0.092	1
NCL	0.0423308	-0.425482	0.211	0.104	1
PYY	0.0424946	-152.853	0.158	0.282	1
JUNB	0.042937	-2.84158	0.632	0.552	1
PAM	0.0431076	1.63292	0.368	0.245	1
XIST	0.043532	1.8954	0.333	0.209	1
ALDOA	0.0437583	1.26645	0.404	0.264	1
GLUL	0.0437845	0.525839	0.263	0.141	1
RPL22L1	0.0441032	0.428954	0.193	0.092	1
BTG1	0.0441274	1.35268	0.404	0.27	1
DUSP2	0.0446722	1.4339	0.211	0.104	1
PRSS3	0.0451954	0.416575	0.228	0.117	1
MGLL	0.0462224	1.68741	0.246	0.135	1
HMGN2	0.0466874	0.959608	0.509	0.356	1
TCEAL4	0.0468787	1.0136	0.211	0.11	1
CLK1	0.0469749	-0.367528	0.053	0.153	1
NDUFB11	0.0473868	4.32821	0.491	0.362	1
COX7C	0.0485093	9.30878	0.614	0.479	1
MAGED2	0.0498725	0.358748	0.211	0.11	1
RPS4Y1	0.0518728	-0.617676	0.07	0.178	1
CACNA1A	0.0520109	-0.533175	0.123	0.252	1
SEC61B	0.0530668	1.5049	0.491	0.319	1
ETFA	0.0544404	0.30305	0.175	0.086	1
NEAT1	0.0549728	-5.67057	0.684	0.564	1
PCSK1N	0.0554844	36.1405	0.772	0.785	1
TPM3	0.0555384	0.320804	0.193	0.098	1
NUCKS1	0.0566945	7.87153	0.298	0.19	1
DDIT3	0.0575051	0.814543	0.281	0.166	1
SMIM22	0.0584084	0.53842	0.614	0.436	1
PPP2CA	0.0594447	-0.296212	0.053	0.147	1
LENG8	0.0597568	0.359749	0.246	0.141	1
UQCRQ	0.0602283	1.22508	0.614	0.46	1
HNRNPH3	0.0602444	-0.265002	0.053	0.147	1
MRPL41	0.0606702	-0.597489	0.368	0.245	1
NDUFB2	0.0622191	1.1603	0.474	0.337	1
RPL8	0.0622518	11.6055	0.807	0.767	1
RNF7	0.0622883	0.312647	0.228	0.123	1
RPL37A	0.0663295	-6.98574	0.789	0.761	1
MT1G	0.0683561	-0.629469	0.105	0.215	1
MTRNR2L1	0.0684979	43.354	0.316	0.202	1
ATP5J2	0.070552	-0.275474	0.421	0.276	1
NBEAL1	0.0713925	-0.924553	0.368	0.245	1
RPL17	0.0717886	0.759588	0.281	0.172	1
PRDX5	0.0717955	1.21035	0.579	0.479	1
HSD17B12	0.0729107	0.543106	0.193	0.104	1
NOP10	0.0740956	-2.33735	0.263	0.153	1
CST3	0.0743176	7.28567	0.614	0.571	1
RPL23A	0.074705	7.23901	0.754	0.73	1
RPLP0	0.0765259	-1.01691	0.737	0.736	1
MZT2A	0.0767454	0.308157	0.193	0.104	1
SERF2	0.0769637	3.33055	0.825	0.712	1
TUBB	0.07788	0.348095	0.246	0.147	1
TMEM258	0.0788707	0.850276	0.333	0.227	1
FAM118A	0.0799661	1.25743	0.211	0.123	1
KRT19	0.0811404	5.28521	0.246	0.153	1
LDHB	0.0816443	-0.580279	0.088	0.184	1
EIF3G	0.0825146	0.767737	0.211	0.117	1
RSF1	0.0831626	0.314647	0.175	0.092	1
FAM46A	0.0834025	-0.738477	0.281	0.166	1
PSMD8	0.0835225	3.90388	0.281	0.172	1
CSNK2B	0.0844501	0.529158	0.228	0.135	1
ID3	0.0851581	18.8254	0.351	0.264	1
YIF1A	0.0852621	0.27406	0.193	0.104	1
SCP2	0.0858095	0.487321	0.281	0.178	1
RPL31	0.0861006	-2.04087	0.807	0.755	1
RPS8	0.0863639	-5.46704	0.825	0.791	1
TUBA1A	0.0864138	3.8461	0.614	0.466	1
EIF4G2	0.0869956	0.321646	0.333	0.221	1
RPS10	0.0874504	1.53525	0.526	0.387	1
CAMK2D	0.0876273	1.61735	0.193	0.104	1
RPS12	0.0900738	-10.3725	0.842	0.834	1
RPL27A	0.0905032	-2.6057	0.842	0.773	1
NPC2	0.0917739	0.840897	0.298	0.202	1
EIF1	0.0920288	4.53012	0.702	0.613	1
PCSK1	0.092681	0.322133	0.298	0.196	1
FABP1	0.092796	2.94257	0.228	0.141	1
NGFRAP1	0.0933882	1.35499	0.351	0.245	1
RPL10	0.0935654	17.9058	0.93	0.883	1
SLC18A1	0.093645	-0.599999	0.404	0.282	1
PTMA	0.0960876	6.93103	0.842	0.822	1
MT-ND5	0.096733	17.3855	0.86	0.785	1
HMGN3	0.0971298	-0.489554	0.368	0.264	1
CALR	0.097343	1.97322	0.351	0.239	1
SLC25A3	0.0981115	-0.999777	0.175	0.276	1
NFKBIZ	0.0990897	0.631294	0.211	0.123	1
TMSB10	0.100335	1.06392	0.895	0.859	1
EEF1B2	0.101486	1.76979	0.368	0.258	1
RPL4	0.102412	4.52313	0.561	0.448	1
ATP5D	0.102437	1.751	0.439	0.319	1
ZFP36L2	0.102602	2.6203	0.246	0.153	1
RPL12	0.102968	-20.931	0.789	0.773	1
UBE2L3	0.103053	0.295621	0.193	0.11	1
NFKBIA	0.103913	-0.388313	0.246	0.147	1
MCOLN3	0.10459	-0.588074	0.105	0.196	1
RPL28	0.105113	-12.8967	0.807	0.791	1
IGHM	0.105855	1.3348	0.193	0.104	1
RP11-622K12.1	0.107722	0.335807	0.175	0.098	1
RABAC1	0.110372	0.506641	0.351	0.252	1
GAPDH	0.111312	-6.46773	0.737	0.601	1
REG4	0.111655	-18.6819	0.351	0.245	1
CHCHD10	0.112235	-0.873466	0.281	0.411	1
MRPS16	0.112582	0.322648	0.158	0.086	1
FCGRT	0.113048	0.572014	0.228	0.147	1
RAD23A	0.113485	0.567129	0.246	0.16	1
TTR	0.114862	-4.49046	0.386	0.282	1
CYP2W1	0.115473	-1.03111	0.14	0.239	1
RAB26	0.116126	-0.602028	0.175	0.276	1
IER2	0.116241	0.677547	0.667	0.552	1
YWHAB	0.116392	0.768464	0.263	0.172	1
PRAC1	0.117092	7.18533	0.614	0.509	1
CALM3	0.118427	1.30832	0.316	0.202	1
CCNL1	0.118597	0.325507	0.404	0.282	1
HSPE1	0.120254	4.89085	0.579	0.454	1
NTHL1	0.123479	0.484054	0.211	0.129	1
ADAR	0.124307	-0.317335	0.07	0.147	1
DDX17	0.125723	1.29178	0.404	0.288	1
ESD	0.126284	-0.287419	0.07	0.147	1
SOX4	0.126933	26.3293	0.316	0.221	1
NFASC	0.129904	0.254746	0.211	0.129	1
GADD45GIP1	0.130199	-1.02027	0.368	0.27	1
ATP6V1G1	0.130576	-1.0107	0.351	0.245	1
KMT2A	0.130817	0.39192	0.175	0.104	1
RPS25	0.131147	5.26014	0.702	0.65	1
PLD3	0.131871	0.741001	0.193	0.11	1
KRT8	0.132015	-5.94275	0.632	0.577	1
PNISR	0.132539	0.929774	0.263	0.184	1
UCP2	0.13522	0.285551	0.316	0.221	1
MRPL33	0.135794	0.514703	0.211	0.135	1
C11orf58	0.136577	0.256963	0.211	0.129	1
RPL24	0.137078	-8.12566	0.772	0.687	1
PSMB5	0.137154	0.784029	0.263	0.172	1
NDUFA2	0.137216	0.804841	0.298	0.202	1
C17orf89	0.13739	0.664096	0.193	0.123	1
GUCY2C	0.138648	0.86292	0.228	0.147	1
TM4SF5	0.138752	0.841362	0.175	0.104	1
PDAP1	0.140174	0.313418	0.175	0.104	1
OST4	0.143267	-1.65636	0.491	0.356	1
CDKN2A	0.143592	1.0731	0.263	0.178	1
ACSL5	0.147906	0.354301	0.158	0.092	1
RHOC	0.148116	0.290403	0.175	0.104	1
HSPA1B	0.149312	-4.22163	0.281	0.362	1
HERPUD1	0.15085	-0.69505	0.263	0.184	1
YTHDC1	0.150955	0.449105	0.175	0.104	1
RPL22	0.15548	1.09544	0.632	0.552	1
MRPL55	0.156559	0.416054	0.175	0.104	1
POLR2G	0.156795	0.931455	0.158	0.092	1
ATP5E	0.157818	2.94463	0.702	0.632	1
CCDC12	0.157819	0.606928	0.246	0.172	1
TNRC6B	0.158002	-0.421676	0.158	0.252	1
RPL34	0.158246	-4.22924	0.754	0.877	1
MT-ND6	0.159962	0.267969	0.246	0.166	1
CFL1	0.160029	-2.33493	0.579	0.515	1
UFC1	0.160526	1.50124	0.228	0.147	1
MARCKS	0.161529	2.01179	0.281	0.202	1
ATP6V1F	0.161566	0.469333	0.228	0.147	1
PFDN5	0.16368	1.5113	0.579	0.503	1
IGKC	0.163931	-11.2816	0.351	0.264	1
EGR4	0.164879	-3.60642	0.281	0.202	1
ARF1	0.16596	0.35685	0.228	0.153	1
RPL39	0.166162	-2.81452	0.667	0.761	1
P4HB	0.16648	0.507062	0.281	0.196	1
INSM1	0.167476	-1.56157	0.263	0.368	1
C7orf50	0.168224	0.580797	0.211	0.135	1
RPLP2	0.168516	-4.25472	0.825	0.834	1
UQCR10	0.169068	-0.527283	0.474	0.368	1
RPL18A	0.169161	8.71455	0.789	0.828	1
PRMT1	0.169389	-0.271192	0.088	0.16	1
MTDH	0.172415	0.374792	0.158	0.092	1
PNN	0.172829	0.715988	0.211	0.141	1
GPX4	0.174143	-1.19399	0.526	0.393	1
NDUFA3	0.174765	-0.416316	0.386	0.288	1
NEDD9	0.175582	0.537757	0.175	0.11	1
MINOS1	0.176948	-0.460725	0.193	0.276	1
RBM8A	0.177675	0.294392	0.211	0.141	1
RPL30	0.177929	5.38322	0.754	0.675	1
SERP1	0.178301	0.486167	0.263	0.19	1
SCT	0.178362	14.4792	0.211	0.141	1
CADPS	0.178828	-0.441399	0.123	0.196	1
ITM2B	0.180396	0.875695	0.351	0.252	1
SERPINB1	0.180516	0.601596	0.158	0.098	1
NUDT14	0.181159	0.300578	0.175	0.11	1
RPS18	0.18141	13.0551	0.842	0.853	1
PDIA3	0.182738	0.346897	0.211	0.141	1
RPS3	0.182819	22.2359	0.825	0.791	1
CLTB	0.182854	0.311208	0.175	0.11	1
TUFM	0.184093	0.50845	0.123	0.202	1
ATP5B	0.185106	1.11863	0.263	0.362	1
PCM1	0.185931	0.574128	0.158	0.098	1
UQCR11	0.186895	0.493906	0.632	0.546	1
RCAN3	0.187452	1.45636	0.246	0.166	1
VWA5B2	0.187504	0.470395	0.175	0.11	1
COX7B	0.189557	-0.749712	0.281	0.393	1
MRPL23	0.189667	0.360585	0.316	0.227	1
EIF6	0.191053	-0.25633	0.07	0.135	1
ERI3	0.191628	-0.375138	0.07	0.135	1
RPLP1	0.192349	1.18067	0.877	0.877	1
H2AFY	0.192533	0.555926	0.193	0.129	1
PPP1R2	0.192688	0.341543	0.158	0.098	1
RPL7A	0.193289	25.995	0.649	0.675	1
RPSA	0.195362	3.70276	0.474	0.405	1
MT-ND1	0.195728	122.702	0.93	0.92	1
RPL32	0.196381	3.6238	0.825	0.828	1
GNAS	0.196387	-17.4737	0.439	0.368	1
JUND	0.196523	6.08732	0.421	0.337	1
AKAP9	0.197278	0.671963	0.281	0.209	1
ATOX1	0.19884	1.18356	0.351	0.252	1
POLR2F	0.199136	0.25132	0.193	0.123	1
YWHAQ	0.200089	-6.52295	0.105	0.178	1
DAZAP2	0.201555	0.889619	0.211	0.141	1
ANAPC11	0.201938	0.66231	0.316	0.233	1
TMSB4X	0.202423	28.9266	0.737	0.699	1
SMIM4	0.204092	0.469582	0.158	0.098	1
NPW	0.209108	-80.0259	0.175	0.11	1
COX8A	0.211172	0.341363	0.544	0.466	1
QDPR	0.21325	-0.273383	0.246	0.166	1
MRPS33	0.215236	0.292023	0.14	0.086	1
TIMM17B	0.217981	-0.81305	0.175	0.11	1
ENO1	0.219137	0.649323	0.298	0.239	1
EEF1D	0.219211	1.23214	0.386	0.301	1
MT1X	0.219295	-0.739581	0.123	0.19	1
NDUFA1	0.219354	-0.493177	0.474	0.35	1
NDUFB3	0.220606	-0.442264	0.228	0.16	1
RPL10A	0.2208	12.1418	0.737	0.736	1
NOVA1	0.221354	-0.355025	0.158	0.098	1
CAST	0.221844	-0.30588	0.07	0.129	1
BRD2	0.221848	0.985275	0.368	0.276	1
RAC1	0.222544	0.694423	0.333	0.252	1
GABARAPL2	0.222703	1.36466	0.351	0.276	1
MRPL54	0.224104	0.340953	0.193	0.129	1
POLR2J	0.226446	0.642575	0.211	0.147	1
LAMP1	0.226596	0.664104	0.175	0.117	1
RPS23	0.22812	-6.90975	0.825	0.785	1
CD74	0.228735	7.69542	0.298	0.221	1
CTSD	0.234249	0.302834	0.263	0.19	1
TIMM13	0.23431	0.624351	0.281	0.215	1
RBM5	0.235933	-0.493047	0.105	0.172	1
MT-ND3	0.236476	-279.81	0.807	0.908	1
PTGES3	0.23765	-0.477231	0.158	0.233	1
PTP4A2	0.238601	0.355766	0.193	0.129	1
C6orf48	0.239728	0.448009	0.211	0.147	1
ACTN4	0.242639	0.351293	0.263	0.19	1
RPS19	0.242812	2.51563	0.86	0.853	1
EDF1	0.243167	-1.07358	0.526	0.472	1
COX6B1	0.250397	0.683446	0.526	0.436	1
KIF5C	0.251224	0.39221	0.175	0.117	1
TPR	0.251283	0.491574	0.158	0.104	1
SLIRP	0.252753	0.85599	0.333	0.27	1
RPL14	0.252938	3.37083	0.702	0.669	1
RPL3	0.254738	-10.4634	0.842	0.816	1
C12orf57	0.25529	1.49474	0.333	0.252	1
GUK1	0.256602	0.411387	0.333	0.258	1
TMEM59	0.256767	0.397161	0.333	0.258	1
S100A10	0.258095	-103.619	0.561	0.479	1
CDH17	0.263335	0.546346	0.175	0.123	1
RPS14	0.264885	11.4288	0.842	0.834	1
RAB11B	0.267066	0.329321	0.175	0.117	1
HSPA8	0.269688	-2.90347	0.561	0.509	1
GCLC	0.270785	0.921954	0.263	0.209	1
LSM7	0.271081	0.390293	0.333	0.264	1
RPL37	0.271121	4.34015	0.737	0.644	1
HNRNPH1	0.271186	-0.887107	0.281	0.35	1
HIST1H4C	0.273672	9.69921	0.158	0.104	1
RPL9	0.274744	-7.06189	0.649	0.748	1
IP6K2	0.27584	0.278831	0.14	0.092	1
ATP5O	0.276287	-1.66737	0.246	0.313	1
CIRBP	0.277654	0.557233	0.421	0.38	1
IRF1	0.280701	0.601808	0.211	0.153	1
SHFM1	0.284495	0.421792	0.316	0.245	1
RAN	0.285828	-0.360148	0.158	0.227	1
PPA1	0.28911	0.639911	0.105	0.166	1
POLR2L	0.291511	1.0436	0.509	0.429	1
STOML2	0.292123	-0.531635	0.088	0.141	1
RPL18	0.292297	8.47774	0.719	0.767	1
TPH1	0.292716	-63.3319	0.667	0.632	1
SIVA1	0.293257	0.503191	0.193	0.141	1
NDUFS5	0.294839	4.75063	0.316	0.245	1
NDUFS4	0.295794	0.321658	0.123	0.08	1
LDHA	0.298045	0.433602	0.123	0.08	1
PHGR1	0.298235	24.5123	0.684	0.595	1
PPDPF	0.299018	8.94876	0.561	0.509	1
PIN4	0.301669	0.940203	0.175	0.123	1
EIF3L	0.302573	0.417631	0.211	0.153	1
SMDT1	0.30663	0.908639	0.333	0.288	1
TRAPPC1	0.308057	0.380435	0.175	0.123	1
SNHG6	0.308909	0.455054	0.246	0.19	1
DGUOK	0.30995	0.567101	0.175	0.129	1
MRPL27	0.310277	-0.445305	0.193	0.129	1
ELF3	0.311344	4.14628	0.404	0.472	1
HSP90AA1	0.314499	-3.07614	0.737	0.62	1
TMEM219	0.314857	3.48268	0.298	0.239	1
SRSF2	0.314891	-0.351473	0.175	0.233	1
AGR2	0.317271	-4.32322	0.386	0.46	1
PSAP	0.318031	2.03373	0.298	0.252	1
RABL6	0.318769	0.434832	0.193	0.141	1
CLDN7	0.32223	1.67065	0.351	0.288	1
DDC	0.322558	0.445823	0.561	0.491	1
VMP1	0.323623	0.605854	0.228	0.288	1
RPL21	0.323959	0.649253	0.895	0.828	1
SYT13	0.324889	-0.514763	0.281	0.356	1
SLC25A6	0.325169	3.67618	0.579	0.521	1
SRF	0.325395	-0.963573	0.088	0.135	1
LGALS3	0.325553	-0.786116	0.158	0.227	1
NUDC	0.326944	0.679563	0.175	0.123	1
CDK5RAP3	0.327607	0.770155	0.175	0.123	1
TMEM141	0.329966	1.01155	0.298	0.233	1
NDUFB6	0.330191	-1.49533	0.175	0.123	1
EEF1A1	0.332367	14.8435	0.86	0.883	1
HEBP2	0.332869	0.259948	0.211	0.16	1
UBB	0.333125	-4.56187	0.649	0.62	1
DNAJB1	0.333898	-12.6034	0.404	0.313	1
ANKRD11	0.338541	0.29859	0.193	0.141	1
RPL36	0.339435	12.8902	0.842	0.798	1
SLC25A5	0.341614	-0.660351	0.316	0.258	1
HSPB1	0.341637	-3.61508	0.211	0.282	1
UBL5	0.343999	1.16444	0.456	0.405	1
TMEM160	0.345003	-0.351376	0.123	0.172	1
DYNLRB1	0.345023	0.48348	0.281	0.233	1
RPL5	0.345324	12.2336	0.596	0.564	1
MT1E	0.345863	-1.6462	0.14	0.196	1
RPS11	0.349736	1.51581	0.719	0.706	1
IGHA1	0.35094	-11.4684	0.702	0.595	1
TMBIM6	0.351307	0.621609	0.333	0.27	1
RPL26	0.352345	7.42273	0.789	0.816	1
RHOB	0.353972	-1.51686	0.211	0.27	1
RPS6	0.354842	-5.63108	0.807	0.828	1
APP	0.355508	0.299568	0.193	0.147	1
ANXA7	0.358248	-0.769016	0.211	0.16	1
RPL15	0.359079	9.95015	0.737	0.736	1
MT-CO2	0.360744	#NAME?	1	0.988	1
PRDX2	0.361483	1.70084	0.421	0.362	1
SCG5	0.3621	-9.60377	0.526	0.454	1
CUTA	0.364322	0.39389	0.333	0.282	1
C4orf48	0.364869	2.95736	0.439	0.356	1
BANF1	0.366096	0.327445	0.246	0.19	1
COA3	0.366201	0.93385	0.228	0.178	1
HIGD2A	0.369797	0.590765	0.281	0.221	1
GLTSCR2	0.371194	0.557928	0.386	0.344	1
RPS20	0.371224	1.80887	0.754	0.687	1
SCAMP5	0.374956	-0.275965	0.088	0.129	1
SUB1	0.376044	0.424095	0.228	0.184	1
H2AFZ	0.376472	0.293077	0.281	0.221	1
SET	0.381907	0.847486	0.211	0.166	1
MPC2	0.382218	-1.26259	0.158	0.202	1
HSPA1A	0.384515	-22.3519	0.386	0.417	1
ARGLU1	0.38611	6.68945	0.246	0.215	1
TSPAN13	0.386512	-0.297121	0.088	0.129	1
UBC	0.386576	-9.27478	0.737	0.675	1
CLIC1	0.387419	2.09383	0.351	0.301	1
MZT2B	0.387559	0.338801	0.368	0.319	1
RPS27A	0.388666	-1.3695	0.825	0.816	1
CASZ1	0.390493	0.749065	0.175	0.129	1
PPIB	0.390675	7.80022	0.246	0.196	1
FXYD3	0.391242	6.7368	0.649	0.607	1
MIF	0.392776	1.26945	0.351	0.294	1
RPS7	0.393546	3.59783	0.614	0.613	1
MRP63	0.396914	-0.726764	0.246	0.184	1
SDF2L1	0.396954	0.847833	0.158	0.117	1
TAGLN2	0.397225	-0.384197	0.246	0.301	1
ATF4	0.398222	-1.14087	0.228	0.294	1
POLR2I	0.398441	0.39089	0.193	0.153	1
NDUFB4	0.398916	-0.829785	0.333	0.258	1
EIF3F	0.400539	0.431777	0.193	0.153	1
NME3	0.401334	-0.343523	0.193	0.239	1
COX6C	0.403623	-3.89632	0.544	0.479	1
HOXB13	0.404121	1.3547	0.281	0.233	1
PSMB1	0.404356	1.51528	0.211	0.166	1
RNPS1	0.405464	-0.424972	0.158	0.117	1
GCG	0.406427	-138.167	0.158	0.202	1
ZNF706	0.406837	0.337246	0.193	0.147	1
HSP90AB1	0.408888	2.54331	0.526	0.472	1
HNRNPDL	0.412008	0.412349	0.228	0.184	1
COMMD6	0.412194	3.28406	0.368	0.325	1
STMN1	0.412244	0.964397	0.211	0.282	1
PKM	0.413397	7.10408	0.386	0.325	1
PNRC1	0.417777	0.308522	0.193	0.147	1
KRT10	0.418498	3.31484	0.228	0.178	1
NACA	0.419227	1.67806	0.456	0.454	1
NKX2-2	0.419621	-0.563787	0.14	0.184	1
KRT18	0.421267	-5.6426	0.491	0.399	1
TPD52	0.421829	0.449613	0.193	0.153	1
SLC38A11	0.425668	0.524565	0.351	0.294	1
CARHSP1	0.426537	0.790411	0.263	0.215	1
MT-CO3	0.427046	#NAME?	0.982	0.975	1
NEUROD1	0.428374	10.1125	0.298	0.362	1
YWHAE	0.434211	0.469583	0.281	0.245	1
BEX1	0.437194	0.70207	0.105	0.147	1
ATF3	0.437532	-0.815442	0.351	0.307	1
C1orf122	0.438589	-0.562187	0.211	0.258	1
TPT1	0.441427	-9.56307	0.737	0.699	1
SSBP1	0.443371	-0.315486	0.088	0.123	1
EGR2	0.4475	-2.47008	0.14	0.178	1
CES1	0.447616	-13.9553	0.105	0.141	1
RPS5	0.452735	-1.9602	0.702	0.718	1
PSMA7	0.455337	0.278571	0.246	0.209	1
PCBP2	0.458611	0.573431	0.246	0.209	1
RPS13	0.460471	1.21693	0.737	0.687	1
SF1	0.460867	0.289316	0.263	0.227	1
HNRNPA2B1	0.461839	1.30601	0.439	0.411	1
FAM133B	0.462256	1.08781	0.246	0.221	1
PSMB7	0.469162	0.616525	0.175	0.141	1
NEU1	0.469821	-0.463075	0.193	0.147	1
SQSTM1	0.470607	1.15622	0.316	0.276	1
HSP90B1	0.470962	0.384124	0.263	0.233	1
SF3B5	0.471533	0.657822	0.281	0.227	1
GULP1	0.47392	-2.74802	0.228	0.258	1
NHP2L1	0.477762	-0.523302	0.281	0.233	1
FAM162A	0.477962	0.31818	0.193	0.153	1
HMGN1	0.481961	0.334399	0.281	0.245	1
LGALS4	0.48259	-2.53185	0.526	0.472	1
SCAF11	0.484128	0.488783	0.14	0.11	1
RGS2	0.489048	-0.762795	0.351	0.423	1
EPCAM	0.492697	-1.00707	0.386	0.325	1
DDAH2	0.493708	0.455245	0.14	0.11	1
S100A11	0.495014	6.81799	0.368	0.325	1
BSG	0.497962	-0.405783	0.281	0.245	1
FOS	0.501635	-19.1741	0.807	0.718	1
IGJ	0.502146	15.4393	0.386	0.436	1
APOD	0.502326	5.07809	0.158	0.123	1
NDUFAB1	0.50242	0.408921	0.211	0.172	1
NPM1	0.503445	0.515446	0.316	0.276	1
YBX1	0.507193	0.764327	0.351	0.313	1
TBCB	0.508954	-0.388588	0.193	0.147	1
UQCRB	0.509845	-0.398435	0.386	0.448	1
PTMS	0.511163	1.10347	0.351	0.325	1
C12orf75	0.512443	-1.92627	0.298	0.245	1
SNRPD3	0.514765	-0.304474	0.193	0.153	1
KDELR1	0.516745	0.337508	0.175	0.141	1
CLTC	0.518479	0.384389	0.14	0.11	1
RPL6	0.519426	8.91951	0.667	0.663	1
MT-RNR2	0.521727	-64.8481	0.982	0.982	1
SCAND1	0.522283	-1.43511	0.386	0.356	1
PFN2	0.522446	-0.605207	0.123	0.153	1
NPDC1	0.523403	5.84394	0.281	0.233	1
PSME1	0.523587	0.328733	0.228	0.27	1
SEPW1	0.524323	3.67815	0.421	0.423	1
DST	0.526993	0.451138	0.14	0.11	1
MYEOV2	0.529449	0.341927	0.333	0.288	1
NR4A1	0.531205	-1.19328	0.439	0.411	1
SNRPG	0.540282	-0.321349	0.246	0.202	1
BRK1	0.544698	1.75035	0.281	0.239	1
RPS28	0.548749	9.89918	0.86	0.822	1
COX17	0.549618	0.312603	0.298	0.27	1
EGR3	0.55163	-0.940985	0.263	0.344	1
GSTP1	0.551753	-0.658842	0.316	0.288	1
CALM1	0.553102	1.7319	0.421	0.368	1
TRIB1	0.556393	-1.02948	0.158	0.184	1
MRPS34	0.558217	0.263015	0.123	0.16	1
FUS	0.561995	0.541416	0.333	0.301	1
PPIG	0.562697	-0.389796	0.158	0.123	1
VAMP2	0.563185	-0.78129	0.368	0.313	1
MT-ATP6	0.567301	251.102	0.965	0.939	1
SEC61G	0.568236	-0.530652	0.228	0.282	1
C14orf2	0.570611	0.815494	0.281	0.337	1
MT-ND4L	0.570671	-25.8897	0.351	0.448	1
MIEN1	0.574209	0.701919	0.211	0.19	1
SAT2	0.576979	0.833496	0.246	0.215	1
ATP5C1	0.577766	0.770648	0.158	0.129	1
VCP	0.577766	0.301605	0.158	0.129	1
SNRPC	0.577949	0.375127	0.123	0.098	1
ST13	0.580825	-0.336758	0.246	0.209	1
IGLC2	0.58084	-53.5087	0.158	0.129	1
SNRPD1	0.580912	-0.535481	0.105	0.129	1
RPL35	0.581384	6.67112	0.789	0.755	1
DYNLL1	0.582392	-6.67527	0.544	0.485	1
COX4I1	0.58326	0.810729	0.737	0.693	1
ACTG1	0.5833	-7.5575	0.86	0.81	1
SRP14	0.586953	-1.31317	0.421	0.405	1
TOMM22	0.587422	0.825064	0.123	0.098	1
SNRPD2	0.588793	0.725362	0.351	0.337	1
MRPL20	0.589466	0.252694	0.175	0.147	1
GTF2A2	0.590828	0.316108	0.123	0.098	1
DDX5	0.592954	0.475777	0.456	0.436	1
ATP5H	0.596846	0.35661	0.193	0.166	1
RAB11A	0.597798	-0.274325	0.175	0.215	1
RAB1A	0.601196	-0.357964	0.123	0.147	1
KLF4	0.601447	0.295784	0.14	0.117	1
MT1F	0.601997	-2.04729	0.211	0.239	1
KCTD12	0.602623	-0.39357	0.316	0.264	1
MAZ	0.604193	0.372245	0.14	0.117	1
SUMO1	0.604928	-7.89734	0.175	0.209	1
BEX2	0.608677	1.7763	0.123	0.104	1
UBA52	0.609105	12.1324	0.614	0.589	1
HMGB1	0.611237	0.676407	0.316	0.368	1
MIR24-2	0.613325	-0.994852	0.228	0.196	1
CHMP3	0.614683	0.339741	0.14	0.117	1
IDS	0.616238	-0.293674	0.211	0.239	1
UBE2S	0.617674	0.254918	0.14	0.117	1
MT-CO1	0.619308	#NAME?	1	0.988	1
TSPAN1	0.619483	0.510294	0.123	0.104	1
FIBP	0.621666	0.531571	0.14	0.123	1
SCGN	0.622322	6.35914	0.456	0.454	1
UQCRH	0.624633	-1.74495	0.351	0.368	1
EGR1	0.628257	-2.25114	0.561	0.509	1
DYNC1H1	0.630636	0.270394	0.123	0.104	1
NDUFA11	0.634655	0.344771	0.333	0.331	1
PEMT	0.635476	1.33217	0.123	0.104	1
CPE	0.635614	1.7093	0.333	0.301	1
COX7A2L	0.635766	-0.321005	0.175	0.209	1
NR4A2	0.640441	4.25431	0.316	0.282	1
U2AF1	0.640464	-0.499975	0.281	0.252	1
RASD1	0.641253	1.46403	0.158	0.141	1
CDKN1A	0.644339	0.41564	0.193	0.166	1
RPS3A	0.645028	-7.13981	0.825	0.755	1
C15orf48	0.647471	0.280989	0.474	0.503	1
ANAPC16	0.647623	-0.35213	0.14	0.166	1
C17orf76-AS1	0.651433	6.05393	0.544	0.577	1
DSTN	0.653878	0.429372	0.298	0.288	1
CBX6	0.654671	-0.517055	0.175	0.153	1
H2AFJ	0.655811	0.765246	0.281	0.258	1
ISG15	0.656222	0.403495	0.123	0.104	1
CSDE1	0.656836	0.495962	0.211	0.184	1
RNA28S5	0.659349	102.68	0.439	0.423	1
TAF1D	0.660026	1.46188	0.105	0.129	1
TUBB4B	0.662459	-4.37607	0.316	0.301	1
CAMK2N1	0.662628	0.378653	0.246	0.233	1
MYL12B	0.664227	-0.260736	0.263	0.233	1
HINT1	0.66512	2.61702	0.439	0.442	1
RBM25	0.671343	0.300105	0.175	0.215	1
CD164	0.67228	0.822419	0.123	0.153	1
MT-RNR1	0.673764	203.493	0.912	0.945	1
FKBP2	0.674937	4.09812	0.456	0.411	1
ARPC3	0.678015	0.592875	0.211	0.19	1
C19orf43	0.680937	0.686812	0.228	0.209	1
PIGR	0.68192	-0.781294	0.298	0.27	1
TFPI	0.68418	-2.64736	0.158	0.178	1
SELM	0.685765	-0.356806	0.193	0.166	1
NDUFC1	0.690552	-0.327553	0.228	0.196	1
PSME2	0.691373	0.361135	0.193	0.172	1
FKBP1A	0.692209	3.79961	0.246	0.239	1
S100A16	0.696092	-0.367228	0.105	0.086	1
NONO	0.69686	0.563402	0.211	0.184	1
TRA2B	0.697422	-0.7139	0.246	0.221	1
NDUFS6	0.698053	1.72968	0.263	0.288	1
HDAC1	0.700652	0.474931	0.105	0.092	1
KTN1	0.703561	0.282859	0.228	0.202	1
COX5A	0.706981	-0.733583	0.368	0.356	1
SNRNP70	0.712647	0.318658	0.14	0.123	1
SKP1	0.714124	0.607344	0.333	0.307	1
SRSF3	0.715128	0.590013	0.298	0.301	1
MT2A	0.715786	-6.91213	0.228	0.258	1
ATP2A2	0.717055	-0.977826	0.158	0.178	1
EID1	0.718935	-1.1128	0.211	0.227	1
GNG5	0.72004	-0.794703	0.105	0.123	1
C11orf48	0.722338	-0.348903	0.123	0.141	1
LRPAP1	0.723582	0.257857	0.123	0.11	1
PRELID1	0.726501	0.319678	0.158	0.141	1
WDR83OS	0.727063	-0.623207	0.298	0.282	1
NDUFB1	0.727981	-0.811598	0.263	0.245	1
MATR3	0.733182	0.342452	0.175	0.16	1
CD63	0.733577	1.24549	0.404	0.399	1
SSBP3	0.734738	0.253448	0.14	0.123	1
RPS27	0.735662	1.3322	0.842	0.865	1
ABCA5	0.736206	1.5269	0.105	0.123	1
RPS21	0.737203	-3.85746	0.649	0.65	1
MCL1	0.738061	-2.96123	0.333	0.307	1
SNHG8	0.738623	-1.50176	0.298	0.276	1
DNAJA1	0.741403	1.22098	0.246	0.282	1
MYL6	0.74278	5.26592	0.667	0.663	1
COX7A2	0.746595	-2.54515	0.544	0.534	1
RPL23	0.749887	-1.21808	0.509	0.515	1
FAM120A	0.751124	-0.364985	0.123	0.135	1
RPS15A	0.757156	-2.28948	0.772	0.767	1
ARC	0.765874	1.90482	0.158	0.141	1
H3F3B	0.767097	-1.85875	0.719	0.718	1
WBP5	0.768524	-0.267519	0.105	0.117	1
USMG5	0.771333	0.975829	0.351	0.337	1
NUPR1	0.771409	1.2647	0.088	0.104	1
VDAC2	0.773803	-0.653064	0.158	0.178	1
SRP9	0.775894	-2.87059	0.211	0.196	1
MT-ND2	0.776201	-173.05	0.965	0.914	1
ATP5J	0.777697	1.24619	0.316	0.307	1
ST14	0.778572	-0.316647	0.105	0.117	1
EMC10	0.779688	0.560063	0.193	0.178	1
NDFIP1	0.782474	0.348259	0.14	0.129	1
EIF3K	0.783868	-2.89493	0.333	0.319	1
RPL38	0.786533	5.65561	0.632	0.62	1
TPPP3	0.787119	30.3638	0.123	0.11	1
RP11-304L19.5	0.787929	-0.719339	0.158	0.166	1
RPS24	0.79129	-5.23359	0.772	0.791	1
HNRNPR	0.793399	0.339897	0.14	0.129	1
RPL7	0.800971	4.39627	0.719	0.767	1
DUSP1	0.80129	-0.255037	0.386	0.411	1
ARL6IP4	0.804802	2.6444	0.14	0.129	1
PKIB	0.810553	3.61679	0.175	0.166	1
MANF	0.814042	-0.316446	0.123	0.11	1
COPE	0.814355	-1.57846	0.228	0.239	1
NDUFS7	0.819196	0.939482	0.281	0.282	1
POMP	0.820068	0.876909	0.211	0.19	1
SEC61A1	0.827114	0.718599	0.14	0.129	1
SERBP1	0.827446	-2.37651	0.193	0.184	1
ATP5G1	0.830217	-0.808525	0.333	0.301	1
FOSB	0.833544	-2.77941	0.579	0.638	1
CDC42	0.833587	-2.30656	0.211	0.202	1
EIF4B	0.840667	0.27074	0.175	0.166	1
ARF4	0.842108	0.735408	0.14	0.153	1
GNAQ	0.846498	0.552364	0.123	0.135	1
MT-ND4	0.848508	-396.668	0.982	0.982	1
OTUB1	0.851776	0.307624	0.105	0.117	1
SH3KBP1	0.852805	-0.337519	0.14	0.129	1
RAB7A	0.853637	0.259286	0.175	0.166	1
NEDD8	0.855607	-0.305151	0.211	0.221	1
COX5B	0.855714	4.20449	0.474	0.54	1
NDUFB7	0.858044	3.08735	0.439	0.411	1
DYNLT1	0.859846	1.32138	0.175	0.166	1
C2CD4B	0.861277	0.307015	0.193	0.19	1
ILF3	0.861304	0.368842	0.14	0.135	1
HNRNPA0	0.862654	-0.309427	0.193	0.178	1
ATP5I	0.867498	-0.331339	0.333	0.344	1
H3F3A	0.868894	2.93927	0.684	0.669	1
RPL29	0.871451	6.02434	0.667	0.712	1
FABP5	0.872623	-2.19152	0.105	0.098	1
ATRAID	0.874396	-0.263248	0.105	0.098	1
AURKAIP1	0.875124	-0.748324	0.211	0.184	1
EIF5A	0.875728	0.251781	0.14	0.135	1
MT-CYB	0.878897	-76.3897	0.965	0.975	1
WFDC2	0.883657	3.133	0.298	0.331	1
ERP29	0.886505	0.344575	0.175	0.19	1
HNRNPK	0.89036	-0.291592	0.281	0.294	1
RPL36A	0.897741	-1.3806	0.316	0.344	1
C19orf70	0.901324	0.65905	0.246	0.27	1
OLFM4	0.907488	9.45594	0.105	0.11	1
NAP1L1	0.915719	0.596137	0.211	0.209	1
TUBA1B	0.929958	0.555312	0.263	0.282	1
ATP5L	0.931404	-0.76483	0.544	0.54	1
CCDC107	0.938497	-0.306387	0.14	0.135	1
GAS5	0.94106	-0.385213	0.333	0.362	1
LMNA	0.945813	-8.66959	0.509	0.491	1
CKB	0.946565	1.23121	0.333	0.331	1
H1FX	0.947834	-0.270804	0.193	0.19	1
UQCRC1	0.955095	-0.287238	0.211	0.209	1
SPINT2	0.9584	0.914492	0.228	0.239	1
RPS29	0.964631	10.1596	0.702	0.742	1
CDHR5	0.968293	0.353989	0.123	0.129	1
ZFAS1	0.969392	-0.971339	0.246	0.252	1
ATP6AP1	0.974549	-0.423223	0.105	0.104	1
HSPH1	0.976606	-0.526804	0.246	0.233	1
ROMO1	0.97665	0.65711	0.333	0.325	1
TPI1	0.976662	-0.589688	0.368	0.387	1
OCIAD2	0.977925	0.76039	0.228	0.239	1
MTRNR2L3	0.978318	-3.20732	0.123	0.129	1
TFF3	0.980859	-38.8797	0.614	0.613	1
CD99	0.987214	-0.729373	0.14	0.141	1
CALM2	0.987506	-3.84894	0.509	0.515	1
TSTD1	0.989285	2.96162	0.298	0.307	1
CISD1	0.990863	-0.752065	0.333	0.35	1
EEF2	1	0.90381	0.474	0.515	1
FEV	1	-3.98505	0.544	0.577	1
