# Supplementary material for: Digital Spatial Profiling Reveals Functional Shift of Enterochromaffin Cell in Patients With Ulcerative Colitis
Source: Front Cell Dev Biol. 2022 Apr 8;10:841090. doi: 10.3389/fcell.2022.841090 (PMC9023741; doi:10.3389/fcell.2022.841090)
Supplement: Supplementary file 4 [file Table1.xlsx]

## Sheet: Sheet1
Target	Host	Dilution	Manufacturer	Category No.
5-HT	Rat	1:500 for IHC, 1:50 for IF	Abcam, Cambridge, UK	ab6336
EpCAM	Rabbit	1:50	Abcam, Cambridge, UK	ab213500
CHGB	Rabbit	1:200	Abcam, Cambridge, UK	ab12242
RGS2	Rabbit	1:200	Abcam, Cambridge, UK	ab36561
Alexa Fluor 488-conjugated anti-rabbit IgG	Goat	1:200	Abcam, Cambridge, UK	ab6939
Cy3-conjugated anti-rabbit IgG	Goat	1:200	Abcam, Cambridge, UK	ab6939
Alexa Fluor 647-conjugated anti-rat IgG	Donkey	1:200	Abcam, Cambridge, UK	ab150155
